# Supplementary material for: Genome-wide reprogramming of sRNA and lncRNA in the epigenetic regulation following interspecific hybridization in the Brassica species
Source: Mol Hortic. 2026 Feb 11;6:14. doi: 10.1186/s43897-025-00194-8 (PMC12892563; doi:10.1186/s43897-025-00194-8)
Supplement: Supplementary file 2 — Supplementary Material 2. Table S1. Statistics of small RNA-seq data and reads mapping for all samples. Table S2. The list of sRNA clusters in maternal yu25. Table S3. The list of sRNA clusters in maternal s70. Table S4. The list of sRNA clusters in Hybrid-yh. Table S5. The list of sRNA clusters in Hybrid-sh. Table S6. The list of sRNA clusters in paternal Hort. Table S7. The list of identified miRNAs. Table S8. The list of identified phasiRNAs. Table S9. Statistics of ssRNA-seq data and reads mapping for all samples. Table S10. The number of conservatively expressed lncRNA in Hybrid-yh. Table S11. The number of conservatively expressed lncRNA in Hybrid-sh. Table S12. The number of specifically expressed lncRNA in Hybrid-yh. Table S13. The number of specifically expressed lncRNA in Hybrid-sh. Table S14. The number of miRNA-targeted mRNAs was predicted using TargetFinder and psRobot software. Table S15. Statistics of WGBS data and reads mapping for all samples. Table S16. Statistics of ATAC-seq data and reads mapping for all samples. Table S17. Primer sequences used for overexpressing transgenic lines. Table S18. Primer sequences used for Dual-luciferase analyses. Table S19. Primer sequences used for RT-qPCR analyses. [file 43897_2025_194_MOESM2_ESM.xlsx]

## Sheet: Table S1
Supplemental Table 1. Statistics of small RNA-seq data and reads mapping for all samples.
sRNA-seq	Raw Reads	Clean Reads	Unique Reads	Q20(%)	Q30(%)	Mapped unique Reads_Ratio (%)
s70	29806536	28640685	6886022	99.3	97.7	85.94
s70	28599807	27126278	7707470	99.1	97.1	94.6
s70	29694906	28980364	5449508	99.2	97.5	93.64
yu25	28006556	27144846	8997635	99.2	97.5	93.96
yu25	29752067	28267018	9116780	99	96.9	93.88
yu25	30151921	28854786	8326460	98.2	95.1	93.26
Hybrid-sh	29158016	27039422	8279110	98.4	95.6	88.23
Hybrid-sh	27774052	26383364	8814251	98.4	95.6	88.01
Hybrid-sh	28095774	27315576	7071326	98.6	95.9	88.31
Hybrid-yh	28393134	27749028	8129177	98.5	95.7	88.34
Hybrid-yh	28179167	27519684	8269155	98.2	95	87.28
Hybrid-yh	28704703	27863858	7841662	99.1	97.3	89.19
Hort	28700923	28020472	6583541	98.9	96.5	86.99
Hort	28403184	27835112	7745943	99.1	97.1	88.13
Hort	29782364	28739760	4860598	99	96.8	81.1

## Sheet: Table S2
Supplemental Table 2. The list of sRNA clusters in maternal yu25.
#Locus	Name	Length	Reads	RPM	UniqueReads	FracTop	Strand	MajorRNA	MajorRNAReads	Complexity	DicerCall	MIRNA	PhaseScore	Short	Long	17	18	19	20	21	22	23	24	25	26	27	28
scaffoldA01:183312-184368	Cluster_1	1057	108	1.274	0	0.426	.	UCGGCUCUGGUUUCUGCAAUC	3	0.889	21	N5	0	0	0	0	0	0	1	61	35	1	9	1	0	0	0
scaffoldA01:214344-215506	Cluster_2	1163	111	1.31	0	0.486	.	CUCAGGCCUGCGCUGUACCCG	4	0.847	21	N5	0.1	0	0	0	1	0	2	79	26	1	1	1	0	0	0
scaffoldA01:277055-277422	Cluster_3	368	109	1.286	29	0.734	.	AAGGCUCAAAGUCACAAAAAUAUG	41	0.284	24	N5	0.1	0	0	0	0	0	0	0	1	2	106	0	0	0	0
scaffoldA01:285163-285985	Cluster_4	823	132	1.558	36	0.318	.	AUCGCCGGACUAGAAUCAAGAUAA	30	0.462	24	N5	0.3	1	0	0	0	1	1	10	6	15	93	5	0	0	0
scaffoldA01:302926-303551	Cluster_5	626	146	1.723	31	0.603	.	AAGAUGGAUCCUACGCUACCUAAU	21	0.623	24	N5	0	1	0	1	1	3	1	28	10	6	94	1	0	0	0
scaffoldA01:309088-309383	Cluster_6	296	91	1.074	13	0.341	.	UCGCGUUCGACUCGUCCAUCG	7	0.802	21	N6	0.1	1	0	5	5	1	6	44	15	2	7	2	2	0	1
scaffoldA01:324954-325344	Cluster_7	391	134	1.581	126	0.545	.	CAAAUGAAAUCAGCUAUUAAAAAU	19	0.381	24	N5	0.3	0	0	1	0	3	3	4	2	36	82	3	0	0	0
scaffoldA01:347097-347493	Cluster_8	397	1641	19.363	1632	0.156	-	AAACGUGCUUGGACUGGAGGAGUG	413	0.144	24	N5	-1	4	0	4	4	2	30	159	28	110	1290	8	2	0	0
scaffoldA01:354581-355197	Cluster_9	617	491	5.794	302	0.208	.	UGGGUCCGCUGGUUACGCUCC	33	0.499	21	N5	0.9	1	2	4	2	11	11	303	114	13	22	3	2	3	0
scaffoldA01:355553-356106	Cluster_10	554	206	2.431	130	0.364	.	AAAGGUCUACGCUUCCGGGGA	10	0.626	21	N5	0.2	0	0	1	7	4	10	101	64	4	12	1	2	0	0
scaffoldA01:357393-357471	Cluster_11	79	110	1.298	29	0.318	.	AUAUACUAAAGCACAAGUCACCUA	38	0.327	24	N6	0.6	0	0	1	0	0	2	5	1	9	91	1	0	0	0
scaffoldA01:371129-371413	Cluster_12	285	100	1.18	41	0.67	.	UUGGCCUUCGAUUUGUUUUUG	7	0.7	21	N6	0.3	1	0	1	5	2	2	62	18	1	5	3	0	0	0
scaffoldA01:374688-375372	Cluster_13	685	1587	18.726	690	0.328	.	UUUGCUUCCGUAUGAAUGUUUC	36	0.491	21	N5	2.7	15	3	29	29	47	89	823	335	66	77	19	25	22	8
scaffoldA01:375456-375813	Cluster_14	358	261	3.08	72	0.368	.	AUCUCCGGUGGCCCAUGCUAGG	9	0.64	21	N5	0.3	2	1	1	7	8	20	116	65	13	12	5	6	2	3
scaffoldA01:391085-391217	Cluster_15	133	89	1.05	15	0.989	+	UUCCUUGGAUGUCUGAAACCU	14	0.472	21	N11	-1	1	2	2	11	5	10	19	11	3	6	8	7	3	1
scaffoldA01:391467-391776	Cluster_16	310	194	2.289	28	0.995	+	CCUUGGAUGUCUGAGACCA	32	0.268	19	N5	-1	2	12	7	6	36	7	27	21	21	4	9	13	23	6
scaffoldA01:398727-398887	Cluster_17	161	113	1.333	43	0.504	.	AAUUCAGUACUUAGGGCAUUUCCA	23	0.381	24	N6	0.3	0	0	0	1	0	0	2	3	5	101	1	0	0	0
scaffoldA01:401796-402100	Cluster_18	305	660	7.788	645	0.679	.	AAAGAUAUGGAGAUGGCCGCAUAA	96	0.202	24	N5	1.4	1	0	1	3	2	5	61	14	99	468	6	0	0	0
scaffoldA01:404378-408445	Cluster_19	4068	672	7.929	304	0.589	.	UAACCGCAGAGACCAGAGUUG	8	0.775	21	N5	0.9	4	3	4	6	11	19	409	132	14	52	9	4	3	2
scaffoldA01:410178-411507	Cluster_20	1330	338	3.988	44	0.169	-	AACACCCUGGAUCACUUGCUUGGA	110	0.328	24	N5	-1	0	0	2	0	2	6	19	8	16	282	3	0	0	0
scaffoldA01:413314-413686	Cluster_21	373	118	1.392	112	0.5	.	UUUUGUGAUUUGUAUUGUCAUUCU	6	0.636	24	N5	0.3	0	0	0	1	1	7	9	4	17	79	0	0	0	0
scaffoldA01:467346-468445	Cluster_22	1100	135	1.593	48	0.556	.	UUGGCGCAGACGCAUCUGGUU	3	0.8	21	N5	0.1	0	0	0	1	0	6	83	28	5	10	0	1	1	0
scaffoldA01:470000-470176	Cluster_23	177	92	1.086	15	0.848	+	AUCAGGAUCCGUGGCGCAAUG	41	0.348	21	N11	-1	0	0	1	2	4	3	46	1	5	28	0	1	0	1
scaffoldA01:488995-489303	Cluster_24	309	89	1.05	42	0.64	.	AUGGAAGGAAAUGGAGUAGGGUUG	9	0.618	24	N5	0.1	0	0	0	1	2	0	3	1	6	75	1	0	0	0
scaffoldA01:496488-497114	Cluster_25	627	226	2.667	183	0.243	.	UUAACUGUGUACUCUGGGCUUGGC	20	0.398	24	N5	0.4	0	0	0	1	2	1	31	17	22	151	1	0	0	0
scaffoldA01:518769-519037	Cluster_26	269	87	1.027	30	0.621	.	AAGCUACUCAACCUGAACUGUUCG	11	0.575	24	N6	0.1	0	0	0	0	1	1	3	3	2	76	1	0	0	0
scaffoldA01:548285-548858	Cluster_27	574	464	5.475	196	0.586	.	AACCGCAGACCGCCACAUAUCAGU	51	0.325	24	N5	2.4	0	0	1	6	5	18	96	23	28	246	22	8	7	4
scaffoldA01:548961-549150	Cluster_28	190	215	2.537	135	0.279	.	AAGGAUCGACUAUUGUUGGGGUGU	56	0.205	24	N6	1.3	0	0	0	2	1	1	11	1	11	188	0	0	0	0
scaffoldA01:562700-564308	Cluster_29	1609	565	6.667	165	0.547	.	CAGACCCACCGCAAAGCCCACG	7	0.742	21	N5	1	5	3	4	3	18	16	292	155	20	32	8	4	3	2
scaffoldA01:566926-567273	Cluster_30	348	863	10.183	14	0.012	-	GACUUCAUGGCCCAAUGGA	746	0.042	19	N5	-1	3	1	1	31	747	11	20	9	4	33	3	0	0	0
scaffoldA01:569918-570696	Cluster_31	779	187	2.207	101	0.631	.	UGAAAGGUCGACGACUACGCC	9	0.722	21	N5	0.2	0	2	4	3	1	7	94	48	11	12	3	0	2	0
scaffoldA01:590041-590806	Cluster_32	766	217	2.561	5	0.438	.	CAGAUUGUCCGGUGGUAAGGUC	8	0.677	21	N5	0.4	0	0	1	0	8	7	119	65	3	11	3	0	0	0
scaffoldA01:591039-591324	Cluster_33	286	1024	12.083	8	0.511	.	CAGCCUCCGGUACCGGCACGG	50	0.321	21	N6	2.3	0	0	5	5	9	29	586	314	36	32	1	6	1	0
scaffoldA01:593241-594174	Cluster_34	934	223	2.631	120	0.561	.	UCUUGAACCGCCUCUGCUGCC	5	0.794	21	N5	0.3	1	0	1	3	8	11	142	40	4	9	0	2	0	2
scaffoldA01:594764-596480	Cluster_35	1717	171	2.018	77	0.538	.	AUGGCACGCGCGGCUGGAGAGGGU	3	0.86	21	N5	0.1	0	0	0	2	4	3	102	45	5	10	0	0	0	0
scaffoldA01:601308-601829	Cluster_36	522	109	1.286	22	0.56	.	UCCGGCGUCCAUUCCAAUGCA	7	0.706	21	N5	0.4	0	0	0	1	2	1	61	26	9	5	3	1	0	0
scaffoldA01:603830-604060	Cluster_37	231	139	1.64	72	0.353	.	AACAGCGGGUUAAGCGGAGCGGGA	11	0.446	24	N6	0.2	0	0	0	0	4	2	8	3	20	102	0	0	0	0
scaffoldA01:620574-621777	Cluster_38	1204	421	4.968	270	0.228	.	UUACUAAUACCAAAGGCCUUC	15	0.753	21	N5	1	5	3	7	26	25	23	141	114	16	23	12	9	15	2
scaffoldA01:622607-623019	Cluster_39	413	408	4.814	204	0.598	.	UUCGGCACCGUGAUCAACGUC	22	0.564	21	N5	0.6	0	1	1	5	5	17	219	122	12	19	5	2	0	0
scaffoldA01:635789-636535	Cluster_40	747	219	2.584	71	0.516	.	UCUGAAUUGGUACUCCGCGUC	7	0.699	21	N5	0.4	0	2	2	2	2	8	125	57	8	8	3	1	1	0
scaffoldA01:636618-637027	Cluster_41	410	123	1.451	48	0.423	.	UCGAAAAAGACUACGGCCUUC	9	0.65	21	N5	0.3	0	1	0	2	0	3	87	19	4	3	0	1	3	0
scaffoldA01:652871-653317	Cluster_42	447	166	1.959	69	0.488	.	UUACUCCGACGUGUACCACUC	9	0.693	21	N5	0.2	4	0	1	1	1	4	102	44	6	2	1	0	0	0
scaffoldA01:653665-653961	Cluster_43	297	103	1.215	103	0.534	.	AAGGUGUCCCGAAUGGCGAGAAUC	25	0.272	24	N6	0.1	0	0	0	0	0	1	2	1	5	93	1	0	0	0
scaffoldA01:663744-664798	Cluster_44	1055	259	3.056	222	0.293	.	AACUCAGACUAGUCAAAUGAUGAU	32	0.452	24	N5	1.4	0	1	0	1	1	6	8	5	32	201	4	0	0	0
scaffoldA01:671208-671605	Cluster_45	398	669	7.894	630	0.695	.	AAAAGGCUCCGUUGUAUAUGCUCU	133	0.238	24	N5	2.6	5	0	3	0	4	3	48	14	58	527	7	0	0	0
scaffoldA01:675319-675440	Cluster_46	122	85	1.003	2	0.882	+	AAACCGCUCCAAACCGUUCCAAAU	37	0.282	24	N11	-1	0	0	0	0	0	0	9	1	6	69	0	0	0	0
scaffoldA01:676938-677327	Cluster_47	390	763	9.003	719	0.17	-	AGGGCCGACCUUGCAAUCAAUAAG	307	0.163	24	N5	-1	1	0	0	1	3	7	39	32	56	618	6	0	0	0
scaffoldA01:689946-690818	Cluster_48	873	112	1.322	45	0.518	.	UGAGAUUGAAACUGCAGUGUC	5	0.839	21	N5	0.1	1	1	0	2	5	0	66	28	3	4	1	1	0	0
scaffoldA01:712052-712381	Cluster_49	330	197	2.325	114	0.345	.	AAAAACUAACCAAUCGCGGAUCAC	28	0.32	24	N5	0.1	0	0	0	1	2	1	6	4	11	167	5	0	0	0
scaffoldA01:735836-736277	Cluster_50	442	182	2.148	139	0.593	.	AUCCUAGGGCUGUUCAAUAUGGUA	27	0.346	24	N5	0.3	0	0	1	0	0	0	8	5	14	153	1	0	0	0
scaffoldA01:741689-741787	Cluster_51	99	117	1.381	8	0.026	-	AAUCGAGCUCUCACGUUGAAAGUU	104	0.103	24	N11	-1	0	0	0	0	0	1	1	0	4	111	0	0	0	0
scaffoldA01:742808-742996	Cluster_52	189	89	1.05	68	0.573	.	AACUGGCGUGUGACACUUUUGAAA	9	0.584	24	N6	0	0	0	0	0	1	4	2	4	15	61	2	0	0	0
scaffoldA01:754545-754986	Cluster_53	442	1663	19.623	618	0.818	+	ACGAUCCACCGUGUAAACCACUUG	843	0.132	24	N5	-1	0	0	0	3	4	6	49	17	83	1481	20	0	0	0
scaffoldA01:759113-759442	Cluster_54	330	1413	16.673	1376	0.863	+	AAUCACACCAGGCCGACUUGCUUC	481	0.129	24	N5	-1	0	0	2	2	6	24	71	17	121	1164	6	0	0	0
scaffoldA01:769706-769888	Cluster_55	183	832	9.817	312	0.496	.	AUAAUCCGCCUAGUCGCUAGUCCU	143	0.16	24	N6	1.5	0	0	0	6	3	9	59	23	61	668	3	0	0	0
scaffoldA01:773470-773822	Cluster_56	353	86	1.015	72	0.616	.	AUCUCCACUGCGGGUUCUAUCCAU	7	0.593	24	N5	0	0	0	1	1	0	1	4	3	14	62	0	0	0	0
scaffoldA01:774305-775010	Cluster_57	706	93	1.097	35	0.258	.	AGCAAGCCCGACGCAUCUCGC	2	0.882	21	N5	0.1	0	0	2	2	5	3	47	12	11	3	6	0	0	2
scaffoldA01:775163-775957	Cluster_58	795	92	1.086	79	0.37	.	AUCCGGACAGAAAGUUUAUUCAUG	11	0.761	24	N5	0.1	0	0	0	1	2	8	11	7	10	48	2	0	2	1
scaffoldA01:787104-788051	Cluster_59	948	312	3.682	126	0.474	.	AGAAAAGACUCCGGCGGCGGCACG	22	0.606	24	N5	0.4	2	1	2	1	4	2	19	7	31	241	2	0	0	0
scaffoldA01:788600-788906	Cluster_60	307	247	2.915	3	0.575	.	AUUGUAAUGUUUCUGGGCUUGGCC	26	0.389	24	N5	0.3	0	0	0	2	2	1	11	12	13	203	3	0	0	0
scaffoldA01:789561-789895	Cluster_61	335	186	2.195	171	0.532	.	AUCCGAUUUCUGGGCUGCCUAUGA	25	0.403	24	N5	0.8	0	0	3	0	2	1	9	4	19	147	1	0	0	0
scaffoldA01:790780-791058	Cluster_62	279	1219	14.384	981	0.379	.	AUAUAAAUCACUUGGGCCGAAACU	207	0.185	24	N6	2.5	0	0	1	3	7	12	34	21	95	1041	4	0	1	0
scaffoldA01:800072-800882	Cluster_63	811	86	1.015	26	0.407	.	UGAAUCCGACUCUGGUCUCGU	10	0.756	21	N5	0.1	0	0	0	1	0	0	42	31	4	6	1	1	0	0
scaffoldA01:804538-805361	Cluster_64	824	128	1.51	51	0.32	.	CUUGACUACGCUGGAAUCGCA	5	0.773	21	N5	0.2	0	0	1	0	0	8	74	34	0	7	0	2	2	0
scaffoldA01:811549-812012	Cluster_65	464	776	9.157	429	0.428	.	AAUGGCAUGCCCGCUUCUGAAAUU	79	0.253	24	N5	1.3	0	0	0	1	8	10	27	16	81	629	4	0	0	0
scaffoldA01:812240-813318	Cluster_66	1079	315	3.717	91	0.463	.	AAAGCUCUGACGUCAUCCGCC	8	0.667	21	N5	0.4	1	1	0	4	2	7	176	99	5	19	0	1	0	0
scaffoldA01:813612-814177	Cluster_67	566	88	1.038	13	0.455	.	UUCUUCAACAAGGUCGUUUGG	3	0.75	21	N5	0.1	0	0	1	1	3	2	50	26	2	1	0	1	0	1
scaffoldA01:821741-822250	Cluster_68	510	261	3.08	236	0.395	.	AUCGGGCUCUGAUAACAUGUUAAG	24	0.456	24	N5	0.5	0	0	2	2	1	1	19	5	20	205	6	0	0	0
scaffoldA01:838987-839724	Cluster_69	738	112	1.322	69	0.393	.	GUAGCUCACCAUCAUCAUGUGUAG	4	0.768	21	N5	0.2	0	0	1	2	1	3	47	35	5	13	2	2	1	0
scaffoldA01:845725-846152	Cluster_70	428	88	1.038	84	0.614	.	GAACCGAACUGAUAUCUGAAUGUC	23	0.398	24	N5	0.1	0	0	0	0	0	0	1	4	5	78	0	0	0	0
scaffoldA01:846798-847022	Cluster_71	225	216	2.549	44	0.875	+	AAGACCCGACCCGACCCGGACCCG	108	0.278	24	N11	-1	0	0	1	1	0	0	7	15	8	182	1	1	0	0
scaffoldA01:849881-850141	Cluster_72	261	178	2.1	103	0.427	.	AUGGAGCUCUUAGUGAAAUAUAAG	16	0.478	24	N6	0	0	0	1	0	1	4	4	6	29	133	0	0	0	0
scaffoldA01:872857-873394	Cluster_73	538	88	1.038	47	0.557	.	CCGGCGACGACAAUGCAGAUC	4	0.818	21	N5	0.1	1	0	0	1	3	1	48	28	1	3	2	0	0	0
scaffoldA01:873481-874194	Cluster_74	714	118	1.392	15	0.5	.	UUUAAAAGGCCAUAACGAGAA	6	0.746	21	N5	0.4	0	0	0	2	3	2	60	37	4	8	2	0	0	0
scaffoldA01:918146-918384	Cluster_75	239	105	1.239	21	0.438	.	AUGCUCUGUUUAGUUUAUUUUCUG	12	0.524	24	N6	0.1	0	0	0	0	1	1	4	5	19	75	0	0	0	0
scaffoldA01:953143-953450	Cluster_76	308	118	1.392	88	0.492	.	AUGUUAUUCCACUGAUUCCAAUUC	29	0.492	24	N5	0.8	0	0	0	0	1	4	10	2	11	89	0	1	0	0
scaffoldA01:976994-978588	Cluster_77	1595	172	2.03	58	0.535	.	CAAGAUUGCUCGCUGACGU	3	0.866	21	N5	0.2	3	0	3	1	10	5	77	57	2	12	1	1	0	0
scaffoldA01:1004238-1004883	Cluster_78	646	154	1.817	111	0.377	.	AAGGCGCACCGGAUCAUCGAG	5	0.753	21	N5	0.2	0	0	0	0	2	3	85	50	6	5	1	0	1	1
scaffoldA01:1014929-1015504	Cluster_79	576	279	3.292	141	0.502	.	AUCAAUACCCUCUCUCACGCUCAG	16	0.487	24	N5	0.4	2	0	0	2	3	6	11	12	34	203	4	2	0	0
scaffoldA01:1018064-1021036	Cluster_80	2973	235	2.773	107	0.46	.	AUCCUAAGCCAAAAAAAGAGAAAA	9	0.715	24	N5	0.1	1	2	1	0	2	3	13	4	29	175	5	0	0	0
scaffoldA01:1021141-1021439	Cluster_81	299	204	2.407	52	0.441	.	ACUAUAUAAAGGGUUAGGGCCAAU	27	0.475	24	N6	0.3	0	0	0	1	2	3	5	7	34	151	1	0	0	0
scaffoldA01:1025162-1025992	Cluster_82	831	367	4.331	190	0.564	.	ACUCUUUUGGGAUUGUCCUUAACU	44	0.477	24	N5	0.5	1	0	3	0	0	4	23	10	39	282	4	1	0	0
scaffoldA01:1047800-1048785	Cluster_83	986	162	1.912	134	0.574	.	AAAAACUAACCUAAAGGCCCAAAU	11	0.679	24	N5	0.2	0	0	1	2	0	4	6	7	14	127	1	0	0	0
scaffoldA01:1054894-1055132	Cluster_84	239	419	4.944	380	0.294	.	ACCGAUCAUCUGUUACAAUUCACU	56	0.325	24	N6	0.9	0	0	1	2	2	4	20	6	50	334	0	0	0	0
scaffoldA01:1061387-1061703	Cluster_85	317	161	1.9	2	0.161	-	AAGACGAGAAACGCCUAAGACAUC	36	0.36	24	N5	-1	1	0	1	1	0	5	3	3	19	125	3	0	0	0
scaffoldA01:1074015-1074140	Cluster_86	126	156	1.841	2	0.532	.	CAAGUGGCUACAAAAUAAUGUUGU	39	0.263	24	N6	0.3	0	0	0	0	0	1	3	5	10	136	1	0	0	0
scaffoldA01:1075870-1075923	Cluster_87	54	302	3.564	186	0.911	+	AAACGCAGGGCCGGCUCAACAUUC	96	0.146	24	N11	-1	0	0	0	0	2	3	69	7	14	207	0	0	0	0
scaffoldA01:1145727-1145981	Cluster_88	255	366	4.319	284	0.757	.	CAAGCUGGUUUAUUCGUAGAUGCC	63	0.224	24	N6	0.9	0	0	1	3	6	2	27	8	40	274	4	1	0	0
scaffoldA01:1154125-1154650	Cluster_89	526	136	1.605	64	0.787	.	AAUGUUUCAUCCGGCUUUGCUCAG	32	0.588	24	N5	0.4	0	0	0	0	2	3	36	33	8	52	1	1	0	0
scaffoldA01:1167532-1167688	Cluster_90	157	1004	11.847	175	0.834	+	AAACGCAGGGCCGGCUCAACACUG	238	0.105	24	N11	-1	1	0	1	2	2	7	118	27	54	791	1	0	0	0
scaffoldA01:1169257-1169670	Cluster_91	414	540	6.372	421	0.254	.	AAGUAUUUAGUUUGUUGCCGUUAG	23	0.378	24	N5	0.4	1	0	0	1	3	15	82	25	67	342	4	0	0	0
scaffoldA01:1174162-1174465	Cluster_92	304	244	2.879	214	0.283	.	AUGUGCUUGGAGCCCGACGAAAAU	50	0.418	24	N5	0.7	1	0	0	1	5	1	17	8	20	180	3	3	5	0
scaffoldA01:1183351-1184587	Cluster_93	1237	169	1.994	93	0.444	.	AAGAGAUCGAGAGGCUGAGGA	5	0.757	21	N5	0.2	0	3	0	3	6	5	101	33	6	8	1	3	0	0
scaffoldA01:1192007-1192899	Cluster_94	893	192	2.266	119	0.625	.	UUUUAAGCCAACUCCGACGAA	4	0.812	21	N5	0.2	0	1	1	1	5	4	109	44	8	11	4	2	2	0
scaffoldA01:1206764-1207437	Cluster_95	674	152	1.794	42	0.349	.	GAGCUGCUCCGUCGUACGAACAUA	21	0.507	24	N5	0.3	0	0	0	1	0	2	7	2	15	124	1	0	0	0
scaffoldA01:1211255-1211961	Cluster_96	707	621	7.328	264	0.464	.	AAGCGCUUCAGGCCUCUCAUGACC	126	0.372	24	N5	4	0	0	4	1	1	14	23	24	67	479	8	0	0	0
scaffoldA01:1216383-1217297	Cluster_97	915	193	2.277	161	0.585	.	AUGCACGGUGUCGGCGGAAUCUCC	27	0.539	24	N5	0.1	4	0	1	1	1	3	19	5	12	144	3	0	0	0
scaffoldA01:1223108-1223575	Cluster_98	468	127	1.499	57	0.512	.	UGCAGCUCUUGAACGUUUAAUUGC	6	0.638	24	N5	0.3	0	1	1	0	1	1	7	3	9	103	1	0	0	0
scaffoldA01:1238203-1239797	Cluster_99	1595	250	2.95	127	0.54	.	UUGGACCUUCAUGUUAGUGUG	4	0.8	21	N5	0.3	1	2	0	2	4	6	140	71	9	13	0	1	1	0
scaffoldA01:1252706-1252921	Cluster_100	216	98	1.156	23	0.357	.	CAAACGCCUGUUGCCAAAACUG	10	0.663	21	N6	0.1	0	0	2	2	2	0	46	40	2	2	1	0	1	0
scaffoldA01:1255495-1256970	Cluster_101	1476	89	1.05	53	0.607	.	AUGAGCAAUAGGCACGGUGAAGGG	2	0.933	21	N5	0	1	0	0	1	2	2	52	18	2	6	0	4	0	1
scaffoldA01:1259928-1260555	Cluster_102	628	88	1.038	74	0.693	.	UUGUCAUCCGACCUUUGUCAUG	5	0.716	22	N5	-1	0	0	0	0	3	2	36	40	3	4	0	0	0	0
scaffoldA01:1265485-1265838	Cluster_103	354	283	3.339	201	0.481	.	AACAAGCAGGUCCGGCCCUGGGCU	93	0.279	24	N5	0.5	0	0	0	0	2	3	16	4	25	232	1	0	0	0
scaffoldA01:1272569-1273435	Cluster_104	867	283	3.339	145	0.35	.	AAAGGAUCCACCGACGACUAUCAC	82	0.399	24	N5	1.7	1	0	0	1	0	6	12	6	22	234	1	0	0	0
scaffoldA01:1274331-1274684	Cluster_105	354	146	1.723	146	0.349	.	AAAAACAAUGUUGAGGCCGAUUUG	11	0.466	24	N5	0.3	0	0	0	0	0	0	8	6	16	115	1	0	0	0
scaffoldA01:1299941-1302841	Cluster_106	2901	666	7.859	392	0.575	.	UUGGACUUGCUCGGUUUCGGA	8	0.745	21	N5	1	0	2	10	6	8	16	368	184	22	47	0	2	0	1
scaffoldA01:1303247-1303573	Cluster_107	327	102	1.204	47	0.618	.	AAAAAUAGAGAUGGGUUGGAGAUG	10	0.657	24	N5	0	0	0	0	1	2	3	4	6	9	77	0	0	0	0
scaffoldA01:1304634-1304825	Cluster_108	192	635	7.493	634	0.268	.	AUGGGUAUCCUGGCUCCAAAGAAG	292	0.151	24	N6	4.7	0	0	0	1	1	1	26	14	36	549	7	0	0	0
scaffoldA01:1307486-1308120	Cluster_109	635	126	1.487	70	0.429	.	CGGUCUCGAUUCAGCUCCCUCG	12	0.738	21	N5	0.1	0	0	0	5	2	6	64	40	1	8	0	0	0	0
scaffoldA01:1308203-1309173	Cluster_110	971	126	1.487	104	0.651	.	UAGAAUUAGAACCCGACCUCC	4	0.77	21	N5	0.1	0	0	1	2	2	5	78	29	3	5	1	0	0	0
scaffoldA01:1331825-1332078	Cluster_111	254	118	1.392	109	0.669	.	AUAUUCCGCUAAGAAUCUCAUCGU	33	0.449	24	N6	0.3	0	0	0	1	1	1	3	4	9	99	0	0	0	0
scaffoldA01:1340808-1341868	Cluster_112	1061	118	1.392	54	0.678	.	UCAUCGUUGUAGCUGUUCACG	3	0.814	21	N5	0.1	1	0	1	0	1	5	63	29	4	9	3	0	1	1
scaffoldA01:1348761-1348992	Cluster_113	232	107	1.263	71	0.514	.	AUUAGCACACACAGGGGCGGACCU	24	0.458	24	N6	0.2	1	0	1	0	0	2	10	4	10	78	1	0	0	0
scaffoldA01:1354223-1354605	Cluster_114	383	262	3.092	251	0.626	.	AAUGAAUGACGAUCUUGGGGUGUG	22	0.397	24	N5	0.4	0	0	0	0	2	3	9	5	28	215	0	0	0	0
scaffoldA01:1355562-1355944	Cluster_115	383	285	3.363	146	0.688	.	AAGUGGACUGAAGGAUUUGAACUC	30	0.463	24	N5	0.6	0	0	1	2	1	4	15	12	36	214	0	0	0	0
scaffoldA01:1356906-1357252	Cluster_116	347	179	2.112	71	0.62	.	UCAAAAACCCUAAGCAGAGCC	8	0.726	21	N5	0.3	3	0	5	3	3	9	97	37	8	11	2	0	1	0
scaffoldA01:1357379-1357994	Cluster_117	616	219	2.584	100	0.735	.	UUCACAAAGCUGGUCUCUAUG	9	0.685	21	N5	0.2	1	5	3	1	10	18	101	48	10	15	3	1	3	0
scaffoldA01:1358099-1358415	Cluster_118	317	147	1.735	63	0.626	.	UAACUGUCCUUGUCUUCCAUA	10	0.612	21	N5	0.1	2	3	1	2	7	7	77	27	0	8	4	4	3	2
scaffoldA01:1358495-1358593	Cluster_119	99	95	1.121	14	0.474	.	UUGGCCCACCGAACUCAGUGA	17	0.579	21	N6	0.1	0	0	1	2	0	5	48	32	2	3	0	1	1	0
scaffoldA01:1358683-1359476	Cluster_120	794	339	4	209	0.676	.	UCCUUGGUCCAUUAGCAUUCU	29	0.605	21	N5	1.2	1	1	5	4	8	9	193	75	10	18	4	6	2	3
scaffoldA01:1359750-1361543	Cluster_121	1794	847	9.994	523	0.698	.	CCUGAAGGAAACGAGCCGCUUG	14	0.678	21	N5	1.3	2	9	6	6	24	37	472	179	30	32	9	14	15	12
scaffoldA01:1384700-1385085	Cluster_122	386	155	1.829	152	0.213	.	AUAAAACCCUUCGCAUGCCACUGG	32	0.406	24	N5	0.5	0	0	1	0	1	0	3	5	26	117	2	0	0	0
scaffoldA01:1395599-1395742	Cluster_123	144	154	1.817	103	0.455	.	AACCGCAGUCUCUUAGUCGGGAUU	43	0.325	24	N6	0.6	0	0	0	2	0	0	7	2	13	130	0	0	0	0
scaffoldA01:1410258-1411609	Cluster_124	1352	98	1.156	58	0.551	.	UUCCGGUUGAUCUCUCGAGACU	3	0.806	21	N5	0.2	0	1	1	0	1	2	56	27	6	4	0	0	0	0
scaffoldA01:1412991-1413674	Cluster_125	684	88	1.038	29	0.693	.	UUCCUCCGCCGAUCAACCCUCA	4	0.784	21	N5	0.1	0	0	2	0	3	1	48	22	4	7	1	0	0	0
scaffoldA01:1415061-1416016	Cluster_126	956	101	1.192	7	0.743	.	AUUCUACUUCGCUCGUUUGUAACU	20	0.525	24	N5	0.2	0	0	0	1	0	0	5	2	6	87	0	0	0	0
scaffoldA01:1424479-1424581	Cluster_127	103	85	1.003	33	0.224	.	AAAUAGCUAUGGGUUGGAUAUGCU	15	0.506	24	N6	0.2	0	0	0	0	0	2	3	1	6	72	1	0	0	0
scaffoldA01:1425134-1425755	Cluster_128	622	667	7.87	111	0.19	-	AAUCGCAGGCCGCCACGACACGUG	275	0.157	24	N5	-1	0	0	3	1	2	4	20	5	26	601	5	0	0	0
scaffoldA01:1432831-1432992	Cluster_129	162	287	3.387	47	0.693	.	AAUUUCUAUGUGCAAUGUCUUAGA	77	0.338	24	N6	1.4	0	0	0	0	2	7	14	4	24	234	2	0	0	0
scaffoldA01:1434490-1434744	Cluster_130	255	122	1.44	6	0.336	.	AACACUUUAAGACACAAUCCGCUG	16	0.418	24	N6	0.2	0	0	1	0	1	0	7	2	11	99	1	0	0	0
scaffoldA01:1435252-1435605	Cluster_131	354	312	3.682	1	0.83	+	AAAGACCAAAAGGCCCAACCACAA	64	0.253	24	N5	-1	0	0	0	2	0	2	12	7	21	263	5	0	0	0
scaffoldA01:1435975-1436346	Cluster_132	372	86	1.015	2	0.663	.	AAGGGAACCACCGGCGCCGGCACG	13	0.628	24	N5	0	0	0	0	0	0	0	4	5	9	67	0	1	0	0
scaffoldA01:1442662-1443325	Cluster_133	664	578	6.82	177	0.502	.	AACUUUGAUGACAUAGGUAGCCAA	55	0.299	24	N5	0.5	1	1	0	0	7	5	23	16	28	490	7	0	0	0
scaffoldA01:1448451-1449044	Cluster_134	594	242	2.856	83	0.256	.	ACGACGAACGGUACUAGCGUG	10	0.632	21	N5	0.3	0	1	6	3	6	9	125	59	13	8	3	7	1	1
scaffoldA01:1449581-1450040	Cluster_135	460	202	2.384	57	0.228	.	AGGGCCCCGCCAAGUUCAGGA	8	0.772	21	N5	0.3	2	3	1	6	7	14	88	42	4	13	8	8	4	2
scaffoldA01:1454148-1454744	Cluster_136	597	119	1.404	104	0.529	.	AACGCCGAGGUGGAACUUAGUUCC	44	0.462	24	N5	1.2	0	0	0	0	0	0	24	13	5	76	0	0	1	0
scaffoldA01:1491595-1492471	Cluster_137	877	431	5.086	275	0.626	.	AUGCUAUGCGACGCCGUUUGG	11	0.64	21	N5	0.6	0	0	0	1	8	8	219	114	17	52	4	5	3	0
scaffoldA01:1494883-1496239	Cluster_138	1357	184	2.171	176	0.701	.	AAUGAUGAUUUCGCCUGGUCC	4	0.848	21	N5	0.2	0	1	0	7	5	7	107	38	7	5	3	2	2	0
scaffoldA01:1497712-1498781	Cluster_139	1070	481	5.676	289	0.634	.	UCCCGGUGACUCUGUGUUCUG	17	0.711	21	N5	1.4	2	7	4	5	25	22	231	97	14	34	10	10	10	10
scaffoldA01:1499113-1499946	Cluster_140	834	194	2.289	100	0.768	.	UCCGCGUCGCCAACUCUAUCU	9	0.691	21	N5	0.1	2	1	2	6	6	8	93	36	13	16	6	4	1	0
scaffoldA01:1516328-1516890	Cluster_141	563	104	1.227	104	0.452	.	AUUAUGCAGGUGAGGACAUGUGAA	14	0.587	24	N5	0.1	0	0	0	0	2	2	2	4	9	84	1	0	0	0
scaffoldA01:1521039-1521702	Cluster_142	664	612	7.221	32	0.172	-	AAGGCCGAAGCCCGAUUGCAAAGA	241	0.257	24	N5	-1	1	0	2	1	0	7	25	22	73	477	4	0	0	0
scaffoldA01:1533363-1533879	Cluster_143	517	697	8.224	401	0.791	.	AGCCGACAAUUCUACCACCUUGUG	103	0.207	24	N5	2.3	0	0	1	1	1	7	13	15	108	515	35	1	0	0
scaffoldA01:1540058-1540212	Cluster_144	155	113	1.333	105	0.602	.	AUUUUUAGUGGUGGUGUUCUAAUU	15	0.442	24	N6	0.2	0	0	0	2	2	0	7	4	14	83	1	0	0	0
scaffoldA01:1545317-1545880	Cluster_145	564	96	1.133	51	0.708	.	CGAUCUGAUGUGUGCGUUUCAG	10	0.729	21	N5	0.1	0	0	3	2	0	9	35	30	3	8	5	0	0	1
scaffoldA01:1553702-1553935	Cluster_146	234	248	2.926	28	0.556	.	AUCAUUGUGAGGCUGACACGUGUC	46	0.298	24	N6	0.4	0	0	1	0	4	0	11	8	23	197	4	0	0	0
scaffoldA01:1574393-1574703	Cluster_147	311	876	10.337	377	0.527	.	AACAUCAUGGCACUUUGGAUCAGA	111	0.277	24	N5	2.1	1	0	4	6	4	12	48	25	72	692	12	0	0	0
scaffoldA01:1580960-1582268	Cluster_148	1309	413	4.873	246	0.55	.	UCGCUCCUCUGUACGCCGGUG	10	0.69	21	N5	0.6	1	0	2	6	3	15	252	102	11	11	4	4	2	0
scaffoldA01:1582684-1583460	Cluster_149	777	157	1.853	136	0.465	.	UUUGGAUCAUUCAAGGAGACA	5	0.745	21	N5	0.1	0	0	1	2	4	3	98	39	2	6	0	2	0	0
scaffoldA01:1584430-1585426	Cluster_150	997	165	1.947	105	0.515	.	AUAGAGUUCCUUUGCAGAUGUUCU	22	0.594	24	N5	0.2	0	0	0	1	0	1	36	15	16	91	4	0	0	1
scaffoldA01:1614606-1615029	Cluster_151	424	101	1.192	62	0.356	.	AUGUCCGAACCCGGCGCGUAGCGC	7	0.624	24	N5	0.1	0	0	0	0	1	3	9	1	15	71	1	0	0	0
scaffoldA01:1617661-1618423	Cluster_152	763	317	3.741	173	0.536	.	AAGCACAGUCCUCCACGACACAAA	16	0.483	24	N5	0.2	0	0	1	0	6	1	11	7	32	253	6	0	0	0
scaffoldA01:1627324-1627398	Cluster_153	75	106	1.251	105	0.708	.	UACAACGAUUACAACCAGAGUUAU	15	0.396	24	N6	0.2	0	0	1	0	1	1	2	5	8	86	2	0	0	0
scaffoldA01:1632530-1632810	Cluster_154	281	460	5.428	99	0.572	.	AAGUGGGCAUAUGGGCCGUCCAUG	68	0.348	24	N6	0.4	2	0	0	1	5	7	22	21	33	368	1	0	0	0
scaffoldA01:1633040-1633507	Cluster_155	468	1957	23.092	974	0.829	+	AUUGUGCCGCCCAUUGUCCAAAUG	613	0.134	24	N5	-1	4	0	3	14	3	19	82	29	165	1631	7	0	0	0
scaffoldA01:1634809-1635073	Cluster_156	265	99	1.168	40	0.616	.	AUCCACUAUCUAACCAAAAACACU	6	0.576	24	N6	0	0	0	0	1	1	1	4	3	7	80	2	0	0	0
scaffoldA01:1640421-1641649	Cluster_157	1229	157	1.853	64	0.471	.	CUUGCAACGGAUUCUCCUGAG	3	0.803	21	N5	0.3	5	1	0	2	1	2	103	23	3	17	0	0	0	0
scaffoldA01:1648544-1648799	Cluster_158	256	129	1.522	106	0.388	.	AUUUGGGCCUACGUUAUCUAUUCU	14	0.512	24	N6	0.3	0	0	0	0	0	4	9	6	17	93	0	0	0	0
scaffoldA01:1648926-1649601	Cluster_159	676	150	1.77	75	0.633	.	UGGCUGCGCGUCAUACUCGUC	12	0.713	21	N5	0.2	1	0	3	0	4	2	91	43	1	3	1	0	0	1
scaffoldA01:1649964-1651135	Cluster_160	1172	103	1.215	89	0.515	.	AACCGAUAACCGACCGAACCGAAA	15	0.67	21	N5	0.3	0	0	2	0	0	2	38	25	3	28	4	1	0	0
scaffoldA01:1656758-1657260	Cluster_161	503	108	1.274	93	0.694	.	GAGACAGGGCCGGAUUUAGACACA	29	0.481	24	N5	0.2	0	0	0	1	0	1	4	1	11	89	1	0	0	0
scaffoldA01:1673058-1673519	Cluster_162	462	373	4.401	130	0.491	.	AAAUAUUCCUAGCCAAUGAAAGUG	25	0.405	24	N5	0.3	0	0	0	1	6	5	15	8	25	313	0	0	0	0
scaffoldA01:1674871-1675043	Cluster_163	173	361	4.26	36	0.596	.	ACUUGCCAAAGCCUGUUUUUAGCC	74	0.247	24	N6	0.4	0	0	0	2	4	1	11	7	35	299	1	1	0	0
scaffoldA01:1685188-1685634	Cluster_164	447	166	1.959	34	0.801	+	AUACCCCACUUUCAGUCAAAUGCA	82	0.331	24	N5	-1	0	0	0	0	0	1	3	2	12	148	0	0	0	0
scaffoldA01:1690739-1691518	Cluster_165	780	100	1.18	74	0.67	.	AACCAACCAUCAGAGAUCGCA	3	0.84	21	N5	0.1	0	2	0	5	2	6	46	26	5	4	4	0	0	0
scaffoldA01:1694658-1695420	Cluster_166	763	102	1.204	40	0.196	-	AAUCCUCAGAUCGCUCUACAG	3	0.902	21	N5	-1	0	0	0	4	5	9	35	12	7	12	7	1	9	1
scaffoldA01:1699613-1700136	Cluster_167	524	309	3.646	131	0.706	.	UUGAAUACGCUUCCGCAGUUC	8	0.663	21	N5	0.9	1	0	4	6	16	14	162	72	9	16	7	0	1	1
scaffoldA01:1700326-1701293	Cluster_168	968	411	4.85	230	0.603	.	UUCUUUCUGCCCUGACUCAUC	6	0.723	21	N5	0.7	6	2	6	9	7	17	211	92	14	26	10	3	3	5
scaffoldA01:1701760-1702537	Cluster_169	778	176	2.077	71	0.648	.	CAUUGGACUUGCUGGUGUGUU	7	0.699	21	N5	0.2	1	2	0	1	4	5	107	34	5	8	4	3	2	0
scaffoldA01:1708182-1708703	Cluster_170	522	372	4.39	353	0.196	-	AAGGUUCACCGCUGUUAAGUAACA	159	0.274	24	N5	-1	1	0	0	2	3	1	12	1	33	319	0	0	0	0
scaffoldA01:1711839-1712173	Cluster_171	335	3582	42.267	3581	0.733	.	AACUGGCUCUGAACUGUGUAGGUG	1057	0.088	24	N5	11.3	2	0	5	10	13	21	72	49	181	3201	27	1	0	0
scaffoldA01:1729843-1730208	Cluster_172	366	302	3.564	294	0.626	.	ACUUCGAUGGACAUGUUUCCAAGU	41	0.341	24	N5	0.6	0	0	0	1	1	1	7	8	25	254	5	0	0	0
scaffoldA01:1737918-1738055	Cluster_173	138	166	1.959	33	0.295	.	AAAAAUAGAGUGCCUUUGGAGAUG	25	0.331	24	N6	0.3	1	0	0	2	4	7	10	1	5	135	1	0	0	0
scaffoldA01:1739824-1741367	Cluster_174	1544	353	4.165	211	0.564	.	UCGGCCUACUCUGAUACAUCG	5	0.731	21	N5	0.4	2	1	4	6	3	21	209	76	8	20	1	0	0	2
scaffoldA01:1741462-1743121	Cluster_175	1660	344	4.059	177	0.581	.	UUGAGAACGCUACCAAAAGUU	5	0.738	21	N5	0.8	1	2	3	2	5	14	207	78	11	12	6	0	1	2
scaffoldA01:1754625-1755669	Cluster_176	1045	165	1.947	12	0.558	.	GUUUUGAAUAAGUUGUAUUGCUA	14	0.63	24	N5	0.1	0	0	0	0	4	1	11	15	32	101	1	0	0	0
scaffoldA01:1759348-1760666	Cluster_177	1319	597	7.044	466	0.501	.	AAGAAACGCCGAUCAACUUAAAAC	22	0.504	24	N5	1	1	0	1	3	7	6	24	14	51	484	6	0	0	0
scaffoldA01:1762706-1763230	Cluster_178	525	186	2.195	91	0.376	.	UCUCCGCCGCAAUCUCCGAUG	7	0.694	21	N5	0.2	0	1	1	3	1	3	118	45	4	8	0	1	1	0
scaffoldA01:1768485-1769155	Cluster_179	671	2712	32.001	2678	0.471	.	AAUCGCGGCCUGCCACGUGUCGGU	454	0.14	24	N5	7.9	7	0	13	8	15	32	87	49	244	2239	16	2	0	0
scaffoldA01:1773341-1773576	Cluster_180	236	693	8.177	264	0.622	.	AAAGCCAGCAGCACACAUCAGUGU	166	0.209	24	N6	4.3	2	0	1	1	4	6	36	10	58	566	9	0	0	0
scaffoldA01:1773711-1774214	Cluster_181	504	133	1.569	118	0.692	.	AGGUCUGGCCCCGGCGCUAAGGAA	17	0.474	24	N5	0.1	0	0	0	0	1	1	3	4	9	115	0	0	0	0
scaffoldA01:1790001-1790713	Cluster_182	713	144	1.699	78	0.361	.	AAGACCUCCGGCUAGUCGUCGAAU	23	0.479	24	N5	0.1	0	6	0	2	1	2	10	7	7	107	1	0	1	0
scaffoldA01:1792011-1792844	Cluster_183	834	293	3.457	196	0.273	.	UUGGUGCUGCUGUUAUCUACA	16	0.676	21	N5	0.5	1	0	3	2	4	17	161	71	10	16	3	2	2	1
scaffoldA01:1793069-1793812	Cluster_184	744	400	4.72	171	0.29	.	AAACCGACGCCGUCGCAAGGA	14	0.71	21	N5	0.5	0	3	4	15	19	21	180	91	14	28	6	6	8	5
scaffoldA01:1795648-1795988	Cluster_185	341	228	2.69	90	0.39	.	AUAGCUAUGGGUUGAAGAUGCUCU	21	0.465	24	N5	0.2	0	0	0	1	0	5	7	8	24	182	1	0	0	0
scaffoldA01:1799723-1800200	Cluster_186	478	299	3.528	286	0.472	.	AUAAAAAGUACAGAGGUCCAAACC	42	0.411	24	N5	1.2	0	1	0	1	3	2	11	13	27	237	4	0	0	0
scaffoldA01:1800500-1801009	Cluster_187	510	87	1.027	28	0.391	.	AUCCAUGCGGGCCAGCCUCUAAGG	17	0.506	24	N5	0.7	0	0	0	0	0	2	10	4	7	61	3	0	0	0
scaffoldA01:1804576-1805485	Cluster_188	910	140	1.652	91	0.343	.	AAAGAAAGGGCUGAUGACAAUC	4	0.779	21	N5	0.1	2	2	1	2	3	4	86	25	3	9	0	1	2	0
scaffoldA01:1809483-1810426	Cluster_189	944	512	6.041	63	0.332	.	ACUGGGCCAAACACAUUAAACAAA	54	0.357	24	N5	1.2	1	0	2	0	4	4	48	20	53	376	4	0	0	0
scaffoldA01:1810992-1811252	Cluster_190	261	161	1.9	128	0.615	.	AAACCGGAUCUAUUAAAAACACAG	29	0.453	24	N6	0.5	0	0	0	0	0	4	3	6	15	133	0	0	0	0
scaffoldA01:1814100-1814492	Cluster_191	393	219	2.584	21	0.749	.	UUUUUUAUUUGUAUUGGGCUUGGC	52	0.443	24	N5	0.6	0	0	0	0	3	1	15	7	19	174	0	0	0	0
scaffoldA01:1822719-1823491	Cluster_192	773	256	3.021	60	0.48	.	GAUACGGCGCGUUUCAGUGAAGCG	34	0.473	24	N5	0.8	3	0	0	2	4	8	22	8	17	191	1	0	0	0
scaffoldA01:1826386-1826653	Cluster_193	268	164	1.935	29	0.293	.	AGGGUCGGCCCGCCCUACGGACGG	83	0.274	24	N6	1.2	0	0	0	0	2	0	3	1	17	140	1	0	0	0
scaffoldA01:1829339-1830075	Cluster_194	737	267	3.151	238	0.442	.	UGGGCUUUGUUCCUUUGUUGAACU	18	0.573	24	N5	0.6	0	0	2	0	0	8	15	10	25	203	3	1	0	0
scaffoldA01:1831198-1831352	Cluster_195	155	228	2.69	59	0.553	.	AACCGAAACUAAGAAUCCCACCCU	74	0.281	24	N6	2.2	0	0	1	2	1	2	7	5	31	175	4	0	0	0
scaffoldA01:1839805-1840070	Cluster_196	266	645	7.611	564	0.691	.	AAUAGGUCGUAGUCACCAUCUAUU	346	0.222	24	N6	4.8	0	0	2	1	0	4	14	9	34	578	3	0	0	0
scaffoldA01:1840545-1840738	Cluster_197	194	108	1.274	96	0.407	.	AUCCGGUUACAAAUCCAAAAGUUU	16	0.519	24	N6	0.2	0	0	0	0	2	2	7	5	6	85	1	0	0	0
scaffoldA01:1848008-1848303	Cluster_198	296	295	3.481	95	0.492	.	AAAAUGUUUGCCUCCCUCCUGUUG	26	0.325	24	N6	0.3	5	0	3	0	2	2	15	11	21	235	1	0	0	0
scaffoldA01:1862653-1862965	Cluster_199	313	143	1.687	10	0.28	.	AAUGGGAUACAGGGACUUUACAAA	75	0.231	24	N5	1.1	0	0	0	1	1	0	5	1	7	127	1	0	0	0
scaffoldA01:1884873-1885669	Cluster_200	797	146	1.723	46	0.712	.	UUGACCGUUGACUUUUGGGUG	4	0.877	21	N5	0.1	1	5	2	1	7	8	56	36	7	11	4	5	2	1
scaffoldA01:1890559-1891034	Cluster_201	476	672	7.929	416	0.478	.	AAACCGUGUGAACUCUCUGUAGAG	93	0.292	24	N5	2	2	0	0	2	3	10	42	16	54	535	7	1	0	0
scaffoldA01:1894907-1895073	Cluster_202	167	421	4.968	421	0.667	.	AUCCACUUGGCCCAUGAACAGCCC	82	0.259	24	N6	1.2	2	0	1	6	1	4	29	13	56	308	1	0	0	0
scaffoldA01:1895192-1895421	Cluster_203	230	242	2.856	88	0.227	.	AAUGUUUCAUCCGGCUUUGACCA	71	0.273	24	N6	2.5	0	0	1	1	1	6	13	5	81	132	2	0	0	0
scaffoldA01:1904289-1904867	Cluster_204	579	488	5.758	186	0.594	.	GAUGCCAACAAGGACGACACGUCA	65	0.34	24	N5	0.7	3	0	1	0	5	9	22	14	40	389	5	0	0	0
scaffoldA01:1908019-1909143	Cluster_205	1125	129	1.522	30	0.628	.	AAUUAUGCCGUCGUUGUGGAAGUU	10	0.682	24	N5	0.1	2	0	0	0	0	1	2	1	14	109	0	0	0	0
scaffoldA01:1909253-1910005	Cluster_206	753	1015	11.977	320	0.292	.	UUGUUGUUGCUGAUUGUGGUC	26	0.566	21	N5	1.3	8	7	19	42	30	63	534	205	35	30	11	8	16	7
scaffoldA01:1910323-1911423	Cluster_207	1101	211	2.49	110	0.498	.	AAGGGACAAAAGCCCAAACGGGCA	14	0.597	24	N5	0.3	2	0	1	1	0	2	6	7	13	178	0	0	1	0
scaffoldA01:1915197-1915498	Cluster_208	302	266	3.139	117	0.673	.	ACACCGCAGUUGAACCGCUUAUCC	32	0.398	24	N5	0.4	0	0	1	2	1	3	14	6	24	213	2	0	0	0
scaffoldA01:1916133-1916463	Cluster_209	331	88	1.038	87	0.75	.	AUGUACUGGCAUUGCCACCUUGCC	14	0.409	24	N5	0.1	0	0	0	0	0	2	3	6	2	75	0	0	0	0
scaffoldA01:1931400-1931711	Cluster_210	312	2491	29.393	269	0.102	-	AACUUCCGCCACUUGGGUUCAACU	591	0.093	24	N5	-1	6	0	4	1	12	24	705	353	181	1189	15	1	0	0
scaffoldA01:1934455-1934690	Cluster_211	236	142	1.676	133	0.669	.	ACUAUAUUCUGCUAAAAGAGCGUU	15	0.387	24	N6	0.1	1	0	0	0	0	0	6	4	35	96	0	0	0	0
scaffoldA01:1935037-1935663	Cluster_212	627	1090	12.862	646	0.465	.	AACGCCACCGGCCACCGAAACUAU	80	0.192	24	N5	2.1	0	2	1	2	8	13	107	47	82	816	8	3	1	0
scaffoldA01:1940976-1941278	Cluster_213	303	405	4.779	152	0.615	.	AGCUGCGAGCCGUUUACCACCAGA	57	0.358	24	N5	0.9	0	0	0	1	4	2	17	12	35	332	2	0	0	0
scaffoldA01:1942554-1943141	Cluster_214	588	114	1.345	24	0.5	.	AAAUAUUGUGCAAGUUUAAGGGUU	7	0.57	24	N5	0.2	0	0	0	0	0	2	1	2	20	88	0	1	0	0
scaffoldA01:1943783-1944353	Cluster_215	571	117	1.381	106	0.197	-	ACUAGAGUUUGACCCGUGUAUUCG	60	0.265	24	N5	-1	2	0	0	0	1	0	17	2	6	89	0	0	0	0
scaffoldA01:1948945-1949667	Cluster_216	723	87	1.027	36	0.667	.	CCUUCCACUCGAUGUACCAAAG	5	0.816	21	N5	0.1	0	1	0	1	3	4	42	27	2	5	0	2	0	0
scaffoldA01:1951885-1952341	Cluster_217	457	325	3.835	103	0.714	.	AAUAAGCCGGCUCCAAUUGGA	24	0.538	21	N5	0.7	2	3	2	14	21	18	91	48	24	70	8	4	13	7
scaffoldA01:1961484-1961633	Cluster_218	150	209	2.466	45	0.158	-	AAGAAACGAGUCUAAGACCCCGCG	131	0.187	24	N11	-1	0	0	0	0	4	1	5	4	5	188	2	0	0	0
scaffoldA01:1962566-1963298	Cluster_219	733	166	1.959	58	0.452	.	AAGAACCAGAGACAGCUUGAUGUG	10	0.657	24	N5	0.1	0	0	2	1	2	7	18	8	13	113	1	1	0	0
scaffoldA01:1964518-1965630	Cluster_220	1113	150	1.77	105	0.687	.	UAGGCUUCACUGGAUAGUUCCC	4	0.8	21	N5	0.1	0	1	3	0	3	7	83	35	6	7	3	0	1	1
scaffoldA01:1968152-1968505	Cluster_221	354	276	3.257	69	0.688	.	UCUCCUCCGGUCUUGCUUGUG	12	0.649	21	N5	0.3	1	2	2	8	9	12	150	62	8	12	2	3	4	1
scaffoldA01:1968591-1969012	Cluster_222	422	313	3.693	127	0.61	.	AGACUGGCCAGCUCUAGAGGA	23	0.588	21	N5	0.4	2	0	2	3	8	14	189	73	7	7	4	0	3	1
scaffoldA01:1982149-1982565	Cluster_223	417	236	2.785	220	0.394	.	AUAUGGCUUUGCCCAGGACCGGCU	50	0.314	24	N5	1	0	0	0	2	0	1	13	13	13	194	0	0	0	0
scaffoldA01:1983155-1983239	Cluster_224	85	140	1.652	9	0.05	-	UCCGUUGUAGUCUAGCUGG	30	0.243	21	N11	-1	0	3	5	2	30	4	35	2	13	9	7	4	12	14
scaffoldA01:1987353-1988153	Cluster_225	801	625	7.375	251	0.542	.	UUGUCCGUUGUGAAGUCCAUA	18	0.454	21	N5	1.1	2	0	4	5	6	17	406	138	20	21	2	2	0	2
scaffoldA01:1988236-1988560	Cluster_226	325	118	1.392	11	0.237	.	AAUGUCUUGACCCAGUUCUGG	57	0.373	21	N5	0.8	0	0	0	0	0	2	102	9	1	2	0	2	0	0
scaffoldA01:1988662-1988850	Cluster_227	189	253	2.985	124	0.656	.	UUCUUCUUGCCUCCUUUACGA	14	0.439	21	N6	0.3	0	0	1	2	2	11	151	58	4	21	2	0	1	0
scaffoldA01:2000077-2000875	Cluster_228	799	150	1.77	98	0.56	.	UCUCGGCCUCAAGUUCAAGUG	10	0.733	21	N5	0.2	0	0	1	3	2	5	89	27	7	10	0	3	2	1
scaffoldA01:2008441-2008608	Cluster_229	168	187	2.207	1	0.251	.	AUGACUUUGGGUUUGGGCCAACCU	41	0.278	24	N6	0.3	0	0	0	0	1	1	8	2	26	148	1	0	0	0
scaffoldA01:2011804-2013039	Cluster_230	1236	207	2.443	65	0.348	.	UACUACGUCUCAUAGUUUCUG	5	0.831	21	N5	0.1	0	1	1	5	7	5	121	41	5	18	2	0	0	1
scaffoldA01:2013279-2013729	Cluster_231	451	403	4.755	400	0.529	.	AACCGACAGUCCGUCAAGUAGCCU	145	0.241	24	N5	1.9	0	0	0	0	2	4	19	7	36	335	0	0	0	0
scaffoldA01:2018588-2019946	Cluster_232	1359	232	2.738	218	0.616	.	AAUCUCCUGCAGUAUAAGUCGAAG	57	0.487	24	N5	0.9	0	0	0	0	1	1	6	6	11	203	4	0	0	0
scaffoldA01:2052572-2052892	Cluster_233	321	220	2.596	73	0.655	.	AAAAAGUAAAUCCAUGCGGGCUUG	49	0.423	24	N5	0.9	2	0	1	1	2	4	9	4	19	175	3	0	0	0
scaffoldA01:2053236-2054024	Cluster_234	789	86	1.015	48	0.709	.	UCGCUUAGGAACUGUAGAAUC	3	0.872	21	N5	0.1	2	1	0	1	6	6	40	10	4	5	4	0	5	2
scaffoldA01:2080510-2080604	Cluster_235	95	1581	18.655	45	0.989	+	GCGCCUGUAGCUCAGUGG	637	0.042	18	N13	-1	9	4	31	644	353	45	22	197	4	190	74	1	0	7
scaffoldA01:2104282-2104544	Cluster_236	263	142	1.676	109	0.324	.	AAGCGUGAACACUUUAGAAAAUUU	16	0.43	24	N6	0.1	0	0	0	0	1	6	4	3	18	107	3	0	0	0
scaffoldA01:2107781-2108999	Cluster_237	1219	2202	25.983	539	0.138	-	AGCAAAAAGGCCGAAGCCCAAAGA	437	0.145	24	N5	-1	0	0	8	4	10	32	97	99	197	1728	23	3	1	0
scaffoldA01:2124699-2125135	Cluster_238	437	109	1.286	32	0.385	.	GUUAAAAGUUAGAGCGGUUAAUG	16	0.55	24	N5	0.2	1	0	0	0	0	3	17	11	20	55	2	0	0	0
scaffoldA01:2126046-2126447	Cluster_239	402	125	1.475	8	0.424	.	AACCGGAUCUAAAAUUCCCAUUUU	15	0.528	24	N5	0.1	0	0	0	0	1	0	2	5	9	107	1	0	0	0
scaffoldA01:2140159-2140674	Cluster_240	516	128	1.51	89	0.359	.	AACGAGCUAUGUACAAGUGUA	3	0.859	21	N5	0.1	3	0	1	1	4	6	70	19	6	11	0	2	3	2
scaffoldA01:2142219-2143091	Cluster_241	873	225	2.655	225	0.4	.	ACCGUACUGGAACAAAAGCUC	5	0.769	21	N5	0.2	0	0	0	3	7	13	122	43	12	9	5	4	1	6
scaffoldA01:2143929-2144261	Cluster_242	333	201	2.372	116	0.527	.	UUCUCCGCCAUUGCUACUACUG	28	0.532	21	N5	0.8	1	0	3	1	4	6	100	74	2	8	0	1	1	0
scaffoldA01:2151088-2151275	Cluster_243	188	166	1.959	66	0.681	.	ACUUGUCCCGCUUGAUCUGCAUGA	12	0.458	24	N6	0.4	0	0	0	2	0	1	6	11	24	122	0	0	0	0
scaffoldA01:2158378-2158464	Cluster_244	87	87	1.027	87	0.563	.	AAAUAAGUGACUUGGAUCAAUCCA	32	0.23	24	N6	0.3	0	0	0	1	0	1	1	0	4	80	0	0	0	0
scaffoldA01:2174677-2175456	Cluster_245	780	100	1.18	35	0.47	.	UGGACUCCACGUUGCCUAGCU	4	0.82	21	N5	0.1	2	0	2	2	4	4	62	16	1	5	1	1	0	0
scaffoldA01:2177279-2177448	Cluster_246	170	95	1.121	23	0.621	.	UUUCUGUUGAGAUCGCCACUG	5	0.747	21	N6	0.4	1	0	1	3	2	3	56	13	3	8	1	1	2	1
scaffoldA01:2187238-2187487	Cluster_247	250	144	1.699	81	0.792	.	AAACCAAACUGGUAGCUCCGCAUC	25	0.396	24	N6	0.1	0	0	0	1	1	1	4	3	6	128	0	0	0	0
scaffoldA01:2190286-2190767	Cluster_248	482	119	1.404	23	0.471	.	ACUUGGGGUGCUAGGGUUAAAGAU	10	0.555	24	N5	0.2	0	0	0	1	0	0	5	9	8	94	2	0	0	0
scaffoldA01:2200153-2200612	Cluster_249	460	1475	17.405	1172	0.646	.	AAAUAUGUUGGUGACUCUCCUGGG	625	0.115	24	N5	22.8	1	0	1	2	5	14	40	22	58	1327	4	1	0	0
scaffoldA01:2207906-2208115	Cluster_250	210	145	1.711	124	0.441	.	AGUUCUGCACCAUCUUGGCAAAAA	8	0.559	24	N6	0.1	1	0	0	0	0	1	14	5	19	99	6	0	0	0
scaffoldA01:2213234-2213767	Cluster_251	534	135	1.593	42	0.489	.	UGCUGGGUGAGAAUCUGUACC	5	0.667	21	N5	0.2	0	0	2	1	1	2	99	27	1	0	0	0	1	1
scaffoldA01:2215230-2215884	Cluster_252	655	197	2.325	101	0.447	.	UCGUGUCGUGCAAGGUAGCCG	6	0.751	21	N5	0.2	0	0	2	3	1	4	125	50	7	5	0	0	0	0
scaffoldA01:2216599-2217101	Cluster_253	503	900	10.62	666	0.429	.	UCUCUAUCUCACUCGCCGUCG	101	0.447	21	N5	6.6	1	0	1	7	8	23	594	220	20	24	1	0	0	1
scaffoldA01:2223011-2223188	Cluster_254	178	216	2.549	9	0.463	.	AUGGUCCGGCCCUAUGAUACUGAG	38	0.282	24	N6	0.4	0	0	0	0	0	2	11	3	17	181	2	0	0	0
scaffoldA01:2236233-2236331	Cluster_255	99	949	11.198	12	0.038	-	GCGCCCGUGGCCCAAUGGA	822	0.058	19	N11	-1	1	1	8	16	824	21	12	8	14	34	7	1	2	0
scaffoldA01:2241889-2242267	Cluster_256	379	133	1.569	44	0.481	.	AACGCCGUCGUAAACUGUAGAUUU	12	0.541	24	N5	0.1	0	0	0	0	0	1	14	4	15	99	0	0	0	0
scaffoldA01:2258476-2258871	Cluster_257	396	184	2.171	74	0.495	.	AAGGAAUGCUCCAACCCAACUCUA	10	0.587	24	N5	0.2	0	0	2	0	1	3	13	4	26	132	3	0	0	0
scaffoldA01:2298621-2299185	Cluster_258	565	373	4.401	22	0.44	.	AGGACCCACUGUCGACGUGACGUG	51	0.434	24	N5	0.6	0	0	0	2	6	7	16	12	39	288	3	0	0	0
scaffoldA01:2307926-2308379	Cluster_259	454	199	2.348	155	0.97	+	GAUCUAAAACAAAUGUUGCGCAG	106	0.291	23	N5	-1	0	3	0	3	6	5	19	10	109	28	3	9	3	1
scaffoldA01:2329039-2329200	Cluster_260	162	105	1.239	17	0.371	.	AACCAUUCAUUCUGCCACGUCACU	15	0.39	24	N6	0.1	0	0	0	0	0	2	0	4	12	87	0	0	0	0
scaffoldA01:2353058-2353190	Cluster_261	133	138	1.628	32	0.043	-	AGUAAGUUUUUGGAAUCGAGCUCU	72	0.203	24	N11	-1	0	0	1	0	1	1	1	0	10	123	1	0	0	0
scaffoldA01:2353346-2353565	Cluster_262	220	118	1.392	116	0.517	.	UCCUCCUCUACGUUCAUUCUU	12	0.576	21	N6	0.4	0	1	0	2	1	4	74	22	3	6	2	2	0	1
scaffoldA01:2353722-2354024	Cluster_263	303	290	3.422	235	0.783	.	UUGGUUGGGACUUUGAGAGCU	18	0.421	21	N5	0.2	2	0	1	1	2	5	186	69	14	6	1	1	2	0
scaffoldA01:2381638-2381816	Cluster_264	179	107	1.263	105	0.822	+	AAGCAUUACAACAUUUUUCGUAGC	67	0.206	24	N11	-1	0	0	0	0	0	1	1	1	8	95	1	0	0	0
scaffoldA01:2388490-2388697	Cluster_265	208	91	1.074	90	0.857	+	AAAAGCCGGCAUCGAACUAACUAA	19	0.385	24	N11	-1	1	0	1	4	2	0	4	1	8	70	0	0	0	0
scaffoldA01:2426217-2427412	Cluster_266	1196	169	1.994	67	0.71	.	ACUCCACUCUGUAGCUUGCUCAGC	14	0.615	24	N5	0.1	2	1	0	0	0	2	7	6	11	137	2	0	1	0
scaffoldA01:2460751-2461130	Cluster_267	380	375	4.425	260	0.515	.	AAACUCGGGUUUAUUAAAGACACA	79	0.285	24	N5	1.9	0	0	1	5	2	2	15	9	21	316	4	0	0	0
scaffoldA01:2462094-2463888	Cluster_268	1795	135	1.593	82	0.6	.	UUAACGGAUUUGGGCUGAUGG	3	0.874	21	N5	0.2	0	0	0	0	1	2	75	42	2	12	0	0	1	0
scaffoldA01:2464366-2464749	Cluster_269	384	92	1.086	51	0.598	.	UUCGCAUCCAGGCUAUACGUU	7	0.707	21	N5	0.2	1	0	1	0	0	0	57	21	1	10	1	0	0	0
scaffoldA01:2478449-2478867	Cluster_270	419	341	4.024	200	0.648	.	AUUCGCCUCAGGCUCCCGAUUAAU	33	0.317	24	N5	0.5	0	0	0	3	2	3	20	7	23	278	5	0	0	0
scaffoldA01:2510590-2510866	Cluster_271	277	164	1.935	163	0.494	.	AUUGGCCACUAGGGGAUUUACAAG	15	0.512	24	N6	0.5	0	0	0	2	1	5	8	4	18	124	2	0	0	0
scaffoldA01:2511071-2511352	Cluster_272	282	160	1.888	8	0.331	.	AGGGCCGUCCCUGAGAUGCUGGGG	65	0.369	24	N6	0.7	0	0	2	2	0	1	6	4	13	132	0	0	0	0
scaffoldA01:2525759-2526272	Cluster_273	514	410	4.838	61	0.556	.	AUCACGGGCCUUGUCACUAAAAAU	71	0.366	24	N5	2	2	0	0	2	7	8	33	11	39	308	0	0	0	0
scaffoldA01:2537217-2537583	Cluster_274	367	175	2.065	74	0.32	.	AUUAUUAGUCACACAGUUUUCAAU	10	0.554	24	N5	0	0	0	0	0	1	2	7	0	26	137	2	0	0	0
scaffoldA01:2538216-2538386	Cluster_275	171	236	2.785	234	0.758	.	AUAAGGCUGCAACUGGAUUGUCCA	88	0.237	24	N6	1.6	0	0	0	1	1	2	16	1	25	190	0	0	0	0
scaffoldA01:2552910-2553201	Cluster_276	292	161	1.9	19	0.658	.	AUAUGUUCCGCCGGCUUCAAUGUU	25	0.354	24	N6	0.3	0	0	1	0	1	1	7	5	10	136	0	0	0	0
scaffoldA01:2557154-2557428	Cluster_277	275	730	8.614	58	0.281	.	AAUGAAUUUAAUGGGCUGUCCAGU	243	0.245	24	N6	7.6	0	0	2	2	3	10	28	19	50	611	5	0	0	0
scaffoldA01:2559301-2559569	Cluster_278	269	93	1.097	3	0.602	.	AUGCUGUGACUGUGAUUUGUAAAC	28	0.548	24	N6	0.4	0	0	0	0	1	1	1	0	13	76	1	0	0	0
scaffoldA01:2572828-2573696	Cluster_279	869	93	1.097	54	0.215	.	UAGCCUCCAUCCAUGACCGUA	3	0.839	21	N5	0.1	6	1	5	4	4	7	39	11	2	10	2	1	1	0
scaffoldA01:2579909-2581295	Cluster_280	1387	464	5.475	279	0.767	.	UCUCCUCAACUUCCAGACCAUG	5	0.819	21	N5	0.7	1	10	8	15	20	34	183	80	30	39	17	12	9	6
scaffoldA01:2639784-2640131	Cluster_281	348	105	1.239	93	0.648	.	AGGCUCCAACUGGUAAUUUUUCUG	25	0.438	24	N5	0.3	0	0	0	0	2	1	3	1	14	84	0	0	0	0
scaffoldA01:2708127-2708257	Cluster_282	131	193	2.277	51	0.845	+	AUACGCUUCCGCUUCCACGUACCC	72	0.249	24	N11	-1	0	0	0	0	0	1	24	3	15	148	2	0	0	0
scaffoldA01:2748869-2749185	Cluster_283	317	135	1.593	60	0.378	.	AUAUUGCGCUAAGAACUUCACCCU	26	0.407	24	N5	0.2	0	0	0	3	1	0	0	3	12	115	1	0	0	0
scaffoldA01:2794418-2794877	Cluster_284	460	349	4.118	190	0.547	.	AUAUCGCGACCGUAGGUUUUAUCG	45	0.415	24	N5	0.3	0	0	1	1	4	8	33	13	31	255	3	0	0	0
scaffoldA01:2847130-2847484	Cluster_285	355	144	1.699	67	0.389	.	AGGCCCAAUGACUAAUCACUACGA	24	0.465	24	N5	0.3	0	0	0	0	0	4	8	9	18	105	0	0	0	0
scaffoldA01:2908439-2908601	Cluster_286	163	101	1.192	101	0.584	.	AGGAUGGACCGAUCAUUUGUUACG	27	0.455	24	N6	0.1	0	0	0	0	0	2	3	1	14	81	0	0	0	0
scaffoldA01:2912722-2913441	Cluster_287	720	142	1.676	57	0.669	.	UCGCUGAAGUUCGUCGCCGUC	4	0.789	21	N5	0.2	1	2	1	2	3	7	75	36	4	6	0	2	1	2
scaffoldA01:2927311-2927583	Cluster_288	273	96	1.133	72	0.688	.	AAUUGGUCACACUGUUCUUUUAAU	33	0.354	24	N6	0.4	0	0	1	0	0	1	4	0	12	78	0	0	0	0
scaffoldA01:2935769-2936061	Cluster_289	293	89	1.05	52	0.551	.	GAGCCACCGACAAAUACACAG	4	0.798	21	N6	0.1	0	1	2	0	3	3	41	21	1	9	3	2	3	0
scaffoldA01:2938033-2938612	Cluster_290	580	114	1.345	59	0.693	.	UGGACCCACUGAAAGAGCCAC	3	0.851	21	N5	0.1	1	4	3	2	7	7	49	24	0	11	4	2	0	0
scaffoldA01:2938700-2938866	Cluster_291	167	95	1.121	49	0.495	.	AAGGCUGGAGCUAUGAAUGCC	13	0.611	21	N6	0	1	0	0	0	4	2	58	14	6	8	0	0	1	1
scaffoldA01:2939286-2940248	Cluster_292	963	311	3.67	115	0.672	.	AAGGUUGAGACUCUUGGAGAG	10	0.695	21	N5	0.3	3	2	3	8	8	14	180	61	9	9	4	3	6	1
scaffoldA01:2940372-2941135	Cluster_293	764	413	4.873	164	0.586	.	UUUUUGCAGUCUUCCAAGGUC	9	0.668	21	N5	0.8	2	2	4	2	9	6	252	106	8	8	7	3	2	2
scaffoldA01:2941305-2941922	Cluster_294	618	88	1.038	54	0.432	.	UGGCUCGGAAGCAUAUGCAGG	9	0.773	21	N5	0	0	0	0	0	2	1	63	16	3	2	1	0	0	0
scaffoldA01:2942383-2943211	Cluster_295	829	114	1.345	65	0.316	.	UUCCUUGCGUCGGCUGAUAAG	7	0.763	21	N5	0	0	0	2	3	1	1	64	36	2	3	1	1	0	0
scaffoldA01:2944079-2945670	Cluster_296	1592	1422	16.779	640	0.404	.	UGCUCAAAGCCCUCAUGCCUG	15	0.575	21	N5	2.1	6	2	3	11	27	45	840	366	39	58	9	6	9	1
scaffoldA01:2961598-2961861	Cluster_297	264	467	5.51	344	0.634	.	AUGGCGCUUUGGAUCAGAUGACCA	136	0.306	24	N6	3.9	1	0	1	1	0	6	29	12	41	371	5	0	0	0
scaffoldA01:2980281-2980641	Cluster_298	361	167	1.971	3	0.425	.	AAUAUGCUGAGAUUUUAGACUGCC	15	0.539	24	N5	0	1	0	1	0	1	1	9	2	16	134	2	0	0	0
scaffoldA01:2983089-2985131	Cluster_299	2043	450	5.31	301	0.393	.	UUGGCUAUGCUGAUGCUCGUC	6	0.771	21	N5	0.4	0	1	1	7	14	18	246	119	15	17	5	6	0	1
scaffoldA01:2986814-2987065	Cluster_300	252	288	3.398	288	0.153	-	AAUACUUGGCUAAUCUGGAUCCAC	80	0.205	24	N11	-1	0	1	0	2	0	1	5	3	18	258	0	0	0	0
scaffoldA01:3001511-3002434	Cluster_301	924	334	3.941	124	0.263	.	UUCUUGACAAUGUCUUCACUA	5	0.775	21	N5	0.4	5	2	3	6	15	23	149	67	19	20	11	4	7	3
scaffoldA01:3030298-3030452	Cluster_302	155	87	1.027	15	0.828	+	AAAAAUAGAGUGCCUUUGGAGAUG	18	0.31	24	N12	-1	0	0	0	0	3	0	7	0	2	75	0	0	0	0
scaffoldA01:3054260-3055573	Cluster_303	1314	1203	14.195	1029	0.577	.	AAGAGAAACUAAGACCUGUUA	132	0.446	21	N5	5.1	3	5	2	7	10	20	745	297	34	66	8	2	2	2
scaffoldA01:3070100-3070230	Cluster_304	131	159	1.876	50	0.333	.	AUAAAGAAGAAGCUGGCCAAG	9	0.516	21	N6	0.4	1	1	5	10	3	4	85	33	4	11	0	1	1	0
scaffoldA01:3075228-3075567	Cluster_305	340	142	1.676	142	0.592	.	AAUUCCUUGGUCGAUCGGUUUAGC	14	0.408	24	N5	0.3	0	0	0	1	1	3	6	1	9	118	3	0	0	0
scaffoldA01:3105067-3105740	Cluster_306	674	1394	16.449	376	0.537	.	UGAUUGAGUCAUUCGGAGCUC	180	0.241	24	N5	8.2	2	0	0	2	9	14	498	156	50	656	7	0	0	0
scaffoldA01:3119897-3120439	Cluster_307	543	155	1.829	84	0.529	.	AAAUGGCUCUUAUAAAAAAUGUUA	13	0.542	24	N5	0.3	0	0	0	2	1	4	3	2	14	128	1	0	0	0
scaffoldA01:3133811-3133877	Cluster_308	67	227	2.679	131	0.119	-	AGAUCUACGCCUAACUGCAUCACC	75	0.185	24	N11	-1	0	0	0	0	1	0	4	2	10	206	4	0	0	0
scaffoldA01:3155006-3155466	Cluster_309	461	195	2.301	11	0.364	.	AACACACGAACUUUGAUGCCAGGC	29	0.436	24	N5	0.2	0	0	0	0	2	2	9	4	25	150	3	0	0	0
scaffoldA01:3157007-3157319	Cluster_310	313	1031	12.166	799	0.464	.	ACCGAAGUGGUCCAGACUAGAGAC	77	0.245	24	N5	2	1	0	2	6	4	23	76	33	106	771	9	0	0	0
scaffoldA01:3176905-3177099	Cluster_311	195	85	1.003	51	0.412	.	AGCGCUAUUGAUUUUCUACUCAAC	20	0.506	24	N6	0.1	0	0	2	0	3	4	3	2	6	62	3	0	0	0
scaffoldA01:3179557-3179742	Cluster_312	186	121	1.428	96	0.661	.	AACUCCGUCGGAAACUCUCCU	12	0.595	21	N6	0.2	1	0	0	1	1	1	67	33	5	11	1	0	0	0
scaffoldA01:3183889-3184417	Cluster_313	529	199	2.348	134	0.467	.	ACGACACGUGGCGCAUAAGGGACG	10	0.528	24	N5	0.2	3	0	1	0	1	0	14	8	14	157	0	1	0	0
scaffoldA01:3191404-3192137	Cluster_314	734	135	1.593	24	0.622	.	UUCUCGGUGUCGGUAAGCCCG	11	0.681	21	N5	0.8	0	2	0	1	3	5	77	27	10	6	2	1	0	1
scaffoldA01:3201308-3201498	Cluster_315	191	192	2.266	74	0.812	+	AAUUAAACCGCUUGUUCCGCACCG	28	0.375	24	N11	-1	1	0	0	1	2	0	14	7	16	150	1	0	0	0
scaffoldA01:3257396-3257681	Cluster_316	286	452	5.334	449	0.288	.	AAGCAUCAUUCAUGUACCUAGGAC	134	0.27	24	N6	2.6	0	0	1	0	1	4	10	8	23	405	0	0	0	0
scaffoldA01:3314160-3314496	Cluster_317	337	150	1.77	144	0.38	.	AUGAUACGGCAGACUUGGAAAUGU	17	0.453	24	N5	0.1	1	0	0	0	0	2	10	4	19	113	1	0	0	0
scaffoldA01:3379604-3379744	Cluster_318	141	177	2.089	43	0.04	-	GCACCCAUGGCCUAAUGGA	55	0.441	19	N11	-1	5	3	4	12	67	9	16	7	6	21	21	4	2	0
scaffoldA01:3419346-3419457	Cluster_319	112	4638	54.727	2	0.003	-	UGCUCACGGCUCUUUCUGUCAGU	2450	0.01	23	Y	-1	15	0	3	5	23	175	53	1865	2471	26	0	2	0	0
scaffoldA01:3425497-3425862	Cluster_320	366	278	3.28	167	0.586	.	AUAAUCAAAGAGCACCGUUAUGGC	47	0.349	24	N5	0.9	0	0	1	3	4	5	5	4	11	244	1	0	0	0
scaffoldA01:3434775-3436715	Cluster_321	1941	467	5.51	205	0.392	.	UGGCUCCGUCGUUUGUUGUCG	9	0.677	21	N5	1.3	0	0	5	6	7	14	300	91	10	18	7	1	5	3
scaffoldA01:3500081-3501374	Cluster_322	1294	691	8.154	335	0.638	.	AAAGCCUGUCUGACGUGUCCAAAC	81	0.33	24	N5	1.7	2	0	0	2	5	4	28	21	67	554	6	2	0	0
scaffoldA01:3509172-3509640	Cluster_323	469	100	1.18	17	0.3	.	AAACUAAUCGACUCUAUAUAAAUA	13	0.43	24	N5	0.1	1	0	1	0	0	1	8	3	12	73	1	0	0	0
scaffoldA01:3516456-3516635	Cluster_324	180	224	2.643	0	0.496	.	AAAUUCCCUGGUGGCCAACGUGAA	29	0.344	24	N6	0.1	0	0	0	0	1	2	6	7	14	192	1	0	0	1
scaffoldA01:3516788-3516827	Cluster_325	40	109	1.286	0	0.725	.	AUAAAAUAAAUAAUUGGGCCGCUU	18	0.312	24	N6	-1	0	0	0	0	0	3	3	3	21	76	3	0	0	0
scaffoldA01:3550342-3550382	Cluster_326	41	142	1.676	0	0.345	.	AUUUAUUUUAUAUCAGGGCCGGCC	36	0.225	24	N6	-1	0	0	0	0	0	4	3	4	24	106	1	0	0	0
scaffoldA01:3550525-3550701	Cluster_327	177	211	2.49	0	0.474	.	AAAUUCCCUGGUGGCCAACGUGAA	30	0.346	24	N6	0.3	1	0	0	0	1	0	8	6	19	176	0	0	0	0
scaffoldA01:3562250-3562431	Cluster_328	182	235	2.773	0	0.332	.	UUUCUCCGGUUACGCUCACAUUUG	27	0.306	24	N6	0.4	1	0	0	0	1	3	11	4	27	184	4	0	0	0
scaffoldA01:3576304-3576342	Cluster_329	39	392	4.626	0	0.173	-	AUUAAACCGGACUUUGAAUAGACU	139	0.128	24	N11	-1	0	0	0	1	5	2	10	5	19	345	5	0	0	0
scaffoldA01:3579002-3579302	Cluster_330	301	102	1.204	0	0.373	.	AUUAAAUACCGACGCGUAAGAUGU	12	0.676	24	N5	0	0	0	1	1	0	1	4	5	6	82	2	0	0	0
scaffoldA01:3580457-3580701	Cluster_331	245	128	1.51	0	0.125	-	AAACGGCUAGGUUCACAACCAAAG	44	0.352	24	N11	-1	0	0	0	0	0	1	13	6	14	93	1	0	0	0
scaffoldA01:3582038-3582474	Cluster_332	437	178	2.1	0	0.601	.	AUGUCAUACGCUUCAGUCCAGAAA	26	0.556	24	N5	0.2	0	0	2	0	0	2	4	3	25	141	1	0	0	0
scaffoldA01:3600348-3601048	Cluster_333	701	3144	37.099	5	0.222	.	AGGACUGUAUAACGUGACUGUGUC	694	0.119	24	N5	12.9	1	0	5	7	14	30	76	31	171	2772	37	0	0	0
scaffoldA01:3616661-3616866	Cluster_334	206	126	1.487	1	0.849	+	AUGGAGUAACGGUAACUAGACCCU	29	0.302	24	N11	-1	0	0	0	1	1	7	19	3	10	84	1	0	0	0
scaffoldA01:3623074-3623294	Cluster_335	221	205	2.419	0	0.527	.	AAAUUCCCUGGUGGCCAACGUGAA	24	0.4	24	N6	0.4	0	0	1	0	2	0	9	3	20	169	1	0	0	0
scaffoldA01:3634811-3634991	Cluster_336	181	260	3.068	0	0.3	.	UUUCUCCGGUUACGCUCACAUUUG	24	0.315	24	N6	0.5	0	0	1	0	4	5	11	7	30	196	5	1	0	0
scaffoldA01:3660147-3660669	Cluster_337	523	99	1.168	68	0.545	.	AAGGCCCACGGGACAGGUAGUUUC	8	0.707	24	N5	0.1	0	0	0	2	1	4	5	10	8	66	3	0	0	0
scaffoldA01:3689941-3690192	Cluster_338	252	102	1.204	63	0.412	.	UUAAGGACUCAUGCUCGCAGG	10	0.608	21	N6	0.2	0	0	0	0	2	3	67	23	1	3	2	1	0	0
scaffoldA01:3690673-3691628	Cluster_339	956	144	1.699	80	0.382	.	UUCACCAUCGAAAGCAAGUCG	4	0.861	21	N5	0.1	0	0	4	3	2	5	95	25	3	6	0	0	0	1
scaffoldA01:3710998-3711667	Cluster_340	670	747	8.814	328	0.605	.	UAUGGACCGACAGAUAAUCUC	32	0.495	21	N5	0.9	1	3	4	8	18	38	412	150	18	65	8	4	12	6
scaffoldA01:3789080-3789335	Cluster_341	256	133	1.569	100	0.677	.	AAAAUCGGGCCCUAUUUUAACACU	40	0.361	24	N6	0.5	0	0	0	0	5	3	1	5	10	105	4	0	0	0
scaffoldA01:3793123-3793744	Cluster_342	622	117	1.381	72	0.53	.	AGAGUAGAAGGCUAAACGACAGGA	6	0.607	24	N5	0.1	0	0	0	0	1	2	3	2	16	90	2	0	0	1
scaffoldA01:3797527-3797888	Cluster_343	362	107	1.263	25	0.299	.	AUUGGUUGGGCUGUAGAAAGUGAC	41	0.383	24	N5	0.5	1	0	1	0	2	2	2	3	8	87	1	0	0	0
scaffoldA01:3801237-3802660	Cluster_344	1424	905	10.679	212	0.602	.	CAAAAUCGACCGUUCAAACCG	17	0.601	21	N5	1.8	0	3	3	9	16	22	520	267	31	25	4	5	0	0
scaffoldA01:3803980-3804108	Cluster_345	129	125	1.475	1	0.04	-	AAUCGCCUUAAACCGCUUCAAACC	36	0.224	24	N11	-1	0	0	0	0	0	0	2	3	8	108	2	0	2	0
scaffoldA01:3804223-3804758	Cluster_346	536	203	2.395	155	0.453	.	AUCUGGGCCUGGAGAUAAAAGAAC	27	0.493	24	N5	0.8	6	0	2	1	6	0	8	6	18	151	5	0	0	0
scaffoldA01:3815795-3816254	Cluster_347	460	199	2.348	13	0.648	.	AUAAACCGCUGACGUGUCGCAUCA	22	0.457	24	N5	0.4	0	0	0	0	1	2	7	5	19	164	1	0	0	0
scaffoldA01:3824576-3824896	Cluster_348	321	109	1.286	1	0.587	.	AUGCAUCCACGUCAGAAAGUCUCU	20	0.45	24	N5	0.4	0	0	0	0	0	2	1	4	12	89	1	0	0	0
scaffoldA01:3849990-3850431	Cluster_349	442	323	3.811	254	0.279	.	AUGUGCUUGGGGCCUGACGAAGAU	88	0.272	24	N5	0.6	0	0	0	0	0	4	32	6	22	256	3	0	0	0
scaffoldA01:3852305-3852473	Cluster_350	169	144	1.699	32	0.444	.	AAGUGGUUGGGCUAGUAUGUGGCU	38	0.306	24	N6	0.2	1	0	1	0	2	0	7	0	10	122	1	0	0	0
scaffoldA01:3853816-3854974	Cluster_351	1159	201	2.372	59	0.582	.	AUUUAAAUGUCUGACUGAGCUACU	15	0.577	24	N5	0.2	0	0	0	3	1	1	8	5	8	174	1	0	0	0
scaffoldA01:3855290-3857573	Cluster_352	2284	527	6.218	369	0.471	.	AUGGCCCGAUCGUAUAACACGACA	22	0.537	24	N5	0.7	0	1	1	3	3	10	56	24	51	369	5	2	1	1
scaffoldA01:3863520-3863905	Cluster_353	386	351	4.142	189	0.538	.	AUGUGUUUUGUGGCUUGUGUUGGG	41	0.393	24	N5	0.6	2	0	0	3	6	8	22	9	36	262	3	0	0	0
scaffoldA01:3896425-3896772	Cluster_354	348	566	6.679	530	0.117	-	AUAAACCAGAAAAGAGACCGCCGA	92	0.205	24	N5	-1	0	1	1	4	5	3	9	13	45	473	12	0	0	0
scaffoldA01:3925716-3926474	Cluster_355	759	305	3.599	297	0.321	.	AUCGAAGGGCUUAUUUGUGUACUA	49	0.416	24	N5	1.4	1	0	1	3	4	3	25	5	23	237	3	0	0	0
scaffoldA01:3934701-3935171	Cluster_356	471	182	2.148	177	0.258	.	GAUGUUUGGUUCGACUCUAGCUUU	32	0.423	24	N5	0.8	0	0	1	0	0	5	4	10	21	138	3	0	0	0
scaffoldA01:3937269-3937559	Cluster_357	291	263	3.103	55	0.559	.	AAGGAACGGCCCUUAAAUAAGGGA	28	0.418	24	N6	0.3	0	1	0	1	3	5	28	10	25	189	1	0	0	0
scaffoldA01:3943782-3944098	Cluster_358	317	89	1.05	68	0.663	.	AAGAAACCGUUUCCAUCCUAAGAG	14	0.404	24	N5	0	0	0	0	1	0	0	2	1	17	67	1	0	0	0
scaffoldA01:3949857-3950168	Cluster_359	312	128	1.51	103	0.383	.	AGAGUGAGGUUGGAGAUGUCCUUA	10	0.531	24	N5	0.1	1	0	0	1	3	5	9	4	20	84	1	0	0	0
scaffoldA01:3960613-3961020	Cluster_360	408	181	2.136	38	0.751	.	UAGGCCUCCGGAUUGGCAGGA	6	0.713	21	N5	0.2	1	2	3	11	7	13	91	24	4	13	7	4	1	0
scaffoldA01:3961110-3962090	Cluster_361	981	341	4.024	157	0.66	.	UCAUCCCUGCUGAUUGUCGUC	18	0.727	21	N5	0.6	1	5	3	9	14	16	195	56	11	16	3	3	8	1
scaffoldA01:3962664-3963182	Cluster_362	519	196	2.313	102	0.663	.	AGCUGACAUCGGUAUCGCUGU	4	0.755	21	N5	0.2	1	2	3	8	11	11	92	41	6	11	3	2	4	1
scaffoldA01:3963531-3963891	Cluster_363	361	132	1.558	14	0.826	+	UUGAGUGGAAAGGCUUGGCUCA	5	0.833	21	N5	-1	0	1	1	2	4	4	56	31	8	12	4	4	2	3
scaffoldA01:3963988-3964350	Cluster_364	363	143	1.687	21	0.524	.	UGUCCUGGAGUCUCAAUGUCC	5	0.797	21	N5	0.2	0	0	0	0	3	2	93	26	5	10	2	1	1	0
scaffoldA01:3998639-3999063	Cluster_365	425	417	4.921	74	0.331	.	AUCGAUGACUUAAUAGAUGGAUCA	130	0.326	24	N5	2.3	0	0	0	0	3	11	13	4	20	363	3	0	0	0
scaffoldA01:4020939-4021186	Cluster_366	248	131	1.546	125	0.527	.	UACUUUGUCAUAGUUAGUUUGAGU	10	0.519	24	N6	0.1	0	0	0	0	0	0	3	3	13	111	1	0	0	0
scaffoldA01:4023578-4023930	Cluster_367	353	288	3.398	56	0.462	.	AAGCGAGGUUAGAAGCAAAUGUGA	23	0.472	24	N5	0.5	0	0	1	2	6	8	19	13	34	204	1	0	0	0
scaffoldA01:4029488-4029712	Cluster_368	225	303	3.575	9	0.871	+	AAAGGUUUCUGGGACGGCAAGAGU	127	0.188	24	N11	-1	1	0	0	0	1	3	12	4	12	267	3	0	0	0
scaffoldA01:4049441-4049646	Cluster_369	206	86	1.015	86	0.826	+	AAUAGCCAAGAAACUCAAUCAUUG	57	0.233	24	N11	-1	0	0	0	0	1	0	0	0	7	78	0	0	0	0
scaffoldA01:4054598-4055215	Cluster_370	618	319	3.764	165	0.555	.	GAACUAAUCGCGGACCGCCACGUG	39	0.339	24	N5	0.6	0	0	0	3	4	2	37	6	16	249	2	0	0	0
scaffoldA01:4056269-4056797	Cluster_371	529	104	1.227	55	0.433	.	ACUCCUGAGACCAUCUGCAACCAU	4	0.625	24	N5	0.1	0	0	0	0	0	4	5	8	7	79	1	0	0	0
scaffoldA01:4059571-4059819	Cluster_372	249	271	3.198	210	0.668	.	AACGGAGAUUCUUAGGGUGAGAUU	131	0.236	24	N6	3	0	0	0	3	4	1	5	1	19	237	1	0	0	0
scaffoldA01:4074741-4075538	Cluster_373	798	587	6.926	28	0.4	.	AAUGACAUGGCAGAUUGAGUGGUG	146	0.291	24	N5	1.3	0	0	0	1	3	4	31	14	24	500	10	0	0	0
scaffoldA01:4090623-4091808	Cluster_374	1186	343	4.047	133	0.414	.	GGCUCAACUUCAACUUAUCAUUCA	21	0.554	24	N5	0.3	1	0	2	4	3	5	18	11	27	270	1	1	0	0
scaffoldA01:4116284-4116578	Cluster_375	295	146	1.723	35	0.637	.	AAGAAAACACCUAGGCCGGAACUA	45	0.397	24	N6	0.3	0	0	0	0	0	3	14	5	11	112	1	0	0	0
scaffoldA01:4148031-4148305	Cluster_376	275	89	1.05	22	0.326	.	GACCUUUUUCCAUGCUUUGGCCUC	10	0.573	24	N6	0.1	0	0	0	0	0	3	6	4	9	66	0	0	0	1
scaffoldA01:4152064-4153217	Cluster_377	1154	200	2.36	128	0.52	.	AGUCUAAAGGGGUUAAGCAACUUU	13	0.675	24	N5	0.2	1	0	5	0	0	3	7	8	23	149	2	0	2	0
scaffoldA01:4154801-4154919	Cluster_378	119	92	1.086	65	0.37	.	AUGCCACUGAAGAAAUAAAUUUAC	14	0.511	24	N6	0.1	0	0	1	0	0	1	3	1	18	68	0	0	0	0
scaffoldA01:4166101-4166367	Cluster_379	267	119	1.404	103	0.807	+	AUAGGAGACUCUAGAAACCCAUAG	65	0.311	24	N11	-1	0	0	0	0	0	0	3	2	6	107	1	0	0	0
scaffoldA01:4169571-4170254	Cluster_380	684	125	1.475	92	0.672	.	UCGUGUUUCGUCGAUUACAUG	7	0.64	21	N5	0.3	0	0	0	0	2	5	71	44	1	2	0	0	0	0
scaffoldA01:4173082-4173298	Cluster_381	217	155	1.829	152	0.742	.	AAGCCUCGGAUCGCCUCGGAUCAG	17	0.387	24	N6	0.1	0	0	0	2	0	3	9	5	16	119	1	0	0	0
scaffoldA01:4174548-4174790	Cluster_382	243	327	3.859	296	0.07	-	AGGACCGGCUCAAGAAAAUUAUGG	51	0.242	24	N11	-1	0	0	0	1	2	5	13	7	21	276	2	0	0	0
scaffoldA01:4207774-4208108	Cluster_383	335	126	1.487	97	0.54	.	AGCCAAUGAUUAUUAGUCAAUAAU	17	0.46	24	N5	0.1	0	0	0	0	0	1	5	2	13	103	2	0	0	0
scaffoldA01:4226000-4226337	Cluster_384	338	147	1.735	81	0.51	.	AGGCUCCGAACAGACCGCUACGCA	9	0.592	24	N5	0.1	1	0	0	1	0	2	11	4	17	110	1	0	0	0
scaffoldA01:4226462-4227187	Cluster_385	726	87	1.027	27	0.494	.	AGGGCUCACCGACGUCGAGAUGUG	3	0.782	24	N5	0.1	0	0	0	0	0	0	9	2	3	73	0	0	0	0
scaffoldA01:4294607-4294780	Cluster_386	174	1059	12.496	421	0.799	.	AAAAACAAACCAAUCGCGGACCGC	320	0.098	24	N6	0.9	0	0	1	0	0	5	26	10	47	961	9	0	0	0
scaffoldA01:4303500-4304106	Cluster_387	607	261	3.08	34	0.885	+	GAGCUGUGAUGAGAAAG	11	0.46	21	N5	-1	2	7	12	8	10	9	51	39	22	27	29	25	12	8
scaffoldA01:4306250-4306533	Cluster_388	284	117	1.381	48	0.496	.	UUGUCCUGCUUAGCCACUUUA	17	0.564	21	N6	0.2	2	0	1	1	2	3	66	29	4	6	2	1	0	0
scaffoldA01:4314080-4314480	Cluster_389	401	92	1.086	50	0.478	.	UCGAUUUUGCUUGUAAUUGGGCCA	8	0.598	24	N5	0	0	0	0	0	0	1	6	0	19	62	4	0	0	0
scaffoldA01:4320247-4320626	Cluster_390	380	104	1.227	77	0.413	.	AACAUUAUCGCAACGUCCCAGCUG	9	0.587	24	N5	0.1	0	0	0	1	0	6	5	2	13	76	1	0	0	0
scaffoldA01:4328628-4329027	Cluster_391	400	180	2.124	160	0.444	.	AUCCGCGGGUCCCACUGACAUGUG	29	0.328	24	N5	0.3	0	0	0	0	1	2	4	1	18	153	1	0	0	0
scaffoldA01:4329110-4329307	Cluster_392	198	237	2.797	232	0.308	.	AAUUGCAGGCCGCCACGUAUCGGU	56	0.304	24	N6	0.5	0	0	0	0	1	1	19	6	19	191	0	0	0	0
scaffoldA01:4336405-4336962	Cluster_393	558	101	1.192	60	0.376	.	CAAAAUCAUAAUACAGGGCGG	3	0.881	21	N5	0.1	0	1	1	3	3	3	47	25	3	5	1	4	3	2
scaffoldA01:4337783-4338105	Cluster_394	323	132	1.558	43	0.591	.	AAGGCUUCGACUGGUGACAUGUAG	23	0.348	24	N5	0.3	0	0	1	0	1	0	1	2	10	117	0	0	0	0
scaffoldA01:4343864-4344111	Cluster_395	248	138	1.628	72	0.587	.	AUUUUUAUGACUUUUAGCCUUGAG	23	0.551	24	N6	0.1	0	0	0	0	2	2	9	0	19	105	1	0	0	0
scaffoldA01:4391851-4392296	Cluster_396	446	593	6.997	256	0.526	.	AUAUAAAGGACUUGGGCCAAUCCA	56	0.347	24	N5	0.6	1	0	1	1	9	4	20	16	49	487	5	0	0	0
scaffoldA01:4398750-4399022	Cluster_397	273	97	1.145	58	0.299	.	ACGGCAUCUAUACUAUACUAAAAG	10	0.608	24	N6	0.1	0	0	0	0	0	1	7	3	19	64	1	1	1	0
scaffoldA01:4417512-4418794	Cluster_398	1283	92	1.086	35	0.674	.	UCCAGACUGCAGCAUGCUUGA	4	0.837	21	N5	0	0	0	1	2	0	5	56	22	2	3	1	0	0	0
scaffoldA01:4450839-4451189	Cluster_399	351	418	4.932	332	0.565	.	AACAACACUCUUACAUCCCACAGG	83	0.325	24	N5	1.3	0	0	3	1	2	2	18	8	15	369	0	0	0	0
scaffoldA01:4467399-4467572	Cluster_400	174	145	1.711	25	0.697	.	UUGUUCUUGCCACGACCUCAAG	14	0.469	21	N6	0.2	0	0	0	1	0	2	79	54	5	4	0	0	0	0
scaffoldA01:4473708-4474001	Cluster_401	294	106	1.251	102	0.321	.	AAGGCCAGACCUGAAUAGAAGUCU	24	0.472	24	N6	0.2	1	0	0	0	0	0	7	4	15	79	0	0	0	0
scaffoldA01:4495054-4495272	Cluster_402	219	144	1.699	135	0.25	.	AUACUGACUCUGUGAACUAAAUCG	18	0.444	24	N6	0.1	0	0	0	0	0	0	5	2	11	125	1	0	0	0
scaffoldA01:4517141-4517944	Cluster_403	804	96	1.133	58	0.323	.	ACGCUGAGCAAAGAUUAUGUAACC	17	0.646	24	N5	0.1	0	0	0	0	0	2	8	2	11	73	0	0	0	0
scaffoldA01:4525020-4526371	Cluster_404	1352	138	1.628	83	0.377	.	UUCCUCUAUCAGCAAACCAUG	5	0.87	21	N5	0.2	0	0	0	3	3	8	69	35	4	7	6	1	1	1
scaffoldA01:4538616-4539022	Cluster_405	407	119	1.404	63	0.563	.	AGUACUCGGUGUUGUUAAGGCAAG	10	0.571	24	N5	0.1	1	0	0	1	3	0	3	0	8	102	1	0	0	0
scaffoldA01:4562842-4563188	Cluster_406	347	178	2.1	63	0.573	.	GAUAGAUGGGCCAAGCCCAGGGCC	21	0.5	24	N5	0.1	0	0	0	2	1	1	12	12	16	126	8	0	0	0
scaffoldA01:4584717-4585071	Cluster_407	355	198	2.336	11	0.298	.	AAAACGAUUGGUCUGGAAUAUUUC	84	0.278	24	N5	1.7	0	0	0	0	0	1	5	4	13	173	2	0	0	0
scaffoldA01:4627600-4627741	Cluster_408	142	122	1.44	61	0.262	.	AGUGGCAUGAAGUUGUAAAUACUU	17	0.393	24	N6	0.2	0	0	0	0	0	0	5	1	12	103	1	0	0	0
scaffoldA01:4654277-4654379	Cluster_409	103	155	1.829	52	0.077	-	AAAUUGGACUCAACUAUUAUCAAC	26	0.232	24	N11	-1	0	0	0	0	1	2	14	6	28	103	1	0	0	0
scaffoldA01:4657400-4657722	Cluster_410	323	111	1.31	64	0.802	+	UCCGUGUCUUUCUUACCGAUG	4	0.802	21	N5	-1	4	1	1	5	1	6	41	23	8	11	4	3	0	3
scaffoldA01:4664553-4664873	Cluster_411	321	311	3.67	232	0.704	.	AGAGGUAUCCAGGCUCCACAUAAG	85	0.309	24	N5	3.4	0	0	2	2	14	7	18	8	15	244	1	0	0	0
scaffoldA01:4676160-4676546	Cluster_412	387	102	1.204	37	0.588	.	AGUGGAUUCACAACCUUUGGAAUU	8	0.627	24	N5	0	0	0	1	1	0	2	1	3	13	81	0	0	0	0
scaffoldA01:4763108-4763310	Cluster_413	203	1005	11.859	587	0.271	.	AGACGUGCCAGAAGGUCAGAAGGC	84	0.177	24	N6	3.3	0	8	13	37	59	87	147	119	139	294	51	22	15	14
scaffoldA01:4773926-4774145	Cluster_414	220	420	4.956	170	0.474	.	ACCGUUUGUUCCGCACCGUUCAAA	30	0.312	24	N6	1.3	0	0	2	3	1	4	24	11	36	333	5	1	0	0
scaffoldA01:4801090-4802822	Cluster_415	1733	148	1.746	97	0.561	.	AACCUCCGCAGCGAAAACGUCUCU	9	0.784	24	N5	0.1	1	0	0	0	0	2	29	13	11	91	0	0	1	0
scaffoldA01:4821385-4821817	Cluster_416	433	93	1.097	13	0.624	.	AAAGGGUUUAUGGAUUAUUAGAUU	9	0.624	24	N5	0	0	0	1	0	1	0	6	2	9	74	0	0	0	0
scaffoldA01:4864080-4864123	Cluster_417	44	96	1.133	96	0.698	.	AACAACUCAUGACGCCACGGAACC	14	0.385	24	N6	-1	2	0	1	1	0	2	21	12	4	52	0	0	1	0
scaffoldA01:4872144-4872310	Cluster_418	167	158	1.864	26	0.633	.	AGAGCCAAUCCACUAAUUGCCAAU	20	0.373	24	N6	0.1	0	0	0	0	0	1	11	6	3	137	0	0	0	0
scaffoldA01:4873013-4874295	Cluster_419	1283	243	2.867	141	0.432	.	AAAAGAUGGCCACGCUCACCAAUU	9	0.609	24	N5	0.3	0	0	0	1	0	4	18	5	19	196	0	0	0	0
scaffoldA01:4882963-4883172	Cluster_420	210	546	6.443	76	0.581	.	GUGGACAGCUGUAUAUUUUAUGAC	71	0.251	24	N6	1.8	2	0	1	0	5	6	5	12	54	457	4	0	0	0
scaffoldA01:4901518-4903151	Cluster_421	1634	347	4.095	67	0.55	.	AUCGAUCUCUCUUUCACCUGAGUU	12	0.643	24	N5	0.6	0	0	1	1	1	4	27	12	30	270	1	0	0	0
scaffoldA01:4905173-4905874	Cluster_422	702	101	1.192	81	0.396	.	AUCUGUAUUUGCUUUUGUAGAAUC	20	0.475	24	N5	0.2	2	0	0	0	1	1	5	1	5	86	0	0	0	0
scaffoldA01:4916439-4916755	Cluster_423	317	187	2.207	181	0.529	.	AACGCACCAUUCGUCAGACAGAAU	10	0.513	24	N5	0.1	2	0	0	0	0	3	7	7	11	155	2	0	0	0
scaffoldA01:4916858-4917278	Cluster_424	421	205	2.419	58	0.346	.	AAGAAAAGCAAAGCUCGAUUGGUU	28	0.395	24	N5	0.3	0	0	0	0	2	4	11	2	13	172	1	0	0	0
scaffoldA01:4917867-4918163	Cluster_425	297	98	1.156	98	0.449	.	AGCUGACAUGACAUGAUAUUUUCG	9	0.602	24	N6	0.1	1	0	0	1	1	0	4	0	9	82	0	0	0	0
scaffoldA01:4954510-4954675	Cluster_426	166	124	1.463	72	0.282	.	AGAACCGCACCGCAGUUAAACAGC	29	0.452	24	N6	0.3	0	0	0	1	0	1	6	5	9	101	1	0	0	0
scaffoldA01:5031801-5031963	Cluster_427	163	4290	50.621	19	0.999	+	UGCCUGGCUCCCUGUAUGCCA	3747	0.007	21	Y	-1	9	0	3	4	5	52	4130	80	2	4	1	0	0	0
scaffoldA01:5032316-5032784	Cluster_428	469	324	3.823	280	0.534	.	AUGGUGGGCGGGGCAUAACAGAUG	15	0.46	24	N5	0.3	1	1	1	7	4	3	16	8	26	256	1	0	0	0
scaffoldA01:5035807-5036528	Cluster_429	722	158	1.864	33	0.722	.	UGGCCCGACAAGCUCAUCUUCU	6	0.715	21	N5	0.1	0	0	1	0	4	3	90	46	2	10	1	1	0	0
scaffoldA01:5062627-5062819	Cluster_430	193	93	1.097	54	0.699	.	ACUUAGUCUGACUAUCCUACCGCG	8	0.505	24	N6	0.1	1	0	0	0	0	0	5	7	7	72	1	0	0	0
scaffoldA01:5115819-5116611	Cluster_431	793	110	1.298	31	0.409	.	UUUGCCCGGCCGAGCUUUCUC	4	0.809	21	N5	0.2	2	1	0	0	2	6	60	34	2	1	1	0	1	0
scaffoldA01:5124511-5124917	Cluster_432	407	269	3.174	24	0.602	.	AAGACAAAGCUUUUCUGGAUCGCU	26	0.454	24	N5	0.3	0	0	0	2	1	6	8	11	28	212	0	0	1	0
scaffoldA01:5150369-5150767	Cluster_433	399	149	1.758	98	0.369	.	AUUCAUCGCUUGGUUAAGAGUUUU	26	0.383	24	N5	0.4	1	0	0	1	0	0	3	3	10	130	1	0	0	0
scaffoldA01:5151319-5151660	Cluster_434	342	217	2.561	157	0.18	-	AACACGCAUGGCUUAAACUUUAAA	62	0.332	24	N5	-1	0	0	0	0	0	1	4	4	15	188	5	0	0	0
scaffoldA01:5154031-5154121	Cluster_435	91	1638	19.328	7	0	-	GGGUCCAUAGCUCAGUGGUAGAGCA	1253	0.02	25	N11	-1	0	17	2	18	16	8	48	6	24	190	1257	27	8	17
scaffoldA01:5154328-5154740	Cluster_436	413	257	3.033	217	0.463	.	ACACAGCGCCAUAAAACAAUCGUU	56	0.358	24	N5	1.8	0	0	1	2	2	2	4	3	16	226	1	0	0	0
scaffoldA01:5164108-5164412	Cluster_437	305	609	7.186	594	0.703	.	AAUCCGGUUCACAGCGCUGCAGCG	207	0.278	24	N5	7.3	3	0	0	1	4	8	25	20	37	509	2	0	0	0
scaffoldA01:5165703-5166104	Cluster_438	402	98	1.156	81	0.265	.	CUGGACUUUGUAAGACUAUGGGCC	11	0.51	24	N5	0.2	0	0	0	4	0	1	6	8	8	71	0	0	0	0
scaffoldA01:5174326-5174856	Cluster_439	531	404	4.767	149	0.678	.	AUAAGGACUCCAAUGGUGGUAACA	122	0.22	24	N5	2.1	0	0	0	2	2	2	19	5	19	352	3	0	0	0
scaffoldA01:5235779-5236003	Cluster_440	225	283	3.339	276	0.311	.	AUGGACCCGUAUAUUAAAUGAUGU	29	0.276	24	N6	0.3	0	0	0	0	1	3	8	8	13	250	0	0	0	0
scaffoldA01:5278509-5278722	Cluster_441	214	292	3.446	4	0.01	-	GACAGUUUGGCCGAGUGG	81	0.068	18	N15	-1	6	0	55	81	75	16	25	14	5	8	6	0	1	0
scaffoldA01:5280327-5280547	Cluster_442	221	97	1.145	79	0.526	.	AUGGAACUUGGCUUUCGGUUUUGU	13	0.505	24	N6	0	0	0	0	0	1	0	3	1	4	85	3	0	0	0
scaffoldA01:5292052-5292331	Cluster_443	280	780	9.204	339	0.679	.	ACGAUCCACCAUGUAAACCAUUUG	226	0.201	24	N6	7	0	0	3	2	1	3	14	11	41	701	4	0	0	0
scaffoldA01:5343503-5344648	Cluster_444	1146	277	3.269	89	0.56	.	UCGUCGUCCGCGUCGACUGCG	6	0.74	21	N5	0.4	0	0	1	3	1	8	171	73	7	12	0	0	1	0
scaffoldA01:5373734-5374019	Cluster_445	286	1304	15.387	472	0.669	.	AACGCGUCGCACCAGGGUUCG	192	0.255	21	N6	12.3	3	2	6	11	19	18	715	403	36	73	9	1	5	3
scaffoldA01:5378598-5378979	Cluster_446	382	95	1.121	62	0.642	.	AACCGACGUAAAACAACACAUAAC	19	0.432	24	N5	0.1	0	0	0	0	2	0	1	1	5	85	1	0	0	0
scaffoldA01:5415167-5415337	Cluster_447	171	90	1.062	21	0.222	.	AUAGGAGACUCUAGGAACCCAUAG	63	0.222	24	N6	0.8	1	0	0	0	0	1	0	0	6	82	0	0	0	0
scaffoldA01:5420945-5421194	Cluster_448	250	176	2.077	4	0.5	.	UACCUAGAGAGAGCCUAAGUA	10	0.483	21	N6	0.2	1	0	0	0	1	2	116	39	4	13	0	0	0	0
scaffoldA01:5434151-5434485	Cluster_449	335	148	1.746	43	0.642	.	AGGCGCAGACCGGCCGCACGCGUU	51	0.358	24	N5	0.2	0	0	0	1	0	2	8	2	6	128	1	0	0	0
scaffoldA01:5437723-5437953	Cluster_450	231	127	1.499	38	0.717	.	AACUAGAUCGUAAACCAAGAAACU	18	0.52	24	N6	0.3	1	0	0	1	0	1	3	3	14	104	0	0	0	0
scaffoldA01:5439280-5439498	Cluster_451	219	112	1.322	88	0.777	.	AAUAAAGACAGCUGGCAGAAAAAA	31	0.455	24	N6	0.4	1	0	0	0	3	4	2	3	10	89	0	0	0	0
scaffoldA01:5442591-5443039	Cluster_452	449	129	1.522	66	0.411	.	AUUUAGGACCUGGCUCUGAUACCA	14	0.574	24	N5	0.1	0	0	1	1	1	1	4	2	13	105	1	0	0	0
scaffoldA01:5457376-5457702	Cluster_453	327	140	1.652	100	0.193	-	AUAAUUUUCGGCUAAGAGACGGUU	53	0.25	24	N5	-1	0	0	0	0	0	2	2	0	9	126	1	0	0	0
scaffoldA01:5504150-5504722	Cluster_454	573	122	1.44	8	0.697	.	AUACCGCUAAGCCAUUGAAACUUU	26	0.459	24	N5	0.1	0	1	0	1	0	1	5	3	12	97	2	0	0	0
scaffoldA01:5506994-5507433	Cluster_455	440	498	5.876	481	0.639	.	AUACACGUCUGACUGCGCCGUUCU	51	0.283	24	N5	1.9	1	0	2	0	5	3	22	22	57	380	6	0	0	0
scaffoldA01:5528824-5529048	Cluster_456	225	136	1.605	34	0.169	-	AUGGUGACCGGCGGCAAAGAGCCA	50	0.353	24	N11	-1	0	0	0	0	2	3	5	0	14	110	2	0	0	0
scaffoldA01:5534389-5537303	Cluster_457	2915	1786	21.074	565	0.431	.	UCCGACCGUACAUUACACUCC	39	0.588	21	N5	3.7	6	5	7	16	38	44	1127	438	38	42	10	5	7	3
scaffoldA01:5541159-5541832	Cluster_458	674	158	1.864	148	0.652	.	AUGAACCGAUUGUCAUGUAAAUCA	46	0.411	24	N5	0.3	0	0	0	1	2	3	5	2	10	134	1	0	0	0
scaffoldA01:5542813-5544651	Cluster_459	1839	156	1.841	71	0.487	.	UCAACUUUACCCGCGUCGUAA	3	0.891	21	N5	0.1	2	0	0	2	0	4	94	45	4	4	0	0	0	1
scaffoldA01:5553191-5553381	Cluster_460	191	148	1.746	43	0.392	.	UCUCCUCUCACGGUGACGUAG	11	0.534	21	N6	0	0	0	1	0	1	2	101	29	2	12	0	0	0	0
scaffoldA01:5553475-5553840	Cluster_461	366	386	4.555	184	0.642	.	UGUUGCACGUCGCCGUAGGUG	28	0.466	21	N5	0.3	0	0	0	1	7	16	269	58	11	21	2	0	1	0
scaffoldA01:5558007-5559519	Cluster_462	1513	156	1.841	53	0.519	.	GGGAUCGGUCCGGACAGCUUG	4	0.872	21	N5	0.1	3	0	0	0	2	3	96	39	5	8	0	0	0	0
scaffoldA01:5653453-5653860	Cluster_463	408	98	1.156	15	0.582	.	AAUUUAGCACGCCGUGAACUCACA	14	0.51	24	N5	0.1	1	0	0	1	2	0	1	6	4	81	1	1	0	0
scaffoldA01:5653941-5654403	Cluster_464	463	143	1.687	19	0.601	.	AAUUUAGCACGCCGUGAACUCACA	29	0.455	24	N5	0.1	0	0	0	0	2	3	4	4	6	122	1	1	0	0
scaffoldA01:5662445-5662769	Cluster_465	325	122	1.44	22	0.123	-	AAGACCCGACCCGACCCGGACCCG	33	0.328	24	N5	-1	0	0	0	0	0	0	4	1	5	112	0	0	0	0
scaffoldA01:5662910-5663210	Cluster_466	301	98	1.156	23	0.388	.	AGAGGACCCGCGGAUCUUAGACCC	13	0.551	24	N5	0.1	0	1	0	1	0	1	11	2	6	73	3	0	0	0
scaffoldA01:5666912-5667133	Cluster_467	222	576	6.797	329	0.755	.	AUUGACUCUCUAAACCAAAUUGGC	62	0.247	24	N6	1.6	2	0	1	1	3	8	30	10	50	459	12	0	0	0
scaffoldA01:5672388-5673041	Cluster_468	654	180	2.124	153	0.656	.	AAAUCCGGUGACCUAAAAAAAAUA	29	0.578	24	N5	0.4	0	0	0	0	1	3	10	3	17	145	1	0	0	0
scaffoldA01:5684658-5684986	Cluster_469	329	114	1.345	111	0.351	.	AUUCAUCCGCAACCGUCUGCAACC	14	0.404	24	N5	0.2	0	0	0	2	2	1	15	6	9	78	1	0	0	0
scaffoldA01:5710827-5711172	Cluster_470	346	291	3.434	63	0.543	.	AUGCGUGGAUCUUCAUAGAACGGC	29	0.443	24	N5	0.5	0	0	0	1	1	2	15	3	26	239	4	0	0	0
scaffoldA01:5741777-5741956	Cluster_471	180	178	2.1	172	0.107	-	AUUUCCUAGACCAUGAUUAAUACA	54	0.315	24	N11	-1	0	0	0	2	0	1	7	1	19	143	5	0	0	0
scaffoldA01:5742591-5742806	Cluster_472	216	215	2.537	195	0.14	-	AUUAAAAUCCGUGUUUAGACCGCA	113	0.228	24	N11	-1	0	0	0	0	0	1	11	1	12	187	2	1	0	0
scaffoldA01:5761199-5761407	Cluster_473	209	100	1.18	27	0.17	-	AAAGGACUAGACUGACUCGGAUUA	9	0.48	24	N11	-1	0	0	0	0	1	1	5	2	8	81	2	0	0	0
scaffoldA01:5771159-5771587	Cluster_474	429	638	7.528	257	0.641	.	GAUCCAGACUAGUCACGUGUUGAC	120	0.259	24	N5	1.2	0	0	0	1	2	9	45	17	46	513	3	2	0	0
scaffoldA01:5772726-5773284	Cluster_475	559	107	1.263	61	0.364	.	UGGUGUCCGCGAAGUAGCUUG	4	0.766	21	N5	0.1	0	0	0	1	0	3	64	21	4	8	3	0	2	1
scaffoldA01:5773541-5774200	Cluster_476	660	181	2.136	75	0.37	.	UAAGACCCAGAAGCCACCAGG	5	0.762	21	N5	0.6	1	1	1	2	5	11	102	36	4	11	4	3	0	0
scaffoldA01:5775149-5775460	Cluster_477	312	91	1.074	35	0.275	.	ACUAACUUCGACUAUGUUCUU	5	0.736	21	N5	0.1	0	0	1	1	4	5	41	30	1	4	1	3	0	0
scaffoldA01:5776161-5776548	Cluster_478	388	117	1.381	100	0.556	.	CGAGCUCCGAAUCCAGAAAUAG	5	0.726	21	N5	0.2	0	3	4	3	2	1	52	34	5	11	1	0	1	0
scaffoldA01:5779509-5780012	Cluster_479	504	152	1.794	41	0.447	.	ACGUAGCGCCGGAAUACCCCUAGU	14	0.533	24	N5	0.6	1	0	0	2	1	2	10	8	10	117	1	0	0	0
scaffoldA01:5788718-5789550	Cluster_480	833	86	1.015	55	0.43	.	UAACCGACGAUCUGGUCAAAAGAU	9	0.616	24	N5	0	1	0	1	0	0	1	12	0	9	61	1	0	0	0
scaffoldA01:5795700-5796087	Cluster_481	388	298	3.516	43	0.691	.	AGACGGUGGAUCCGACGGAGAGAG	19	0.5	24	N5	0.2	1	0	0	0	3	2	18	11	28	229	6	0	0	0
scaffoldA01:5825996-5826367	Cluster_482	372	186	2.195	13	0.231	.	AUCUCCGUUUCGAUCGCCGCCAGA	44	0.382	24	N5	0.5	0	0	0	1	0	2	7	3	13	156	4	0	0	0
scaffoldA01:5826863-5828162	Cluster_483	1300	263	3.103	160	0.331	.	AUCUGCAACCCUGAACCGACAGCU	23	0.517	24	N5	0.5	0	0	1	3	2	4	25	7	16	204	1	0	0	0
scaffoldA01:5833280-5833506	Cluster_484	227	85	1.003	85	0.282	.	AUGCAGGCCAGUCUGUUAGAUACA	29	0.424	24	N6	0.3	0	0	0	0	0	1	4	1	10	69	0	0	0	0
scaffoldA01:5835244-5835577	Cluster_485	334	92	1.086	65	0.402	.	AUGCAGACUACGGAAUAAAGGCUU	10	0.543	24	N5	0.1	0	0	0	0	1	0	0	1	10	78	2	0	0	0
scaffoldA01:5848961-5849365	Cluster_486	405	91	1.074	91	0.516	.	CGCUUAUCUGUUAUGGUCCAUCAU	15	0.527	24	N5	0.2	0	0	0	1	1	0	0	2	15	72	0	0	0	0
scaffoldA01:5856184-5856396	Cluster_487	213	404	4.767	350	0.703	.	AAUCUCCGGGUGGGAAGCGCAACU	51	0.307	24	N6	0.4	5	0	0	1	2	7	8	12	22	344	3	0	0	0
scaffoldA01:5867817-5867983	Cluster_488	167	143	1.687	74	0.545	.	AAUAGGCCCAAAUGACCCAAGUGG	26	0.364	24	N6	0	0	0	1	0	0	1	2	2	13	124	0	0	0	0
scaffoldA01:5875203-5875768	Cluster_489	566	240	2.832	32	0.621	.	AUGGCCAUUUAAAACUCUCUGAUU	27	0.458	24	N5	0.1	0	0	0	2	4	2	11	9	25	185	2	0	0	0
scaffoldA01:5878012-5879021	Cluster_490	1010	240	2.832	23	0.617	.	AUGGCUGAAUGAUUGGUGAUGAUU	51	0.45	24	N5	1.1	0	0	0	1	1	1	9	1	14	211	2	0	0	0
scaffoldA01:5887544-5887825	Cluster_491	282	142	1.676	126	0.549	.	AUGUGGCGGUCCGCAAUUGAUGUG	31	0.366	24	N6	0.4	0	0	1	0	0	3	6	5	16	108	3	0	0	0
scaffoldA01:5894111-5894368	Cluster_492	258	128	1.51	7	0.609	.	AGACUUGCAAAGGAUAGAAACGUA	32	0.281	24	N6	0.7	0	0	1	0	0	1	1	1	7	117	0	0	0	0
scaffoldA01:5905833-5906332	Cluster_493	500	262	3.092	9	0.656	.	AGUGACAUGGCUGAAUGAUUGGUG	26	0.378	24	N5	0.2	0	0	2	1	2	0	15	6	13	221	2	0	0	0
scaffoldA01:5916464-5916895	Cluster_494	432	99	1.168	57	0.444	.	AAAUACUGUAACGCUCCGACCGCC	8	0.566	24	N5	0.1	0	0	0	1	0	3	6	1	8	80	0	0	0	0
scaffoldA01:5938114-5938496	Cluster_495	383	495	5.841	123	0.816	+	AAGCACGUUUAACUCUAGAGUUCU	232	0.246	24	N5	-1	0	0	2	3	2	2	16	11	33	417	9	0	0	0
scaffoldA01:5941409-5941737	Cluster_496	329	218	2.572	120	0.22	.	AAUCGCGGGAUCCCACGUGGCGGU	73	0.335	24	N5	1.2	0	0	2	0	1	2	7	6	19	181	0	0	0	0
scaffoldA01:5942215-5942401	Cluster_497	187	4286	50.574	4	0.999	+	UCGCUUGGUGCAGGUCGGGAC	2659	0.013	21	Y	-1	5	1	4	1	8	107	3304	288	390	171	4	2	1	0
scaffoldA01:5964129-5965125	Cluster_498	997	199	2.348	88	0.412	.	AUGUAAUCUUCUCAGCCGCAUGGU	16	0.704	24	N5	0.1	0	0	2	1	0	3	6	7	24	154	2	0	0	0
scaffoldA01:5970083-5970773	Cluster_499	691	522	6.159	252	0.483	.	AUUACUCAAGCUUGAGGUGGUUUG	47	0.414	24	N5	1	2	0	1	1	3	4	34	26	41	405	5	0	0	0
scaffoldA01:5976935-5977028	Cluster_500	94	86	1.015	51	0.384	.	AUUAUUGUUACGCUGUUUUCCCAC	19	0.36	24	N6	0.1	0	0	0	1	0	0	1	7	11	65	1	0	0	0
scaffoldA01:5979288-5979422	Cluster_501	135	335	3.953	18	0.785	.	AAGCUUCCGCUCUAGGUUCGAUUU	95	0.206	24	N6	1.6	0	0	0	0	0	1	6	4	16	306	1	0	1	0
scaffoldA01:6043597-6043781	Cluster_502	185	152	1.794	63	0.362	.	ACUCGCAAUCGCAACCGCUGCGUU	13	0.5	24	N6	0.2	0	0	0	2	2	2	8	4	25	108	1	0	0	0
scaffoldA01:6078501-6078648	Cluster_503	148	158	1.864	12	0.494	.	AAAAAUGGGGGCCCUUCUAACAUA	12	0.468	24	N6	0.1	0	0	1	1	1	2	8	5	13	125	2	0	0	0
scaffoldA01:6114100-6114325	Cluster_504	226	243	2.867	83	0.42	.	AUGGAUGGGUUUAUCGUGGAUGGU	22	0.506	24	N6	0.3	0	0	1	0	1	2	14	6	29	187	3	0	0	0
scaffoldA01:6121295-6121802	Cluster_505	508	251	2.962	149	0.546	.	AGGGCCGUGCCUGACAUUUGGCAG	22	0.474	24	N5	0.2	1	0	0	2	2	2	16	15	26	186	1	0	0	0
scaffoldA01:6124621-6125147	Cluster_506	527	123	1.451	103	0.675	.	AUAAAAUUCUAAGACCGGUUCUGC	7	0.675	24	N5	0.1	0	2	0	0	2	4	12	12	3	85	2	1	0	0
scaffoldA01:6127629-6128114	Cluster_507	486	110	1.298	106	0.591	.	AACGGCCACAUUAUUCACGAUAGA	18	0.491	24	N5	0.1	0	0	0	1	1	0	3	2	10	93	0	0	0	0
scaffoldA01:6128867-6129105	Cluster_508	239	175	2.065	171	0.617	.	AACUGCAGUGCAGAGUGGGACGAG	26	0.44	24	N6	0.1	2	0	0	0	1	1	5	8	20	135	3	0	0	0
scaffoldA01:6129628-6129856	Cluster_509	229	154	1.817	151	0.623	.	AGAUUGGCCAAGUGAUGAUAAUUU	18	0.435	24	N6	0.2	0	0	0	0	3	3	8	10	10	116	4	0	0	0
scaffoldA01:6146642-6147162	Cluster_510	521	292	3.446	272	0.548	.	AUCGGUUGGGCUUGGUCUUUUGGA	47	0.346	24	N5	0.9	0	0	0	2	1	4	10	13	25	235	2	0	0	0
scaffoldA01:6150695-6151165	Cluster_511	471	449	5.298	188	0.416	.	AAAUUUUGGCUGUCUAGAGUAUCU	56	0.229	24	N5	0.6	0	0	0	0	2	3	24	8	61	346	5	0	0	0
scaffoldA01:6156003-6156309	Cluster_512	307	271	3.198	213	0.446	.	AAAGACACAGAUUUAACCUCCGGA	32	0.362	24	N5	0.2	1	0	0	0	2	3	16	4	25	220	0	0	0	0
scaffoldA01:6190389-6190531	Cluster_513	143	178	2.1	47	0.382	.	AUUUAAGAGGUUCGGAGCGGUUUG	24	0.354	24	N6	0.3	1	0	0	1	1	0	12	3	17	142	1	0	0	0
scaffoldA01:6191379-6191636	Cluster_514	258	167	1.971	143	0.461	.	ACGAUCCCCCAUGUAAACCACUUG	21	0.473	24	N6	0.4	0	0	0	1	2	7	9	4	21	120	3	0	0	0
scaffoldA01:6195491-6195563	Cluster_515	73	159	1.876	156	0.233	.	AACAGCACGUGCAAAUGGAACGGU	47	0.314	24	N6	0.1	0	0	0	1	4	2	9	6	3	134	0	0	0	0
scaffoldA01:6205407-6205782	Cluster_516	376	159	1.876	147	0.723	.	GUUCUGGACGCUAGGUGAAACAUU	20	0.358	24	N5	0.1	0	0	1	1	0	0	4	6	14	132	1	0	0	0
scaffoldA01:6216751-6217068	Cluster_517	318	92	1.086	76	0.424	.	UUUCUAAAAUGGAGUAAAAGUGGA	4	0.641	24	N5	0	0	0	1	1	3	1	5	2	11	67	1	0	0	0
scaffoldA01:6353861-6355160	Cluster_518	1300	347	4.095	99	0.775	.	UCGAUGACGCCGAGCUGCUUG	6	0.769	21	N5	0.6	3	3	5	7	13	17	183	52	19	25	11	3	4	2
scaffoldA01:6356018-6356130	Cluster_519	113	142	1.676	142	0.225	.	AGACGUAGUAAGGUUAAUAAGACU	93	0.176	24	N6	1	0	0	0	0	2	0	3	3	5	129	0	0	0	0
scaffoldA01:6361431-6361793	Cluster_520	363	255	3.009	231	0.737	.	AUCGUGGGGACUCGCAAAUAAUGC	18	0.384	24	N5	0.5	0	0	0	0	2	7	9	5	42	189	1	0	0	0
scaffoldA01:6382376-6383523	Cluster_521	1148	200	2.36	93	0.33	.	CGGCCUCAUACCGUAACUCGG	9	0.735	21	N5	0.2	0	1	4	1	4	6	125	42	8	5	1	2	1	0
scaffoldA01:6410313-6411058	Cluster_522	746	434	5.121	74	0.643	.	AGACCGCUGACGUGUCGCAUCAGG	89	0.276	24	N5	1.1	0	0	1	1	2	1	14	8	28	376	3	0	0	0
scaffoldA01:6418967-6419130	Cluster_523	164	97	1.145	71	0.526	.	AAUACACUGUAGGCACGCCUCUGC	7	0.454	24	N6	0.1	0	0	0	0	2	1	11	2	8	71	2	0	0	0
scaffoldA01:6618897-6619353	Cluster_524	457	1142	13.475	519	0.44	.	AUUAGCUCCACAUGUGGCCACGCG	276	0.187	24	N5	6.4	1	0	3	1	4	10	53	31	64	970	5	0	0	0
scaffoldA01:6619942-6620188	Cluster_525	247	97	1.145	96	0.649	.	AAGUGAUGGUCAGACGAGCCGAUA	11	0.474	24	N6	0.3	0	0	0	1	0	0	3	2	6	85	0	0	0	0
scaffoldA01:6701714-6702028	Cluster_526	315	85	1.003	57	0.706	.	AGUACUAUGUGUUUGUAACGGAUU	14	0.553	24	N5	0	0	0	0	0	0	2	5	2	7	67	1	0	1	0
scaffoldA01:6703111-6703461	Cluster_527	351	121	1.428	110	0.62	.	AUUGAGGAUUCUUAGGUUGGGGUU	14	0.579	24	N5	0.1	0	0	0	3	3	1	3	1	15	93	2	0	0	0
scaffoldA01:6706130-6706420	Cluster_528	291	131	1.546	58	0.313	.	AAAUUAAGUCAUUUGUCAUCACUA	50	0.351	24	N6	0.4	0	0	0	0	2	2	2	3	9	113	0	0	0	0
scaffoldA01:6708979-6709307	Cluster_529	329	308	3.634	264	0.451	.	GUAUUCUGGCCCUACCGUAGUGGU	40	0.38	24	N5	0.4	1	0	2	1	4	2	25	8	25	239	1	0	0	0
scaffoldA01:6716616-6716881	Cluster_530	266	90	1.062	86	0.478	.	GACCCUGGCUCAAAGCGAAUGAAG	13	0.611	24	N6	0.1	0	0	0	0	0	0	4	3	13	69	0	1	0	0
scaffoldA01:6736926-6737807	Cluster_531	882	127	1.499	77	0.417	.	UCGUUGUCGCUCUGUUACCCG	6	0.787	21	N5	0.1	0	1	1	0	3	1	68	33	5	13	0	2	0	0
scaffoldA01:6738075-6738409	Cluster_532	335	87	1.027	34	0.264	.	AAUGGAAUGCUUUGGAAUGAUCAA	19	0.586	24	N5	0.2	0	0	0	0	0	2	4	3	7	71	0	0	0	0
scaffoldA01:6743441-6743776	Cluster_533	336	279	3.292	269	0.452	.	AUCCUGUCUGACGAGCGAUGCGUU	64	0.355	24	N5	0.4	1	0	0	0	4	4	12	6	15	237	0	0	0	0
scaffoldA01:6782731-6782858	Cluster_534	128	123	1.451	19	0	-	UGAGCCAAGGAUGACUUGCCU	63	0.138	21	Y	-1	9	0	0	1	11	14	85	2	0	1	0	0	0	0
scaffoldA01:6817105-6817448	Cluster_535	344	505	5.959	48	0.687	.	AUGGUCAUUAUGGACCCCAUGGCA	58	0.271	24	N5	0.9	0	0	0	0	2	3	15	4	59	419	1	1	0	1
scaffoldA01:6822013-6822164	Cluster_536	152	116	1.369	52	0.129	-	AUCAACUAGGAUAAGACCCGCGCC	25	0.379	24	N11	-1	0	2	0	0	0	4	4	3	12	85	4	0	1	1
scaffoldA01:6822284-6823149	Cluster_537	866	347	4.095	315	0.32	.	UUAUGGCUCCGGUUGUUCGCG	18	0.617	21	N5	0.6	0	0	0	2	6	10	205	96	7	18	2	1	0	0
scaffoldA01:6823506-6823596	Cluster_538	91	244	2.879	244	0.893	+	AAACUGGCCAAAUCCUGACUCGUA	41	0.23	24	N11	-1	0	0	0	0	1	1	8	4	33	193	4	0	0	0
scaffoldA01:6842499-6842832	Cluster_539	334	204	2.407	37	0.485	.	ACGGGCCGCCACGUAGUCAAUGGG	37	0.289	24	N5	0.3	0	0	0	1	0	5	8	6	16	168	0	0	0	0
scaffoldA01:6853528-6854625	Cluster_540	1098	100	1.18	100	0.41	.	AAGGCCCGUGACCUAAUUUUUUAG	5	0.73	24	N5	0	1	1	0	0	1	2	7	3	7	76	2	0	0	0
scaffoldA01:6864154-6864609	Cluster_541	456	111	1.31	26	0.703	.	AAUUAGGGCCUGUUUGUUUCUCCA	14	0.541	24	N5	0.1	0	0	0	0	1	2	9	3	8	86	2	0	0	0
scaffoldA01:6869224-6869328	Cluster_542	105	194	2.289	13	0.201	.	GUUGUCCAGACUAGAGAUCGAAGU	24	0.289	24	N6	0.1	0	0	0	0	0	0	3	1	16	173	0	0	1	0
scaffoldA01:6902620-6902776	Cluster_543	157	338	3.988	320	0.195	-	AUGGCAACACGUGACUAGUCUAGA	61	0.201	24	N11	-1	1	0	0	1	3	1	17	4	33	278	0	0	0	0
scaffoldA01:6920414-6920959	Cluster_544	546	247	2.915	65	0.555	.	GUUACGCCGGUUGAGGAUAAGGGU	20	0.385	24	N5	0.4	0	0	0	2	1	7	8	2	20	204	3	0	0	0
scaffoldA01:6923679-6924002	Cluster_545	324	224	2.643	92	0.518	.	AAAAGCCUGACAAUGAAUUAUGUC	23	0.509	24	N5	0.1	0	0	0	0	0	6	8	8	25	175	2	0	0	0
scaffoldA01:6951870-6952219	Cluster_546	350	142	1.676	22	0.549	.	ACGACUAGAGACGGACCAAUUCCU	15	0.43	24	N5	0.2	0	0	0	1	0	0	4	3	15	117	2	0	0	0
scaffoldA01:6960252-6960556	Cluster_547	305	97	1.145	9	0.567	.	ACACACGACUAGAGACGGACCAAU	17	0.546	24	N5	0.1	0	0	0	0	1	0	1	0	15	80	0	0	0	0
scaffoldA01:6961018-6961194	Cluster_548	177	90	1.062	90	0.8	+	AGACUCUGACUCGGCUAUCUAAUC	33	0.389	24	N11	-1	0	0	0	0	0	1	5	0	8	76	0	0	0	0
scaffoldA01:6982599-6982645	Cluster_549	47	125	1.475	125	0.36	.	AAUCCGCGGCCUGCACAGAACGAA	21	0.296	24	N6	-1	0	0	0	1	0	1	6	7	8	102	0	0	0	0
scaffoldA01:6985118-6985952	Cluster_550	835	1518	17.912	471	0.426	.	CAGCGUCGGAAGAACUCACUG	71	0.431	21	N5	2.3	4	6	5	22	31	44	917	335	50	63	14	14	7	6
scaffoldA01:6986082-6987310	Cluster_551	1229	1338	15.788	93	0.286	.	UUCGAUGCCUUCUCUUGCGGA	66	0.464	21	N5	3.2	6	17	15	35	39	50	775	246	42	55	12	16	11	19
scaffoldA01:6988293-6988507	Cluster_552	215	201	2.372	196	0.657	.	AAUCGCGGGUCACAACGUGUCGUG	20	0.423	24	N6	0.2	1	0	0	1	3	7	9	3	20	154	3	0	0	0
scaffoldA01:7011042-7011564	Cluster_553	523	139	1.64	49	0.496	.	AAAUGGGUUUACUGUUAAUGGGUC	6	0.683	24	N5	0.1	3	0	0	0	2	5	12	3	15	99	0	0	0	0
scaffoldA01:7014767-7014982	Cluster_554	216	411	4.85	6	0.56	.	AAUGUUUGCCUCACUCCUGCUUUG	54	0.226	24	N6	0.3	1	0	1	0	2	6	6	9	36	344	5	1	0	0
scaffoldA01:7019462-7019604	Cluster_555	143	94	1.109	3	0.989	+	AAUAUUAAUAUAAUUGGUGAGAGA	65	0.074	24	Y	-1	0	0	0	0	0	0	25	0	0	69	0	0	0	0
scaffoldA01:7019680-7020252	Cluster_556	573	88	1.038	26	0.477	.	UUGGGAUGUGGAACAUACGGU	3	0.795	21	N5	0.1	0	2	0	0	2	3	41	20	3	6	4	3	3	1
scaffoldA01:7030833-7030995	Cluster_557	163	119	1.404	105	0.571	.	AAGGGUCUAGACUAAUCAUGUAAU	17	0.454	24	N6	0.1	0	0	0	0	0	0	5	2	17	94	1	0	0	0
scaffoldA01:7041291-7041435	Cluster_558	145	195	2.301	50	0.862	+	AAAAGACUAGGAUAGCACUAAACC	50	0.221	24	N11	-1	1	0	0	0	0	2	11	1	25	152	3	0	0	0
scaffoldA01:7074458-7074732	Cluster_559	275	98	1.156	2	0.827	+	AAACGACGUCGUUUCAGUUAACGU	12	0.429	24	N11	-1	0	0	0	0	1	0	16	23	9	49	0	0	0	0
scaffoldA01:7074918-7075057	Cluster_560	140	92	1.086	4	0.109	-	AUCUUUCCAAGACCCAUCCGUGAA	36	0.315	24	N11	-1	0	0	0	0	0	0	3	2	3	83	1	0	0	0
scaffoldA01:7075351-7075572	Cluster_561	222	486	5.735	12	0.041	-	AUAUAGACUCCGUAAACCAUAGUG	209	0.134	24	N11	-1	0	0	0	2	2	7	15	5	34	420	1	0	0	0
scaffoldA01:7090053-7090535	Cluster_562	483	91	1.074	26	0.495	.	AAUUAGACGGCGUUAACUCUGUUU	10	0.571	24	N5	0.1	0	0	0	1	1	1	5	3	19	61	0	0	0	0
scaffoldA01:7102824-7103175	Cluster_563	352	87	1.027	75	0.448	.	AACGACACUGAAUAUAAAACGGAG	17	0.586	24	N5	0.1	0	0	0	0	1	2	2	0	6	74	2	0	0	0
scaffoldA01:7113938-7114339	Cluster_564	402	1113	13.133	485	0.906	+	AUCCAGGGCCGGCUCAACACUGAU	334	0.105	24	N5	-1	0	0	1	1	2	4	142	32	87	841	3	0	0	0
scaffoldA01:7152098-7152256	Cluster_565	159	115	1.357	114	0.548	.	AUGGUGCAAGUAAAACAGGUUGGA	13	0.409	24	N6	0.1	0	0	2	0	1	1	0	3	14	94	0	0	0	0
scaffoldA01:7161562-7161863	Cluster_566	302	93	1.097	13	0.376	.	ACUGCAAUGGAUCGUCGAUCGAGC	17	0.441	24	N5	0.1	1	0	0	1	0	1	5	2	7	76	0	0	0	0
scaffoldA01:7163950-7164692	Cluster_567	743	140	1.652	51	0.55	.	AGCCUCGAUGCUUAGCCCAAUUCG	24	0.486	24	N5	0.4	0	0	0	1	0	0	8	2	9	120	0	0	0	0
scaffoldA01:7176080-7176677	Cluster_568	598	946	11.163	53	0.961	+	UGCUUACCGAGUUUCUUACAUGU	98	0.145	21	N5	-1	5	17	20	99	101	92	143	135	111	102	48	38	23	12
scaffoldA01:7183946-7184226	Cluster_569	281	94	1.109	29	0.287	.	GUUCCCAAACUAGCAUUCAAAGCC	13	0.606	24	N6	0.2	0	0	0	1	3	0	3	2	10	73	2	0	0	0
scaffoldA01:7194329-7194725	Cluster_570	397	287	3.387	203	0.446	.	UGCGACUUCAACUGGCUUGCC	14	0.554	21	N5	0.6	0	0	0	1	8	13	173	66	2	21	2	0	1	0
scaffoldA01:7194831-7195174	Cluster_571	344	256	3.021	142	0.41	.	CUACCAAGACUUUGAACCGUG	6	0.578	21	N5	0.2	3	1	0	3	0	11	141	62	8	26	0	0	1	0
scaffoldA01:7197445-7197821	Cluster_572	377	368	4.342	232	0.617	.	AAGGAUCAAGUCUUUAGUGACGUG	30	0.402	24	N5	0.1	1	0	1	1	5	5	28	10	49	265	3	0	0	0
scaffoldA01:7218405-7218659	Cluster_573	255	123	1.451	3	0.366	.	AAGGCUUCCGCUACAUCAGUUGGU	12	0.48	24	N6	0.3	0	0	0	1	1	0	10	3	17	91	0	0	0	0
scaffoldA01:7232867-7233038	Cluster_574	172	111	1.31	83	0.586	.	AUAUGGGCUCUGUAAACCAAACCG	11	0.387	24	N6	0	1	0	1	0	1	2	5	1	9	89	2	0	0	0
scaffoldA01:7240299-7241124	Cluster_575	826	154	1.817	81	0.455	.	UUGACGCCGCCGUCUCUGCCG	5	0.786	21	N5	0.3	2	0	0	0	4	3	90	45	3	6	0	1	0	0
scaffoldA01:7326299-7326546	Cluster_576	248	242	2.856	24	0.421	.	ACUAGUUAGUGUCUUUCUGUUUCU	22	0.43	24	N6	0.4	0	0	0	3	4	8	17	3	19	187	1	0	0	0
scaffoldA01:7331521-7331556	Cluster_577	36	581	6.856	4	0.186	-	UCAGUUAACAGCCGACCGC	298	0.155	19	N11	-1	0	4	9	48	309	17	32	15	73	46	15	4	4	5
scaffoldA01:7346435-7346760	Cluster_578	326	133	1.569	57	0.519	.	AUGUAACACUAUAAAGGCGGGCCA	17	0.526	24	N5	0.1	1	0	0	0	0	2	9	7	20	94	0	0	0	0
scaffoldA01:7349407-7349684	Cluster_579	278	220	2.596	198	0.768	.	AAACCUCCAUGCAGGGCCGUGCCU	49	0.25	24	N6	1	0	0	0	2	1	0	10	4	13	190	0	0	0	0
scaffoldA01:7444021-7444372	Cluster_580	352	168	1.982	140	0.351	.	AGAAAUCGUCAUGUCACUACCAGA	26	0.381	24	N5	0.1	0	0	0	1	3	1	8	1	8	144	2	0	0	0
scaffoldA01:7458023-7458525	Cluster_581	503	140	1.652	129	0.829	+	AAGGGCCGGCUUAAAACUGUUAUG	49	0.3	24	N5	-1	0	0	0	0	1	1	8	0	13	117	0	0	0	0
scaffoldA01:7460478-7460737	Cluster_582	260	204	2.407	87	0.26	.	AAAUGUUGGACCGACACUGGAUGU	28	0.397	24	N6	0.4	0	0	1	1	2	1	8	6	29	151	5	0	0	0
scaffoldA01:7527636-7528041	Cluster_583	406	152	1.794	12	0.474	.	AUUGGUUGAUUAUUUAGUCCAACG	21	0.467	24	N5	0.2	0	0	0	0	2	2	8	1	5	133	1	0	0	0
scaffoldA01:7539451-7539966	Cluster_584	516	94	1.109	33	0.585	.	AAUUCUAGUUUGGGGGUAAAUUAG	4	0.745	24	N5	0	0	0	0	0	1	0	4	3	16	70	0	0	0	0
scaffoldA01:7547533-7548045	Cluster_585	513	186	2.195	186	0.301	.	AUUUGUACUUUUCCGGCCGUCACU	19	0.43	24	N5	0.4	0	0	1	0	0	0	6	5	16	156	2	0	0	0
scaffoldA01:7567749-7568087	Cluster_586	339	129	1.522	26	0.55	.	AGAAUGGCCAGCUUUUGCAACUUA	11	0.527	24	N5	0.2	0	0	0	0	1	1	4	3	15	105	0	0	0	0
scaffoldA01:7568949-7569323	Cluster_587	375	175	2.065	19	0.566	.	AAAGUGUCCUUGUAGAAGAAAGUG	12	0.554	24	N5	0.1	0	0	0	0	0	0	5	7	13	148	2	0	0	0
scaffoldA01:7572252-7573406	Cluster_588	1155	497	5.864	215	0.406	.	AACAACAAGUACCGGGCCAAAGCC	99	0.36	24	N5	3	0	0	1	2	5	5	45	24	43	368	3	0	1	0
scaffoldA01:7593557-7593946	Cluster_589	390	135	1.593	80	0.474	.	AUUUCAUUAUGGAGUGGGGUUGGA	10	0.533	24	N5	0.1	0	0	0	0	0	1	9	7	11	107	0	0	0	0
scaffoldA01:7601900-7602071	Cluster_590	172	91	1.074	74	0.802	+	AACUAAGGCCAUCUCCCACAAGAC	17	0.297	24	N11	-1	1	0	0	0	0	1	0	2	5	80	2	0	0	0
scaffoldA01:7612429-7612812	Cluster_591	384	100	1.18	68	0.5	.	AAAAAUGGUGUUGGAUUGGACAUG	7	0.59	24	N5	0	0	0	1	0	3	0	3	4	6	82	1	0	0	0
scaffoldA01:7648779-7649409	Cluster_592	631	459	5.416	423	0.377	.	AAAAACUCACCAGUCGCAGACCGC	46	0.381	24	N5	0.3	0	0	0	2	2	6	15	12	44	368	10	0	0	0
scaffoldA01:7651736-7652263	Cluster_593	528	90	1.062	22	0.722	.	GAAUGAGUCAUUUGGAUGAAGAUG	16	0.522	24	N5	0.2	0	0	1	0	0	1	5	0	9	73	1	0	0	0
scaffoldA01:7710446-7710587	Cluster_594	142	126	1.487	126	0.111	-	AUAUAGUGAAGACCGACCAUUCUG	24	0.317	24	N11	-1	0	0	0	0	1	2	12	2	10	96	3	0	0	0
scaffoldA01:7718104-7718436	Cluster_595	333	3381	39.895	679	0.634	.	CGUUCGCGCGGCCCCUACC	313	0.14	21	N5	11.8	10	4	9	38	365	128	1573	876	153	188	24	10	2	1
scaffoldA01:7722988-7723118	Cluster_596	131	326	3.847	301	0.706	.	AUCUGUUCCGCCGGCUUCAAUGUU	86	0.206	24	N6	1.1	1	0	0	2	0	3	40	8	26	243	3	0	0	0
scaffoldA01:7734858-7735463	Cluster_597	606	94	1.109	15	0.606	.	AACGAAUCAAGACUUUGCAGAAAA	10	0.649	24	N5	0.2	0	0	0	1	0	2	5	1	9	75	1	0	0	0
scaffoldA01:7771573-7771776	Cluster_598	204	239	2.82	92	0.657	.	AUUCGAAUGGUGGUCGUCAUCUCG	28	0.285	24	N6	0.4	0	0	0	0	2	1	10	7	9	207	3	0	0	0
scaffoldA01:7773265-7773389	Cluster_599	125	171	2.018	170	0.38	.	AGCCCCGGUCUCUUAGGUGGAGUU	43	0.269	24	N6	0.1	0	0	1	0	2	0	17	6	12	131	1	1	0	0
scaffoldA01:7773907-7774513	Cluster_600	607	110	1.298	24	0.373	.	AAAAUUGUCCACAAUCUGUUGCUG	17	0.627	24	N5	0.1	0	0	0	0	0	2	3	3	16	86	0	0	0	0
scaffoldA01:7774782-7774975	Cluster_601	194	107	1.263	47	0.607	.	AUUCAAAUUACACUACAAGACACU	23	0.449	24	N6	0.2	0	0	0	0	2	1	2	2	14	86	0	0	0	0
scaffoldA01:7777004-7777660	Cluster_602	657	131	1.546	38	0.649	.	AAGAUCCUGGAAGUCAGUUGUGGG	20	0.496	24	N5	0.3	0	0	0	0	0	0	9	4	6	109	3	0	0	0
scaffoldA01:7815667-7816880	Cluster_603	1214	169	1.994	34	0.527	.	UAGCACCAUCUCCGACAAGCC	5	0.781	21	N5	0.2	1	1	0	1	1	8	102	36	5	12	0	1	0	1
scaffoldA01:7837767-7838672	Cluster_604	906	272	3.21	221	0.504	.	AAGCCACUUUACACUUGAGACGAA	28	0.522	24	N5	0.1	1	0	0	0	4	4	12	5	35	209	1	1	0	0
scaffoldA01:7846908-7847051	Cluster_605	144	297	3.505	1	0.377	.	AGGCUUCACAGACUUGGUCCGUAA	89	0.266	24	N6	1.2	1	0	0	4	4	7	10	6	39	224	2	0	0	0
scaffoldA01:7848505-7848869	Cluster_606	365	89	1.05	58	0.753	.	AAUCGCGGGCCACCACGUGACAGU	18	0.438	24	N5	0.1	0	0	0	0	1	1	5	1	6	73	2	0	0	0
scaffoldA01:7881546-7882103	Cluster_607	558	98	1.156	16	0.531	.	AGAUCCAAUGGUUGAUGUUGAGCU	9	0.684	24	N5	0.1	0	0	0	0	1	2	3	5	12	75	0	0	0	0
scaffoldA01:7883733-7884041	Cluster_608	309	183	2.159	28	0.596	.	ACUAAGUGGAGUGGCCCAUCCAUC	13	0.497	24	N5	0.1	0	0	2	0	1	1	14	5	11	147	2	0	0	0
scaffoldA01:7894935-7895157	Cluster_609	223	631	7.446	335	0.328	.	CGUUCGCGCGGUCCCUGCC	49	0.371	21	N6	1.4	2	0	23	46	64	27	207	165	32	63	1	0	1	0
scaffoldA01:7969167-7969256	Cluster_610	90	102	1.204	24	0.598	.	UAUCGCUUCAUGGUUUAACCAA	8	0.549	24	N6	0.2	0	0	3	2	0	4	28	26	4	31	2	0	2	0
scaffoldA01:7976224-7976527	Cluster_611	304	435	5.133	87	0.632	.	AAAAGCUUCUACACCCAGGUCUGG	152	0.26	24	N5	3.2	0	0	0	2	1	2	19	12	16	380	1	2	0	0
scaffoldA01:7981319-7981537	Cluster_612	219	106	1.251	45	0.547	.	AUACUGACGUUACUGUGUUCUCUC	10	0.566	24	N6	0.1	0	0	0	0	1	3	13	4	7	78	0	0	0	0
scaffoldA01:7994205-7994555	Cluster_613	351	129	1.522	78	0.674	.	AAGCAACCCCUAAGCACCCUUGGU	25	0.465	24	N5	0.2	0	0	0	0	0	1	8	3	6	110	1	0	0	0
scaffoldA01:7995071-7995189	Cluster_614	119	210	2.478	210	0.857	+	AUCCGGACUCGAACUCAAGUGACG	86	0.143	24	N11	-1	1	0	0	0	0	0	49	2	9	149	0	0	0	0
scaffoldA01:7999099-7999667	Cluster_615	569	6013	70.952	17	0.996	+	AGAGCUUCCUUGAGUCCAUUC	2982	0.017	21	N5	-1	10	0	4	10	42	803	4894	224	11	14	1	0	0	0
scaffoldA01:8004017-8004175	Cluster_616	159	202	2.384	190	0.713	.	AAUGCUUGAUCAGCCUCUAUUCAG	26	0.327	24	N6	0.3	0	0	0	0	1	0	17	2	25	156	1	0	0	0
scaffoldA01:8039301-8039788	Cluster_617	488	518	6.112	9	0.407	.	AACUCCAUGAUGUCGCUUUGUAUC	111	0.201	24	N5	1.5	0	0	0	0	2	6	14	5	49	438	3	1	0	0
scaffoldA01:8042226-8042627	Cluster_618	402	228	2.69	148	0.32	.	AGGGGCCACCGACGACACAUGUCA	26	0.382	24	N5	0.3	2	0	2	3	0	1	4	2	20	187	5	0	0	2
scaffoldA01:8042730-8042845	Cluster_619	116	183	2.159	159	0.038	-	AGAGACCACCGACGACACAUGUCA	64	0.262	24	N11	-1	2	0	0	1	0	0	4	4	18	151	2	0	0	1
scaffoldA01:8059252-8059608	Cluster_620	357	94	1.109	47	0.532	.	AUUGUAGAUGGUCUUAGACGCGCG	21	0.479	24	N5	0.1	0	0	1	0	3	1	8	3	4	74	0	0	0	0
scaffoldA01:8071741-8071993	Cluster_621	253	241	2.844	241	0.788	.	AUAGACCGCACUGUCAUGUACCGU	61	0.241	24	N6	0.8	1	0	0	0	0	4	6	7	14	208	1	0	0	0
scaffoldA01:8077001-8077510	Cluster_622	510	109	1.286	32	0.495	.	AAUGAAGGCCUCCAUUUUCGA	4	0.826	21	N5	0.1	0	0	0	3	3	2	62	27	2	9	1	0	0	0
scaffoldA01:8084497-8084563	Cluster_623	67	105	1.239	105	0.676	.	AUAUUCGUCUCAGGCCCCACUAAA	35	0.276	24	N6	-1	0	0	0	0	0	1	8	4	7	84	1	0	0	0
scaffoldA01:8090345-8090460	Cluster_624	116	1130	13.334	40	0.981	+	GGGGGUGUAGCUCAUA	427	0.071	N	N2	-1	440	2	8	34	137	171	51	72	32	62	115	4	2	0
scaffoldA01:8104803-8104946	Cluster_625	144	1133	13.369	141	0.852	+	AGGGACUAUUUACAUUGCUUGGGU	395	0.176	24	N11	-1	1	0	0	6	6	23	149	172	77	681	16	0	1	1
scaffoldA01:8134032-8134284	Cluster_626	253	118	1.392	102	0.508	.	AGCUUCGAUUAAGAGACGGUUCCU	20	0.466	24	N6	0.1	0	0	0	1	1	4	5	0	18	88	1	0	0	0
scaffoldA01:8145757-8146737	Cluster_627	981	1147	13.534	949	0.602	.	UCUUCCGGCAAGCGAUGGCUU	30	0.398	21	N5	1.7	1	2	2	9	10	15	680	323	36	64	5	0	0	0
scaffoldA01:8148401-8148736	Cluster_628	336	136	1.605	24	0.338	.	ACUGUCCUAGUAGCUGAAUGUGAC	37	0.449	24	N5	0.5	0	0	1	0	2	0	1	1	12	118	1	0	0	0
scaffoldA01:8150710-8151478	Cluster_629	769	185	2.183	28	0.541	.	AGGUUUUACUAAGGGCAAGUUGGG	9	0.643	24	N5	0.1	0	0	2	0	1	1	4	3	17	153	4	0	0	0
scaffoldA01:8176422-8177123	Cluster_630	702	163	1.923	76	0.669	.	AGAGGCCGCAAAAAGUUUAAAAAA	43	0.417	24	N5	1.1	0	0	0	1	2	3	9	6	8	128	6	0	0	0
scaffoldA01:8177218-8177848	Cluster_631	631	111	1.31	58	0.378	.	AAAUCGAAAACCCUAAGCCGCCGC	14	0.568	24	N5	0.1	0	0	0	1	2	0	7	1	16	83	1	0	0	0
scaffoldA01:8194495-8194974	Cluster_632	480	456	5.381	349	0.586	.	AAAAGCUGGCUGAGUCUUCACGAU	67	0.393	24	N5	1	0	0	2	2	4	6	18	11	49	357	6	1	0	0
scaffoldA01:8197821-8198089	Cluster_633	269	517	6.1	215	0.309	.	AUACGCUAGGCACUGGUUCACCGC	79	0.298	24	N6	0.8	0	0	1	2	1	8	65	19	51	367	3	0	0	0
scaffoldA01:8210525-8210720	Cluster_634	196	148	1.746	36	0.676	.	ACUUUCUGAGGUGGCAGCACAGGA	16	0.405	24	N6	0.2	0	0	0	1	4	1	2	5	13	121	1	0	0	0
scaffoldA01:8212470-8212570	Cluster_635	101	107	1.263	14	0.187	-	AUAAAACUAGGAUCGGCCCGCCCU	37	0.29	24	N11	-1	0	0	0	0	1	1	4	0	8	92	1	0	0	0
scaffoldA01:8224291-8224488	Cluster_636	198	105	1.239	0	0.19	-	AUUGGCUAUUAGCAGAAUGUGGUU	24	0.295	24	N11	-1	0	0	0	0	0	0	3	1	5	95	1	0	0	0
scaffoldA01:8225053-8225550	Cluster_637	498	296	3.493	276	0.649	.	ACGGGAACAGACCCACCGCCGGCC	35	0.459	24	N5	0.6	0	0	0	2	4	1	22	13	34	217	3	0	0	0
scaffoldA01:8247474-8247947	Cluster_638	474	187	2.207	102	0.567	.	AUUGAGCCUAUCCACAUCAGCAUA	14	0.503	24	N5	0.7	0	0	2	0	2	3	12	5	17	144	2	0	0	0
scaffoldA01:8261976-8262261	Cluster_639	286	127	1.499	64	0.362	.	AACGUUUAGGCCGAAGAAUUUCAG	12	0.394	24	N6	0.1	0	0	0	0	0	0	6	3	9	109	0	0	0	0
scaffoldA01:8305970-8306426	Cluster_640	457	160	1.888	132	0.756	.	ACUAGACUUUGAUCCGCGUGACCG	25	0.45	24	N5	0.1	0	0	0	3	1	2	9	3	18	123	1	0	0	0
scaffoldA01:8321579-8322004	Cluster_641	426	108	1.274	90	0.454	.	AAGAGACCCGAGUUCGAAUCCGCA	10	0.583	24	N5	0.2	0	0	0	0	2	4	1	4	15	81	1	0	0	0
scaffoldA01:8348570-8349048	Cluster_642	479	106	1.251	25	0.604	.	AAAGCAAGCCGGAGCUCGUGAGAG	7	0.708	24	N5	0.1	1	0	0	1	0	2	11	8	3	76	2	2	0	0
scaffoldA01:8372060-8372192	Cluster_643	133	1560	18.408	2	0.998	+	UAGACCAUUUGUGAGAAGGGA	1334	0.014	21	N12	-1	24	0	6	18	13	92	1402	1	1	3	0	0	0	0
scaffoldA01:8430886-8431280	Cluster_644	395	248	2.926	18	0.399	.	AAACCAAGUUUUUGUUCACAAAGU	58	0.274	24	N5	0.6	0	0	1	0	2	2	11	4	12	208	8	0	0	0
scaffoldA01:8436075-8437091	Cluster_645	1017	537	6.336	444	0.646	.	AUACGGCUAAAAAGAUGAGACUUU	115	0.421	24	N5	2.2	2	0	1	1	2	2	13	11	71	431	3	0	0	0
scaffoldA01:8457715-8457971	Cluster_646	257	126	1.487	107	0.738	.	AUGGACAAGAGACCGACACGUGUG	18	0.587	24	N6	0.2	0	0	0	1	1	4	7	12	8	88	3	1	1	0
scaffoldA01:8473873-8474645	Cluster_647	773	145	1.711	115	0.538	.	AAAUUUCCGCUGUCAGAGUUAGCC	16	0.49	24	N5	0.1	1	0	0	0	1	0	4	1	8	129	1	0	0	0
scaffoldA01:8485199-8485323	Cluster_648	125	139	1.64	136	0.18	-	AAGCUGCCACGUGACGAAUAUAGU	24	0.403	24	N11	-1	0	0	1	1	0	2	4	5	7	119	0	0	0	0
scaffoldA01:8503790-8503943	Cluster_649	154	102	1.204	2	0.912	+	AUUAUUGGGCUGGACUUAGAGAGA	33	0.196	24	N11	-1	0	0	0	0	0	0	2	3	3	94	0	0	0	0
scaffoldA01:8505759-8506189	Cluster_650	431	481	5.676	431	0.358	.	ACACCGACGUAAAACUAAAUAAGC	145	0.304	24	N5	4.1	0	0	1	1	5	10	21	10	42	387	4	0	0	0
scaffoldA01:8513963-8514221	Cluster_651	259	222	2.62	185	0.577	.	AAGCGGAUAACGGGUACGCU	19	0.536	21	N6	0.4	1	0	0	1	4	34	79	75	7	20	1	0	0	0
scaffoldA01:8514456-8515322	Cluster_652	867	279	3.292	189	0.656	.	CUGUGCCGAACCACAUGCGUG	13	0.62	21	N5	0.2	0	2	0	1	4	3	177	77	8	6	0	1	0	0
scaffoldA01:8545601-8546157	Cluster_653	557	101	1.192	61	0.426	.	UCCGACGAAGAGCUUCGCUUC	3	0.782	21	N5	0.1	0	0	0	2	6	6	54	28	2	2	1	0	0	0
scaffoldA01:8546382-8546691	Cluster_654	310	101	1.192	81	0.634	.	AAGCGAGAGAACCGACUACUUAGG	12	0.554	24	N5	0.1	0	0	0	1	1	2	3	6	10	77	1	0	0	0
scaffoldA01:8547262-8547503	Cluster_655	242	1450	17.11	1138	0.628	.	ACUAGUCGGUUGACCUCGGACGCC	87	0.21	24	N6	2.3	2	0	6	8	4	26	108	40	137	1105	14	0	0	0
scaffoldA01:8549432-8550123	Cluster_656	692	93	1.097	45	0.204	.	AACCGCCAACGUCUCGCCGAC	3	0.849	24	N5	0	1	1	1	2	2	3	29	12	9	30	1	1	1	0
scaffoldA01:8557955-8558536	Cluster_657	582	127	1.499	43	0.331	.	AAUAAUGAUUAAGAGACCCAUGUG	12	0.496	24	N5	0.1	0	0	0	0	0	1	10	3	19	91	2	0	1	0
scaffoldA01:8561405-8562548	Cluster_658	1144	145	1.711	102	0.503	.	AUUAGAACCCCGGUUAAUGCUGCU	6	0.793	24	N5	0.2	0	0	3	0	2	3	11	3	15	105	3	0	0	0
scaffoldA01:8566131-8566886	Cluster_659	756	170	2.006	87	0.512	.	UAUAGUGUGAAACCGUUGGUG	8	0.724	21	N5	0.1	1	0	0	1	5	2	117	36	1	6	1	0	0	0
scaffoldA01:8578912-8579181	Cluster_660	270	93	1.097	35	0.452	.	AUAGUGCGACACAUAGGAUUAGUG	28	0.409	24	N6	0.3	0	0	0	0	0	2	1	0	5	85	0	0	0	0
scaffoldA01:8582402-8582757	Cluster_661	356	604	7.127	218	0.262	.	AUAGUGCGACACAUAGGAUUAGUG	149	0.199	24	N5	0.8	1	0	3	2	1	8	7	2	40	538	2	0	0	0
scaffoldA01:8587677-8587939	Cluster_662	263	109	1.286	104	0.413	.	AUUUCUGCUUCUCUGUUUAGUCGG	16	0.376	24	N6	0.2	0	0	0	0	0	0	1	1	8	97	2	0	0	0
scaffoldA01:8596387-8596875	Cluster_663	489	463	5.463	412	0.315	.	AUAUCCGAUUGCUGACCGUUCUGA	44	0.341	24	N5	0.7	1	0	0	0	6	2	21	16	48	368	1	0	0	0
scaffoldA01:8603589-8604256	Cluster_664	668	96	1.133	36	0.51	.	UGGUGGCCCCCGUCUUGUCUU	5	0.729	21	N5	0.2	0	0	0	0	1	3	51	21	6	11	0	1	2	0
scaffoldA01:8633031-8633681	Cluster_665	651	146	1.723	104	0.404	.	ACUACUGGGCCUCUCUGUUUACUG	10	0.555	24	N5	0.1	1	0	0	0	0	3	3	0	10	129	0	0	0	0
scaffoldA01:8642325-8642591	Cluster_666	267	306	3.611	306	0.474	.	ACCACCAAGCCACAAACGCACAGU	45	0.252	24	N6	1	0	0	1	2	1	7	14	7	16	255	3	0	0	0
scaffoldA01:8648776-8649871	Cluster_667	1096	201	2.372	97	0.667	.	UCCGCUAGCGAUAUCUCUGCA	13	0.687	21	N5	0.5	1	1	0	5	5	15	116	38	7	7	1	4	1	0
scaffoldA01:8804241-8804511	Cluster_668	271	372	4.39	219	0.468	.	AGAGCCGACCGGAUCAGCCGAUAG	119	0.21	24	N6	1.5	0	0	3	2	1	5	16	6	26	306	7	0	0	0
scaffoldA01:8822354-8822555	Cluster_669	202	121	1.428	10	0.116	-	AAACCGCUUCAAACCGCUAUGAAU	40	0.306	24	N12	-1	0	0	0	0	0	0	2	1	7	110	1	0	0	0
scaffoldA01:8896535-8896706	Cluster_670	172	111	1.31	23	0.225	.	AUAUUUUGGCUGAGGUGGAUAAUC	39	0.288	24	N6	0.3	0	0	0	0	0	0	1	1	11	97	1	0	0	0
scaffoldA01:8985867-8986264	Cluster_671	398	86	1.015	52	0.593	.	AACGGAAUAUAAGAACUCGUCUCU	5	0.709	24	N5	0.1	0	0	0	0	0	4	4	2	11	64	1	0	0	0
scaffoldA01:8992945-8993098	Cluster_672	154	136	1.605	32	0.375	.	AGAGACUUUUGUUGUAGUUAAAUU	29	0.463	24	N6	0.5	0	0	2	0	1	0	3	3	21	106	0	0	0	0
scaffoldA01:8998984-8999228	Cluster_673	245	99	1.168	84	0.626	.	AAAUCAAGCUCCCAUAGUCUUCCA	17	0.475	24	N6	0.1	1	0	0	0	0	2	9	6	8	73	0	0	0	0
scaffoldA01:9065466-9065902	Cluster_674	437	300	3.54	188	0.683	.	AGGAACCGACUUUAUGACGUG	40	0.33	24	N5	2.5	0	0	1	0	0	8	61	15	17	197	1	0	0	0
scaffoldA01:9066397-9066585	Cluster_675	189	110	1.298	55	0.391	.	ACCUUAGCCUGCCUUUUCUUUACU	13	0.364	24	N6	0.1	0	0	0	1	0	0	6	1	6	96	0	0	0	0
scaffoldA01:9073553-9073705	Cluster_676	153	109	1.286	99	0.339	.	AUUCCGGUUUGGUUAUCCAUAUCA	31	0.349	24	N6	0.3	0	0	0	0	6	5	6	1	10	81	0	0	0	0
scaffoldA01:9078463-9078677	Cluster_677	215	109	1.286	44	0.761	.	AACCGAUCUGAACCCGACAUAAAU	12	0.486	24	N6	0.2	0	0	1	0	2	1	4	9	8	82	2	0	0	0
scaffoldA01:9098840-9099479	Cluster_678	640	384	4.531	63	0.581	.	AAAUCGCUUGAUCAUAAAUGUUCA	102	0.31	24	N5	1.4	0	0	0	0	1	4	6	10	40	322	1	0	0	0
scaffoldA01:9102146-9102252	Cluster_679	107	97	1.145	6	0.577	.	AGGCCUGUUCGUUUCUCUGACGCA	44	0.309	24	N6	1.4	0	0	0	0	0	0	8	2	9	78	0	0	0	0
scaffoldA01:9137778-9138293	Cluster_680	516	202	2.384	94	0.416	.	AAUAGAAUGGCCGUUAGACGAAAA	13	0.51	24	N5	0.2	0	0	0	0	4	1	12	8	23	151	3	0	0	0
scaffoldA01:9144875-9145027	Cluster_681	153	112	1.322	72	0.661	.	AAAUGUCCAGACCAAUCCACAAAU	11	0.5	24	N6	0.2	0	0	1	1	0	0	5	2	16	85	2	0	0	0
scaffoldA01:9187805-9189030	Cluster_682	1226	163	1.923	131	0.405	.	GAAAAGGGAAUAAACCGUGGGGUA	7	0.656	24	N5	0.1	0	0	0	1	1	2	7	9	12	131	0	0	0	0
scaffoldA01:9205230-9206533	Cluster_683	1304	126	1.487	64	0.476	.	UGGUUGCGGUAGUUUUCCCGA	6	0.825	21	N5	0.1	0	0	2	0	3	4	74	27	4	10	0	1	1	0
scaffoldA01:9230792-9231593	Cluster_684	802	93	1.097	72	0.559	.	AUUGGCCUGUGAAAAGUUUGUGUC	6	0.645	24	N5	0.1	0	3	1	0	0	0	3	2	9	71	3	0	1	0
scaffoldA01:9239378-9239858	Cluster_685	481	1021	12.048	314	0.678	.	AGACUUACGCCUAACUGCAUCACC	166	0.164	24	N5	1.7	1	0	1	2	3	9	27	17	64	892	5	0	0	0
scaffoldA01:9297235-9297480	Cluster_686	246	86	1.015	79	0.814	+	AUGAUGGAUGACCUAUGGGAAAGU	12	0.523	24	N11	-1	0	0	0	1	1	1	4	3	6	70	0	0	0	0
scaffoldA01:9304241-9304326	Cluster_687	86	142	1.676	142	0.894	+	AAUGAUGUACCCAUGACCGGUUCU	43	0.197	24	N11	-1	0	0	0	1	1	0	17	0	7	116	0	0	0	0
scaffoldA01:9316983-9317190	Cluster_688	208	152	1.794	123	0.342	.	ACUGGUGACGGCUAAGAAGGAAUG	19	0.493	24	N6	0.2	2	0	0	2	1	5	7	4	9	120	2	0	0	0
scaffoldA01:9333928-9334202	Cluster_689	275	140	1.652	80	0.357	.	GUGGGUUUCUUAAUCUUGGGGUCC	35	0.45	24	N6	0.6	0	0	0	0	2	4	11	3	11	109	0	0	0	0
scaffoldA01:9342882-9343148	Cluster_690	267	122	1.44	119	0.27	.	AUGGGCCUCUGAUAUUUCCAAGGU	37	0.377	24	N6	0.4	2	0	0	0	1	6	11	2	11	89	0	0	0	0
scaffoldA01:9397740-9398329	Cluster_691	590	187	2.207	27	0.529	.	AAGGAUGCUUGGUGUGGCGACACG	38	0.321	24	N5	0.2	0	0	0	0	1	1	6	1	10	167	1	0	0	0
scaffoldA01:9443358-9443534	Cluster_692	177	87	1.027	65	0.437	.	AAAUCAUUGUGAAGCUGCGACGUG	13	0.54	24	N6	0.1	0	0	0	0	0	2	4	4	3	73	1	0	0	0
scaffoldA01:9447819-9448002	Cluster_693	184	129	1.522	126	0.178	-	ACAGCUCUAUUGGUUCGAACCUUAU	51	0.364	25	N12	-1	4	1	1	3	2	11	17	14	2	23	51	0	0	0
scaffoldA01:9477670-9477931	Cluster_694	262	121	1.428	115	0.669	.	AUAACCGACGUUCACUAAACAUGU	13	0.529	24	N6	0	0	0	0	0	1	2	12	1	5	99	1	0	0	0
scaffoldA01:9483056-9484121	Cluster_695	1066	265	3.127	163	0.472	.	ACUUCCGUCUCGACUUGACCGCCA	13	0.574	24	N5	0.2	0	0	0	1	2	1	18	7	31	195	10	0	0	0
scaffoldA01:9543193-9544410	Cluster_696	1218	90	1.062	41	0.622	.	UGGGGAAACAGUCCAGGCUUG	3	0.8	21	N5	0.2	1	0	0	0	1	7	59	16	2	4	0	0	0	0
scaffoldA01:9587277-9588110	Cluster_697	834	208	2.454	88	0.447	.	AUACAUGGAUAGGCUGACUGAUGC	8	0.678	24	N5	0.5	1	0	0	1	1	5	20	10	22	146	2	0	0	0
scaffoldA01:9607532-9607961	Cluster_698	430	707	8.342	115	0.518	.	AUAAUUUUGGUCAUUCUGCGCUGC	74	0.296	24	N5	1.1	0	0	0	1	4	8	28	21	63	576	6	0	0	0
scaffoldA01:9612669-9613193	Cluster_699	525	136	1.605	31	0.368	.	AACUUAUGCCCGGACUUCUUCUCU	19	0.39	24	N5	0.3	0	0	0	0	1	0	2	3	6	123	1	0	0	0
scaffoldA01:9616954-9617419	Cluster_700	466	228	2.69	97	0.553	.	AUGGGCUCUGAAAUGUUUACUUCG	19	0.583	24	N5	0.4	0	0	0	1	2	2	12	2	24	183	2	0	0	0
scaffoldA01:9625263-9625622	Cluster_701	360	370	4.366	145	0.514	.	AUAAAAUCCACAGCACUUCUUUGA	57	0.376	24	N5	1.5	0	0	5	2	0	2	25	9	31	290	4	0	0	2
scaffoldA01:9628359-9628860	Cluster_702	502	187	2.207	81	0.406	.	UGGAGGCUGCUAGCAGAAGCU	10	0.722	21	N5	0.1	0	0	0	2	4	4	122	42	5	8	0	0	0	0
scaffoldA01:9629350-9629522	Cluster_703	173	122	1.44	35	0.131	-	UUGACUGCUUGCCUCAAAGGA	9	0.59	21	N11	-1	1	1	1	0	3	3	84	19	2	5	1	0	2	0
scaffoldA01:9630329-9630951	Cluster_704	623	163	1.923	67	0.319	.	UUCCGUAGAUUCAGCUGUUUUG	11	0.724	21	N5	0.2	3	0	0	3	4	12	84	38	4	12	0	1	1	1
scaffoldA01:9691202-9691273	Cluster_705	72	88	1.038	2	0.966	+	GAGUGGCGCAGCGGAAGCGUGGUGGG	18	0.261	26	N11	-1	1	1	2	13	14	7	6	7	9	2	3	18	2	3
scaffoldA01:9699485-9699811	Cluster_706	327	139	1.64	22	0.705	.	UUUUCCAUGGCCUCGAUCAAA	37	0.446	21	N5	1.2	0	1	0	1	2	0	110	20	1	2	0	0	1	1
scaffoldA01:9731255-9731341	Cluster_707	87	88	1.038	43	0.25	.	AAAUCAUUGUAAGACUGUCACGUG	25	0.33	24	N6	0.2	0	0	0	0	1	0	1	1	5	80	0	0	0	0
scaffoldA01:9733659-9733879	Cluster_708	221	132	1.558	120	0.72	.	GUGGAAGCGACACAUAGGAAAGUG	85	0.25	24	N6	1.5	0	0	0	2	1	0	1	0	8	120	0	0	0	0
scaffoldA01:9750950-9751223	Cluster_709	274	85	1.003	56	0.341	.	AUCCGCCUAUUCGUUAGUACUGUU	17	0.376	24	N6	0.3	0	0	0	0	2	2	3	1	9	68	0	0	0	0
scaffoldA01:9756484-9756751	Cluster_710	268	214	2.525	117	0.271	.	AGAGAAAGUGUGCCUCCAGCAACA	54	0.248	24	N6	0.6	1	0	2	1	0	1	7	2	16	182	2	0	0	0
scaffoldA01:9760203-9760586	Cluster_711	384	195	2.301	168	0.795	.	AAUGGUUUCCUUGCUCUGUGUGCA	87	0.328	24	N5	0.7	0	0	0	2	3	2	6	1	20	160	0	1	0	0
scaffoldA01:9760774-9762031	Cluster_712	1258	375	4.425	332	0.405	.	ACACAAGACGCCAGAGCCUCA	7	0.704	21	N5	0.7	0	0	4	2	4	11	222	113	6	12	1	0	0	0
scaffoldA01:9762180-9762375	Cluster_713	196	87	1.027	78	0.425	.	AGAUACGGAUUGCUUCUUUCAGGC	7	0.471	24	N6	0	0	0	0	0	0	0	3	3	11	69	1	0	0	0
scaffoldA01:9780097-9780316	Cluster_714	220	235	2.773	208	0.498	.	UUUCGUUGUUUACAUAGAUCAAGA	51	0.319	24	N6	0.9	0	0	0	1	0	2	5	8	15	201	3	0	0	0
scaffoldA01:9787001-9787400	Cluster_715	400	1018	12.012	979	0.803	+	AAUCGCGGGCCACCAUGUAUCGUG	564	0.122	24	N5	-1	1	0	1	4	5	2	23	18	41	921	2	0	0	0
scaffoldA01:9790677-9791151	Cluster_716	475	136	1.605	127	0.463	.	ACCUAGGCGUCCGUGUAGACCGCA	13	0.456	24	N5	0.1	0	0	0	1	0	2	5	3	16	106	3	0	0	0
scaffoldA01:9794063-9794223	Cluster_717	161	152	1.794	143	0.625	.	UUCCGUGAUUACCGCCUAACUAGC	21	0.421	24	N6	0.4	0	0	0	0	0	1	4	13	16	118	0	0	0	0
scaffoldA01:9796373-9796540	Cluster_718	168	239	2.82	221	0.13	-	AGACCAAGGCCGUCACGUGUCGUG	104	0.146	24	N11	-1	2	0	0	2	0	1	4	3	7	219	1	0	0	0
scaffoldA01:9816347-9816949	Cluster_719	603	125	1.475	3	0.608	.	AACCUUGGCCUUCAUUGUCAGUGA	25	0.304	24	N5	0.1	0	0	0	0	0	1	4	2	10	107	1	0	0	0
scaffoldA01:9817552-9818190	Cluster_720	639	98	1.156	82	0.388	.	AAAACCGAAGCCCGAUUACAUAAA	13	0.622	24	N5	0.1	1	0	0	1	1	1	0	8	9	76	1	0	0	0
scaffoldA01:9825355-9825623	Cluster_721	269	355	4.189	9	0.366	.	ACUCCACCGAUACAUAGCGAUCCG	95	0.228	24	N6	0.6	0	0	3	4	1	0	11	8	30	295	3	0	0	0
scaffoldA01:9831113-9831350	Cluster_722	238	164	1.935	120	0.457	.	AAAGGGAUCAAAGCCCAACUGAGC	21	0.39	24	N6	0.4	0	0	1	0	2	6	9	2	5	135	3	0	1	0
scaffoldA01:9841433-9841615	Cluster_723	183	805	9.499	597	0.275	.	AUGGAAGGCCUAGACUAAUCUCCA	164	0.215	24	N6	3.9	3	0	2	0	6	6	66	21	72	624	5	0	0	0
scaffoldA01:9856846-9856963	Cluster_724	118	85	1.003	85	0.318	.	AACAAUUGGCCGAUAUCCGCGUGA	11	0.435	24	N6	0	0	0	0	0	0	0	0	2	9	70	4	0	0	0
scaffoldA01:9858834-9859604	Cluster_725	771	186	2.195	48	0.538	.	AAGGUCCAGACAAAUCCCAGGUGG	12	0.559	24	N5	0.6	0	0	1	1	1	3	11	10	13	146	0	0	0	0
scaffoldA01:9861922-9862641	Cluster_726	720	269	3.174	260	0.554	.	AACGAUUGGCGCCAACCUACUCCA	21	0.539	24	N5	0.3	1	0	1	1	0	7	16	10	29	198	5	1	0	0
scaffoldA01:9875046-9875304	Cluster_727	259	266	3.139	262	0.444	.	ACUUAACAUGGUCCAGAGCCGGUG	25	0.353	24	N6	1	0	0	0	4	3	1	11	9	34	199	5	0	0	0
scaffoldA01:9878137-9878459	Cluster_728	323	168	1.982	117	0.69	.	AUAAAAAAGCUAAGAACCGGUUCU	42	0.369	24	N5	1.1	0	0	0	1	1	3	2	8	19	131	2	1	0	0
scaffoldA01:9906001-9906241	Cluster_729	241	491	5.794	230	0.295	.	AAAUCCACCGGGCCUAAGAUUUCG	96	0.308	24	N6	3.8	0	0	1	3	3	8	5	18	34	414	4	0	1	0
scaffoldA01:9916844-9917889	Cluster_730	1046	363	4.283	122	0.441	.	CUUGGCCCAUUAAGUUAUAAAAUC	30	0.482	24	N5	0.5	1	0	0	5	3	3	28	11	57	250	4	1	0	0
scaffoldA01:9922604-9923883	Cluster_731	1280	115	1.357	57	0.704	.	AUCCGGCUCUUGUCUGUUGUU	4	0.826	21	N5	0.1	0	1	5	2	6	8	51	23	3	10	2	0	2	2
scaffoldA01:9924223-9925278	Cluster_732	1056	93	1.097	55	0.72	.	AACAAAACCGUGAAGACCUUG	4	0.871	21	N5	0.2	1	1	0	0	0	4	49	25	1	4	5	2	0	1
scaffoldA01:9926006-9926292	Cluster_733	287	138	1.628	7	0.725	.	AAAUCAUUGUGAAGUUGCCACGUG	24	0.246	24	N6	0.3	0	0	0	1	0	1	0	5	4	124	3	0	0	0
scaffoldA01:9929589-9930120	Cluster_734	532	203	2.395	53	0.719	.	UCCGACAAUGAUGAGACGUUU	6	0.798	21	N5	0.3	2	2	3	6	6	13	99	37	10	11	6	3	1	4
scaffoldA01:9930351-9931224	Cluster_735	874	186	2.195	90	0.812	+	UCGCUUUACCCUGGUUGCAUC	5	0.828	21	N5	-1	0	2	4	8	4	7	96	35	6	12	1	5	4	2
scaffoldA01:9934198-9934440	Cluster_736	243	121	1.428	16	0.24	.	AAACUCAAGUCCGGAUGACAUGGC	19	0.496	24	N6	0.1	0	0	1	0	1	1	11	6	13	88	0	0	0	0
scaffoldA01:9948035-9948281	Cluster_737	247	143	1.687	116	0.545	.	AAAAAUCGGCCGUCUGGACAUUAC	8	0.462	24	N6	0.1	0	0	0	0	0	0	9	4	18	112	0	0	0	0
scaffoldA01:9948751-9949117	Cluster_738	367	88	1.038	27	0.534	.	GACUAACCAGAUUAACACACCGUU	8	0.568	24	N5	0.1	0	0	0	1	0	1	4	2	9	70	1	0	0	0
scaffoldA01:9974520-9974733	Cluster_739	214	105	1.239	35	0.448	.	AUAAACUUGGUUUGGUGCUAUCCU	14	0.562	24	N6	0.1	0	0	0	0	0	0	6	3	13	74	6	3	0	0
scaffoldA01:9989206-9989570	Cluster_740	365	109	1.286	50	0.413	.	AUCGGCUGCUACUAUUUUAUAACU	19	0.505	24	N5	0.2	0	0	0	0	0	3	7	0	12	86	1	0	0	0
scaffoldA01:9997550-9997792	Cluster_741	243	129	1.522	2	0.729	.	AUGUUCCAAGAGCGCGCAAUCAGA	32	0.264	24	N6	0.7	0	0	0	0	0	0	6	1	7	114	1	0	0	0
scaffoldA01:10000563-10001017	Cluster_742	455	195	2.301	81	0.59	.	AAAGGGAUGAGAUAAUGACACGUG	14	0.492	24	N5	0.1	2	0	1	1	3	4	7	3	15	157	2	0	0	0
scaffoldA01:10002338-10003264	Cluster_743	927	312	3.682	139	0.311	.	UCAAUGCGCCGGCGGAAGCUC	5	0.779	21	N5	0.7	2	6	3	4	7	9	179	67	9	17	2	4	1	2
scaffoldA01:10004481-10004848	Cluster_744	368	119	1.404	118	0.387	.	AAAUCAUGAAAAAAGUGUCCUUCC	30	0.479	24	N5	0.2	1	0	0	1	1	2	4	3	5	101	1	0	0	0
scaffoldA01:10005892-10007597	Cluster_745	1706	504	5.947	452	0.649	.	AAGAUUUAAUGGCUGAGGACAAAU	38	0.522	24	N5	0.8	3	0	0	1	2	5	27	11	56	394	5	0	0	0
scaffoldA01:10035072-10035208	Cluster_746	137	2989	35.27	51	0.624	.	AAAUUGGAACGAUACAGAGAA	115	0.194	21	N6	9.8	16	19	15	57	96	193	738	669	250	715	105	53	37	26
scaffoldA01:10041411-10041982	Cluster_747	572	279	3.292	279	0.509	.	AAAACUGAAGUCCAUUAAAGAGCC	15	0.509	24	N5	0.4	0	0	0	2	3	2	5	7	26	232	2	0	0	0
scaffoldA01:10137044-10137795	Cluster_748	752	309	3.646	239	0.693	.	AAACCGUACCGCAGUAACCAAUCU	84	0.317	24	N5	1.1	0	0	0	0	3	2	9	9	12	273	1	0	0	0
scaffoldA01:10152915-10153265	Cluster_749	351	91	1.074	74	0.593	.	AAACUAUGUGAUAAUCCGCGCCUU	11	0.462	24	N5	0.1	0	0	0	0	0	1	3	1	14	70	1	1	0	0
scaffoldA01:10204456-10204716	Cluster_750	261	133	1.569	74	0.699	.	UCGUUUACUCGCUCAUGAUGG	7	0.684	21	N6	0.3	0	1	0	2	0	7	70	38	6	2	2	2	1	2
scaffoldA01:10204969-10205142	Cluster_751	174	95	1.121	28	0.947	+	UUGGAUCUCUUGCCGACAAAC	18	0.516	21	N11	-1	1	2	3	3	3	3	57	19	1	0	0	1	1	1
scaffoldA01:10205263-10206616	Cluster_752	1354	424	5.003	153	0.771	.	UAUUGAGGAGAAUGCUUGGUG	9	0.719	21	N5	0.6	1	2	2	6	16	21	216	93	19	19	13	8	5	3
scaffoldA01:10206710-10207136	Cluster_753	427	140	1.652	43	0.7	.	UUGGACACCUCUUAAUGAAAG	8	0.6	21	N5	0.1	0	3	0	2	2	6	77	37	3	7	0	0	2	1
scaffoldA01:10213121-10213304	Cluster_754	184	99	1.168	34	0.455	.	UUGUCGCUGGAUCCGGAGAAA	6	0.697	21	N6	0.2	0	4	1	3	2	4	56	21	2	5	0	1	0	0
scaffoldA01:10214086-10214660	Cluster_755	575	88	1.038	35	0.795	.	UCGUCUGUUGUCUCGCUCAUC	5	0.761	21	N5	0.1	1	0	0	2	3	2	59	15	1	1	1	2	1	0
scaffoldA01:10248693-10248892	Cluster_756	200	92	1.086	14	0.489	.	AUACAUCAACAGAGGAUCGCGGUC	12	0.413	24	N6	0.1	0	0	0	0	1	2	2	2	5	78	2	0	0	0
scaffoldA01:10254310-10254608	Cluster_757	299	385	4.543	103	0.805	+	AACUAAGAUCUUGCUUCUGUAAAA	71	0.265	24	N11	-1	0	0	1	1	3	4	15	4	45	310	2	0	0	0
scaffoldA01:10267000-10267182	Cluster_758	183	713	8.413	709	0.682	.	AAAACCGCAGCGCAGUUGAAUCGC	205	0.201	24	N6	3.9	0	0	2	1	1	6	28	18	66	582	9	0	0	0
scaffoldA01:10281734-10281939	Cluster_759	206	768	9.062	768	0.618	.	AUACUCGGACGCCUGAACGGACCU	272	0.117	24	N6	5.7	2	0	1	1	1	9	68	14	51	619	0	0	2	0
scaffoldA01:10283018-10283215	Cluster_760	198	121	1.428	112	0.231	.	AGAAAAAACUAUGAACUGACCGUG	35	0.438	24	N6	1.2	0	0	1	0	2	2	11	4	13	87	0	1	0	0
scaffoldA01:10290216-10291015	Cluster_761	800	1240	14.632	462	0.458	.	AUAUGUUGUGGAGCCCAAGUCAGU	153	0.227	24	N5	5.3	1	0	4	5	8	17	64	29	100	1002	10	0	0	0
scaffoldA01:10296705-10297102	Cluster_762	398	124	1.463	40	0.597	.	AAAUGACUUGACUAUGUUGAAAGA	12	0.5	24	N5	0.1	0	0	0	0	0	3	8	2	9	100	2	0	0	0
scaffoldA01:10304483-10304613	Cluster_763	131	369	4.354	169	0.111	-	AAUCCGCUUGAUCCACUUUUGAAC	42	0.249	24	N11	-1	0	0	0	0	0	1	9	8	39	304	8	0	0	0
scaffoldA01:10331244-10331522	Cluster_764	279	116	1.369	21	0.75	.	AAUCUGACGUGGCACGCUGUAUGC	19	0.431	24	N6	0.3	0	0	0	0	1	2	5	0	10	98	0	0	0	0
scaffoldA01:10411736-10411835	Cluster_765	100	126	1.487	62	0.484	.	AACGACCCUGAAUACUGGAAUUGG	24	0.389	24	N6	0.1	0	0	0	0	3	6	11	2	11	91	2	0	0	0
scaffoldA01:10417928-10418512	Cluster_766	585	109	1.286	46	0.321	.	UCUCCGUCAGAUCAUGUACCU	5	0.679	21	N5	0.2	0	0	0	2	0	6	59	38	1	2	0	0	1	0
scaffoldA01:10419058-10419659	Cluster_767	602	211	2.49	102	0.488	.	AAAAUGGCUGAUGUAAUCUAAUUC	20	0.45	24	N5	0.1	1	0	1	0	2	1	7	7	18	158	4	0	0	12
scaffoldA01:10425042-10425589	Cluster_768	548	237	2.797	107	0.464	.	CGACGUCGUGCCUAGAAACUG	8	0.658	21	N5	0.3	3	3	1	2	3	10	139	61	2	9	1	2	1	0
scaffoldA01:10426157-10426533	Cluster_769	377	127	1.499	46	0.449	.	UUAGUGGCGCGGCUUUUGGUC	8	0.74	21	N5	0.1	0	2	1	1	3	2	72	32	4	7	2	0	1	0
scaffoldA01:10426615-10426820	Cluster_770	206	98	1.156	43	0.398	.	CGACUUUGAGGCGUGGCUAUUG	4	0.673	21	N6	0.1	0	0	4	2	1	1	60	22	0	7	0	0	0	1
scaffoldA01:10447398-10447587	Cluster_771	190	378	4.46	344	0.606	.	AGUGCGUGGCCGUCGAAACUUUCA	62	0.27	24	N6	2.3	0	0	0	2	5	3	24	8	35	297	3	0	0	1
scaffoldA01:10453916-10454372	Cluster_772	457	90	1.062	47	0.511	.	GUGAAACCUUUGCUUGUGCCGUCA	12	0.622	24	N5	0.1	0	0	2	1	2	1	6	7	3	68	0	0	0	0
scaffoldA01:10459621-10460176	Cluster_773	556	175	2.065	147	0.646	.	AUAUGAGCCUCAUCUAGACUAUCC	24	0.537	24	N5	0.2	0	0	0	1	0	1	10	3	13	144	3	0	0	0
scaffoldA01:10469958-10470725	Cluster_774	768	189	2.23	52	0.201	.	AAUUGGUCACACUGCUGUUUUAAU	80	0.36	24	N5	1.7	0	0	0	3	0	0	7	2	14	163	0	0	0	0
scaffoldA01:10480081-10480513	Cluster_775	433	155	1.829	111	0.394	.	AUGGGCUUCGUUUUGGUUUACUGG	25	0.458	24	N5	0.3	1	0	1	1	1	1	5	5	13	125	1	1	0	0
scaffoldA01:10527062-10527947	Cluster_776	886	301	3.552	205	0.289	.	UUCUAGCUCUGGCUCCUUAAG	11	0.678	21	N5	0.3	1	0	0	2	3	8	171	90	8	16	2	0	0	0
scaffoldA01:10537255-10537523	Cluster_777	269	144	1.699	42	0.528	.	AGGCGUAUGCCACUUAAGCAUGGA	6	0.646	22	N6	-1	0	6	3	2	3	6	37	38	8	38	0	1	1	1
scaffoldA01:10551609-10551870	Cluster_778	262	127	1.499	50	0.543	.	AAAAGGUCUUCAGCAUGGUGCAAG	9	0.606	24	N6	0.2	0	0	0	1	1	1	7	7	8	99	3	0	0	0
scaffoldA01:10573963-10574151	Cluster_779	189	183	2.159	81	0.339	.	AGGACCGACCGGAUCAGCCGAUAG	89	0.246	24	N6	2	0	0	0	0	0	0	2	3	11	164	3	0	0	0
scaffoldA01:10605356-10605954	Cluster_780	599	91	1.074	47	0.418	.	UAGGCCCUUCCGCAAAUUAAA	6	0.824	21	N5	0.2	2	0	0	0	2	4	45	35	1	2	0	0	0	0
scaffoldA01:10614660-10614854	Cluster_781	195	85	1.003	85	0.494	.	AUUAUAAAGUGGAAAACAGAGUGG	10	0.447	24	N6	0	0	0	0	0	0	1	2	0	16	65	1	0	0	0
scaffoldA01:10659638-10660464	Cluster_782	827	348	4.106	200	0.494	.	ACUUUGGUGACAUAGAUAGUCAAA	26	0.474	24	N5	0.3	0	0	0	1	5	3	14	6	32	285	2	0	0	0
scaffoldA01:10663563-10664083	Cluster_783	521	95	1.121	40	0.505	.	AUAGUUGCAUUCAGAUGAUUCAUU	5	0.642	24	N5	0.1	0	0	0	0	0	0	9	2	9	74	1	0	0	0
scaffoldA01:10674263-10674679	Cluster_784	417	86	1.015	66	0.733	.	AUAAUGCUACUAGGGCCGGUCCGC	12	0.535	24	N5	0.4	0	0	0	0	1	2	5	2	9	64	2	1	0	0
scaffoldA01:10688445-10688646	Cluster_785	202	94	1.109	14	0.734	.	AAAAGACUAGGAUAGCACUAAACC	17	0.394	24	N6	0	0	0	0	0	1	0	4	1	9	77	2	0	0	0
scaffoldA01:10704070-10704219	Cluster_786	150	139	1.64	108	0.669	.	AAGGCCGCAGUCGAAAAGAAAAAA	30	0.41	24	N6	0.6	0	0	0	2	2	3	8	6	11	102	5	0	0	0
scaffoldA01:10717789-10718122	Cluster_787	334	196	2.313	15	0.352	.	ACUCUCUUGACCCACUGUCGUUGG	65	0.337	24	N5	0.8	1	0	1	1	0	3	6	5	12	167	0	0	0	0
scaffoldA01:10723401-10724088	Cluster_788	688	405	4.779	328	0.499	.	AUUCACUGGGGUCUGGCAAAAGGU	48	0.348	24	N5	0.3	1	1	1	1	2	0	11	6	29	351	2	0	0	0
scaffoldA01:10743219-10743430	Cluster_789	212	421	4.968	217	0.233	.	AAUCGCAGGCCACCACGUGUCAGU	126	0.2	24	N6	0.3	0	0	0	1	4	3	21	8	17	364	3	0	0	0
scaffoldA01:10747176-10747682	Cluster_790	507	157	1.853	137	0.624	.	AAGGUUUAGAGUUGAGGAGUGGGU	21	0.459	24	N5	0.3	0	0	0	1	1	0	3	3	18	127	3	0	0	1
scaffoldA01:10785475-10785658	Cluster_791	184	133	1.569	59	0.18	-	AUCCUGGCCUCACAGAAGUGAUCC	58	0.218	24	N11	-1	0	0	0	0	1	0	8	2	5	116	1	0	0	0
scaffoldA01:10797047-10797849	Cluster_792	803	327	3.859	116	0.554	.	GUUGGGCUUGAUCCUGUUGGAUCU	12	0.535	24	N5	0.4	0	1	0	0	0	6	17	10	34	256	2	0	1	0
scaffoldA01:10856086-10856394	Cluster_793	309	102	1.204	73	0.686	.	GAUUGGUAGCUGCUCUAGGUUCUG	10	0.598	24	N5	0.2	0	0	1	0	1	1	4	5	9	81	0	0	0	0
scaffoldA01:10856487-10856682	Cluster_794	196	109	1.286	109	0.523	.	AACCAAUCAAACCCAUAAGCUCUG	20	0.431	24	N6	0.2	1	0	0	1	2	3	7	3	12	79	1	0	0	0
scaffoldA01:10869052-10869374	Cluster_795	323	254	2.997	218	0.768	.	AAUCCGAACAUCCUGAAGAAAACC	51	0.272	24	N5	1	1	0	0	3	1	6	6	6	24	207	0	0	0	0
scaffoldA01:10885285-10885766	Cluster_796	482	169	1.994	162	0.314	.	AGGCUGACAGGUGUAGUAUAAAUG	17	0.396	24	N5	0.5	0	0	3	0	3	1	7	1	14	140	0	0	0	0
scaffoldA01:10886217-10886414	Cluster_797	198	93	1.097	51	0.376	.	AUCCAUGUGAACGACAAUAAAUU	12	0.484	24	N6	0	0	0	0	1	5	2	16	5	23	41	0	0	0	0
scaffoldA01:10916679-10917229	Cluster_798	551	190	2.242	30	0.495	.	AAGCGGUGGCACGGUCGUAAUAUC	26	0.437	24	N5	0.6	0	0	1	0	3	2	11	6	18	147	1	0	0	1
scaffoldA01:10922456-10923864	Cluster_799	1409	98	1.156	21	0.429	.	AUACGAGAGCCCAAAAUUUAAAGU	6	0.776	24	N5	0	1	0	1	1	1	2	4	4	14	68	1	1	0	0
scaffoldA01:10925301-10926008	Cluster_800	708	118	1.392	27	0.525	.	AGACAGCUUGGUCCCACGAAUUUC	9	0.653	24	N5	0.1	0	0	1	0	1	3	6	1	10	95	0	1	0	0
scaffoldA01:10999882-11000464	Cluster_801	583	97	1.145	85	0.814	+	AAGGCCUACACAGUUUCAUAUGAU	27	0.34	24	N5	-1	0	1	0	0	1	0	3	4	7	81	0	0	0	0
scaffoldA01:11013655-11013982	Cluster_802	328	516	6.089	43	0.605	.	UAACCCAAACGACGAGCCUUG	54	0.388	21	N5	1.2	2	1	1	5	5	17	324	117	13	29	0	1	1	0
scaffoldA01:11014368-11014564	Cluster_803	197	319	3.764	57	0.492	.	AGAACGCUUGCUCCUCUGGAA	31	0.411	21	N6	0.4	1	0	1	2	1	10	197	74	8	22	0	0	2	1
scaffoldA01:11014654-11015057	Cluster_804	404	286	3.375	111	0.469	.	UCGGGUCAUUACGCACAGCGU	31	0.542	21	N5	0.8	1	1	2	9	9	11	177	49	6	16	0	1	1	3
scaffoldA01:11019828-11020111	Cluster_805	284	137	1.617	109	0.445	.	UGGAGCCUCCGAGUCUGAUACG	15	0.511	21	N6	0.6	0	0	0	3	0	1	75	48	1	6	3	0	0	0
scaffoldA01:11024015-11024349	Cluster_806	335	128	1.51	38	0.578	.	AUUGGGAAGGAAAGGAUCGAACCC	27	0.508	24	N5	0.3	0	0	0	1	0	2	9	4	13	99	0	0	0	0
scaffoldA01:11058767-11058826	Cluster_807	60	225	2.655	225	0.133	-	AGUAACUGAGACUCUAGCUGAAUC	66	0.182	24	N11	-1	0	0	0	1	3	0	17	3	13	174	13	1	0	0
scaffoldA01:11077389-11077702	Cluster_808	314	137	1.617	137	0.547	.	AAGAUCCAACCGACUAAUCUCUGA	19	0.431	24	N5	0.1	0	0	0	0	0	1	10	1	10	111	4	0	0	0
scaffoldA01:11103414-11104280	Cluster_809	867	1124	13.263	1093	0.502	.	CGAGGAAGCUUGAACGACGAAG	35	0.406	21	N5	2.7	3	0	4	4	12	30	611	355	31	67	2	4	1	0
scaffoldA01:11107498-11107964	Cluster_810	467	105	1.239	67	0.638	.	CAAGGACCCGACCCGAAUGUAUAG	14	0.524	24	N5	0.1	0	0	0	0	1	2	4	0	7	88	3	0	0	0
scaffoldA01:11130018-11130254	Cluster_811	237	102	1.204	50	0.157	-	AUGGUCUGACUUGUCGAACAAAUG	15	0.569	24	N11	-1	0	0	0	1	1	2	3	2	10	83	0	0	0	0
scaffoldA01:11132941-11134160	Cluster_812	1220	270	3.186	187	0.581	.	AAACCAGUUAGUUACCGCGAGCUA	7	0.726	21	N5	0.4	1	0	1	4	1	4	113	50	18	78	0	0	0	0
scaffoldA01:11135429-11135657	Cluster_813	229	86	1.015	86	0.349	.	ACGAUUAACUGAUCCCAAAGAGCA	12	0.5	24	N6	0.1	0	0	0	0	2	1	2	2	6	72	1	0	0	0
scaffoldA01:11145604-11145701	Cluster_814	98	96	1.133	96	0.51	.	AGAAAUAUAAAGACUAGUACACCA	21	0.385	24	N6	0.7	0	0	0	2	1	0	1	2	14	75	0	0	1	0
scaffoldA01:11148524-11148832	Cluster_815	309	529	6.242	138	0.728	.	GACGCAGGAACCGACGGCAGCGGC	159	0.263	24	N5	4.2	1	1	1	1	2	9	76	23	28	385	2	0	0	0
scaffoldA01:11179867-11180328	Cluster_816	462	194	2.289	143	0.552	.	AAACGAACAGGGCAAGAGUGGUCU	18	0.454	24	N5	0.3	1	0	0	0	1	2	12	3	19	156	0	0	0	0
scaffoldA01:11182605-11183111	Cluster_817	507	267	3.151	53	0.738	.	GAGAGAUCCCAACCCGACAACACC	36	0.277	24	N5	0.3	0	0	0	0	0	3	6	11	11	235	1	0	0	0
scaffoldA01:11193192-11193747	Cluster_818	556	168	1.982	32	0.565	.	AUAUUGACUCUGUAAACCAAACCG	40	0.351	24	N5	0.4	0	0	0	0	1	4	3	3	10	146	1	0	0	0
scaffoldA01:11197817-11198321	Cluster_819	505	96	1.133	25	0.542	.	AAAGUAGCACUAAAUCAAGUUUUU	11	0.74	24	N5	0.1	0	0	1	1	3	0	4	2	17	66	2	0	0	0
scaffoldA01:11199038-11199601	Cluster_820	564	120	1.416	27	0.558	.	AACGGAUCCCUGAACCUUAGGUUU	12	0.633	24	N5	0.1	1	3	0	0	0	2	7	6	9	92	0	0	0	0
scaffoldA01:11207949-11210084	Cluster_821	2136	606	7.151	151	0.587	.	UUGGUGGGUUUUGUAUAGCAUC	8	0.734	21	N5	0.8	3	0	2	3	9	22	343	163	14	37	5	3	2	0
scaffoldA01:11212703-11212990	Cluster_822	288	118	1.392	43	0.72	.	AAAACCGGUUCUUAGAUUUUUUAG	29	0.492	24	N6	1	0	0	0	0	0	4	3	2	19	88	2	0	0	0
scaffoldA01:11225825-11226301	Cluster_823	477	180	2.124	164	0.217	.	GACGUGGAUGCUGAGGUGGCGUGC	45	0.344	24	N5	0.4	4	2	0	1	0	2	3	2	18	145	1	1	1	0
scaffoldA01:11228981-11229593	Cluster_824	613	97	1.145	18	0.392	.	UUUAAUUUAUGUGUUUGUCCCUA	11	0.608	24	N5	0	0	0	0	0	1	1	3	1	23	66	2	0	0	0
scaffoldA01:11237092-11237867	Cluster_825	776	234	2.761	153	0.534	.	AACGACAGGGUCACCGCCGCUCCC	44	0.444	24	N5	1.5	1	37	0	1	3	4	17	5	17	136	6	1	3	3
scaffoldA01:11247198-11247499	Cluster_826	302	93	1.097	16	0.667	.	GAUACGCUGCGGAUCUGACGUGUC	18	0.387	24	N5	0	0	0	0	0	2	0	3	1	5	79	3	0	0	0
scaffoldA01:11249206-11249452	Cluster_827	247	87	1.027	39	0.379	.	UGUUUGCCUCUGUUUGUUACAACU	5	0.851	21	N6	0.1	0	0	0	1	0	7	45	18	3	12	0	0	0	1
scaffoldA01:11254397-11254707	Cluster_828	311	111	1.31	21	0.649	.	AAGGCUAUGAGUUUUGACAUCAUA	13	0.505	24	N5	0.2	1	0	0	0	2	1	6	3	20	77	1	0	0	0
scaffoldA01:11267501-11267593	Cluster_829	93	265	3.127	210	0.34	.	AUGUGCCGCGCUCAUGUUAACUCU	86	0.268	24	N6	0.7	0	0	1	2	2	5	14	7	22	209	3	0	0	0
scaffoldA01:11269350-11269445	Cluster_830	96	28074	331.267	0	1	+	CGGCUCUGAUACCAAUUGAUG	27987	0	21	Y	-1	0	0	0	1	8	56	27998	5	0	6	0	0	0	0
scaffoldA01:11285766-11285921	Cluster_831	156	95	1.121	3	0.737	.	AUUUUGGACUGGGCUUGAAAUUAA	12	0.484	24	N6	0.2	0	0	0	0	0	4	4	2	5	78	2	0	0	0
scaffoldA01:11291235-11291740	Cluster_832	506	252	2.974	27	0.437	.	GCUUCACUCCUGUGCAUCCACGUC	20	0.437	24	N5	0.2	1	0	1	0	5	5	13	5	22	199	1	0	0	0
scaffoldA01:11386734-11387701	Cluster_833	968	184	2.171	27	0.707	.	GUUUUGGCGGUGGUGCAGGAG	5	0.897	21	N5	0.2	5	0	6	8	9	14	76	26	15	7	8	5	5	0
scaffoldA01:11391206-11391673	Cluster_834	468	99	1.168	8	0.434	.	AUACAAUGCCCACUAUUAAAUUUU	14	0.677	24	N5	0.2	1	0	0	0	1	2	4	3	11	76	1	0	0	0
scaffoldA01:11392717-11393114	Cluster_835	398	144	1.699	79	0.201	.	GAUAGAGGCCCGGACGACUUAAGC	13	0.438	24	N5	0.2	0	1	0	0	0	1	10	5	5	121	1	0	0	0
scaffoldA01:11393291-11393719	Cluster_836	429	87	1.027	38	0.241	.	UAUGGACUGUUAUUGUUAGCA	4	0.713	21	N5	0.1	1	0	0	1	0	1	52	25	0	4	0	0	0	3
scaffoldA01:11412386-11412950	Cluster_837	565	191	2.254	145	0.524	.	AUCUUCUUCCUACGCUAUUGUUUG	8	0.602	24	N5	0.2	0	0	0	1	0	1	14	2	19	153	1	0	0	0
scaffoldA01:11422124-11422359	Cluster_838	236	111	1.31	27	0.676	.	AGAUCCGCUUGAUCCACACUUGUA	11	0.577	24	N6	0.1	1	0	0	0	0	0	4	4	12	89	1	0	0	0
scaffoldA01:11509264-11509880	Cluster_839	617	268	3.162	114	0.231	.	GUUAAACCGUUUGUCCCGCACCA	33	0.381	24	N5	1.5	0	0	0	0	1	2	19	4	59	181	2	0	0	0
scaffoldA01:11527233-11527813	Cluster_840	581	92	1.086	90	0.652	.	ACGGAUUGGGCCUUUACAGUCACC	10	0.62	24	N5	0	0	0	0	0	3	1	2	1	13	72	0	0	0	0
scaffoldA01:11533718-11533921	Cluster_841	204	144	1.699	115	0.514	.	AGUCUGCCAAGAGUCUUCCGAGGU	23	0.41	24	N6	0.1	0	0	0	0	0	2	5	3	15	119	0	0	0	0
scaffoldA01:11535707-11535919	Cluster_842	213	85	1.003	53	0.271	.	AAAUUCACCUCACCCUUCAAAACC	13	0.459	24	N6	0.1	0	0	0	1	1	1	5	1	15	61	0	0	0	0
scaffoldA01:11639386-11639815	Cluster_843	430	115	1.357	59	0.391	.	AGUUUUUGUUUCCAAAGUAGCACU	24	0.383	24	N5	0.8	0	0	0	0	0	3	1	1	16	94	0	0	0	0
scaffoldA01:11648710-11649166	Cluster_844	457	267	3.151	259	0.659	.	UCGCGGAUCCUGCUGUUAAGUGGC	23	0.367	24	N5	0.7	0	0	3	0	0	2	16	8	17	218	3	0	0	0
scaffoldA01:11649349-11649757	Cluster_845	409	171	2.018	115	0.38	.	AGACCCUUAGCUAAGACUCAACGG	12	0.526	24	N5	0.2	0	0	0	1	1	2	10	3	20	133	0	0	1	0
scaffoldA01:11658492-11658968	Cluster_846	477	143	1.687	32	0.448	.	AUCAGAGAACCCAAAAUUGCCAUG	25	0.483	24	N5	0.3	0	0	0	0	0	0	10	8	23	100	2	0	0	0
scaffoldA01:11776030-11776481	Cluster_847	452	135	1.593	37	0.578	.	AUUGGUGAUUAGUGGAUUGGCACU	12	0.578	24	N5	0.2	1	0	0	2	1	2	8	4	10	107	0	0	0	0
scaffoldA01:11800353-11800571	Cluster_848	219	119	1.404	49	0.681	.	AUAAAAGGGACUAAAUUCAAAGCU	54	0.277	24	N6	0.7	1	0	0	0	0	0	2	7	11	94	4	0	0	0
scaffoldA01:11803222-11803441	Cluster_849	220	124	1.463	110	0.298	.	AAAUGAUUGUAAAACUGACACGUG	18	0.427	24	N6	0.1	0	0	0	0	0	1	6	4	14	99	0	0	0	0
scaffoldA01:11821523-11821832	Cluster_850	310	246	2.903	246	0.276	.	AACUCCGCCACCACUUGAUCUUUA	45	0.333	24	N5	1	0	0	0	1	2	3	15	7	17	197	4	0	0	0
scaffoldA01:11835415-11836462	Cluster_851	1048	166	1.959	112	0.578	.	ACUAGGUGGACCGCACGCACGUGC	20	0.458	24	N5	0.3	0	0	2	0	0	2	23	8	8	123	0	0	0	0
scaffoldA01:11839020-11839197	Cluster_852	178	118	1.392	113	0.644	.	AACUUAUGAACGACACGUCACCCG	58	0.339	24	N6	0.5	0	0	0	0	0	3	3	1	3	108	0	0	0	0
scaffoldA01:11848990-11849361	Cluster_853	372	262	3.092	251	0.382	.	AGGACUCAUUUGCAUACCCAAAGA	21	0.439	24	N5	0.1	0	0	0	1	2	8	9	7	20	215	0	0	0	0
scaffoldA01:11855915-11856594	Cluster_854	680	162	1.912	110	0.586	.	AGCGCCGUCGCGUCACGUCUUCCU	15	0.63	24	N5	0	1	0	0	0	2	1	19	16	22	101	0	0	0	0
scaffoldA01:11856790-11857318	Cluster_855	529	510	6.018	25	0.59	.	AUGGGCCUUCACAGCUAGCCACUU	64	0.259	24	N5	0.3	1	0	3	1	4	6	17	10	59	406	2	1	0	0
scaffoldA01:11859296-11859964	Cluster_856	669	132	1.558	52	0.682	.	AUUAAUGAGAAAAAGACUAGGAUA	16	0.485	24	N5	0.7	0	0	0	1	0	4	15	4	8	99	1	0	0	0
scaffoldA01:11860332-11861093	Cluster_857	762	91	1.074	22	0.516	.	AUUGGUUAAUGCAAAGUUGAAGUU	9	0.714	24	N5	0	0	0	0	0	0	4	4	3	11	66	3	0	0	0
scaffoldA01:11865194-11865381	Cluster_858	188	274	3.233	28	0.434	.	AUCCUGGCCCCACCGAAGUGAUCC	67	0.252	24	N6	0.6	0	0	0	0	1	2	19	5	12	234	1	0	0	0
scaffoldA01:11881329-11881618	Cluster_859	290	109	1.286	55	0.404	.	CUUUCGUCUAGUGGUUCG	12	0.495	24	N6	0.3	0	0	8	20	7	4	6	1	3	59	1	0	0	0
scaffoldA01:11885086-11885491	Cluster_860	406	171	2.018	18	0.456	.	AAGGGUUUUCUGGCGCGUAGGGUA	23	0.444	24	N5	0.3	0	0	0	0	2	2	2	5	15	144	1	0	0	0
scaffoldA01:11913075-11913206	Cluster_861	132	99	1.168	20	0.667	.	UUUAAAAAUUCAGCUGGAUGAUCC	25	0.343	24	N6	0.1	0	0	0	0	0	1	4	3	9	81	1	0	0	0
scaffoldA01:11923309-11923791	Cluster_862	483	165	1.947	128	0.412	.	AAUCGCAGACUGUCACGUGUCAGU	21	0.418	24	N5	0.1	0	0	0	1	2	2	5	2	11	138	4	0	0	0
scaffoldA01:11924000-11924185	Cluster_863	186	254	2.997	7	0.055	-	AAAAGGAUGAGGCUUUAGAAAAUA	67	0.232	24	N11	-1	0	0	0	1	1	0	4	3	27	216	2	0	0	0
scaffoldA01:11936083-11936911	Cluster_864	829	330	3.894	285	0.527	.	AAGGACUCCCCUCAUGCUUCCACG	40	0.485	24	N5	1.1	2	0	1	2	4	2	17	9	30	263	0	0	0	0
scaffoldA01:11968250-11968616	Cluster_865	367	133	1.569	2	0.241	.	AAACCCUAAAUCCUAGACCUAAAC	10	0.632	24	N5	0.1	0	0	0	0	1	2	6	7	14	83	20	0	0	0
scaffoldA01:11970230-11970567	Cluster_866	338	136	1.605	84	0.434	.	AGGCUAUCCAGCUCAGCAAAGAGG	19	0.404	24	N5	0.2	0	0	0	0	3	0	14	5	8	104	1	1	0	0
scaffoldA01:11992584-11992708	Cluster_867	125	154	1.817	107	0.552	.	AUCGCGCUCAUAUUAACUCUCACG	34	0.383	24	N6	0.3	0	0	0	0	3	1	8	2	11	129	0	0	0	0
scaffoldA01:11994294-11994791	Cluster_868	498	165	1.947	156	0.824	+	AUCGCUAGAUCCGCUUGAUACAUA	16	0.467	24	N5	-1	0	0	1	1	2	3	6	2	25	124	1	0	0	0
scaffoldA01:11998210-11998380	Cluster_869	171	543	6.407	478	0.289	.	UCCCGCUGGCCACUGCUAUUGUUU	50	0.274	24	N6	0.6	1	0	0	1	5	6	26	19	52	366	36	28	2	1
scaffoldA01:12044538-12044709	Cluster_870	172	110	1.298	95	0.1	-	AAUGACGUGACUACAAAAAAAAGU	47	0.273	24	N11	-1	2	0	0	0	2	1	2	0	26	76	1	0	0	0
scaffoldA01:12046814-12047057	Cluster_871	244	93	1.097	76	0.215	.	ACUAGGAAAAAUUAAGAAAUGUCU	13	0.398	24	N6	0	0	0	0	0	0	0	0	1	12	79	1	0	0	0
scaffoldA01:12049829-12050400	Cluster_872	572	95	1.121	40	0.758	.	UUAAACGACUUCUCCUUCCACUGAGCG	3	0.716	21	N5	0.4	4	2	5	3	3	10	17	16	7	12	4	5	7	0
scaffoldA01:12062722-12063137	Cluster_873	416	161	1.9	128	0.832	+	CUCUGGCCUGAUAAGAACUAUU	25	0.478	22	N5	-1	0	1	0	5	5	11	17	55	14	33	6	10	2	2
scaffoldA01:12099765-12100211	Cluster_874	447	178	2.1	87	0.624	.	ACCCGGACCCGAAGACCCGACCCG	10	0.539	24	N5	0.1	0	0	0	0	0	2	6	6	14	146	3	1	0	0
scaffoldA01:12104495-12104849	Cluster_875	355	119	1.404	77	0.773	.	AAACCCAAAUCCUAGACCUAAACU	21	0.504	24	N5	0.2	2	0	1	1	0	2	4	5	11	93	0	0	0	0
scaffoldA01:12114117-12114357	Cluster_876	241	146	1.723	105	0.377	.	AACCAACCAAGAUGUCAUGUCAUC	16	0.486	24	N6	0.2	2	0	0	0	2	1	4	4	17	113	3	0	0	0
scaffoldA01:12230468-12231011	Cluster_877	544	123	1.451	108	0.358	.	AAUUGAUUCCGUACAAUGACGAGU	6	0.699	24	N5	0.1	0	0	0	0	0	2	6	17	7	91	0	0	0	0
scaffoldA01:12231319-12231560	Cluster_878	242	103	1.215	102	0.359	.	AUAAGACCAUGUGCAAUGAAAGUG	38	0.417	24	N6	0.3	0	0	1	0	3	2	5	3	3	85	1	0	0	0
scaffoldA01:12233659-12234228	Cluster_879	570	575	6.785	573	0.477	.	AUGGAUUCUUUGGCGGCGCUGAUG	57	0.351	24	N5	0.7	1	0	1	8	3	6	41	80	19	415	0	1	0	0
scaffoldA01:12261050-12261613	Cluster_880	564	88	1.038	30	0.33	.	CUUCGUCUUCGUAUCGCCGCUG	3	0.83	21	N5	0.1	0	1	1	0	5	4	43	17	6	7	0	3	0	1
scaffoldA01:12295336-12295561	Cluster_881	226	827	9.758	804	0.083	-	AUCCGACGUGUCUUCACCUGGAGA	393	0.108	24	N11	-1	0	1	3	6	1	10	18	12	11	759	6	0	0	0
scaffoldA01:12320126-12320363	Cluster_882	238	206	2.431	112	0.447	.	AACGGAUGCUCUUAGACCAUGAUU	18	0.369	24	N6	0.5	0	0	1	1	1	1	7	4	21	169	1	0	0	0
scaffoldA01:12321420-12321546	Cluster_883	127	353	4.165	152	0.601	.	AGUGCAACGCGUGACGAGUUC	30	0.348	21	N6	0.7	0	1	0	6	3	6	152	121	20	44	0	0	0	0
scaffoldA01:12322631-12323115	Cluster_884	485	161	1.9	114	0.323	.	AUUAGGACCGGUCUUGGCCAAGCC	30	0.398	24	N5	0.1	0	0	0	0	0	2	6	4	26	119	3	0	0	1
scaffoldA01:12323269-12323400	Cluster_885	132	398	4.696	58	0.739	.	UGUGCCUUGCUCGAGCAUCGA	111	0.296	21	N6	3.3	1	0	1	2	1	12	179	128	39	34	0	0	0	1
scaffoldA01:12323607-12324037	Cluster_886	431	520	6.136	277	0.506	.	AGCGAAUGUUUCGUUAGGCUUGGC	90	0.302	24	N5	0.8	5	0	2	2	3	6	24	12	54	410	2	0	0	0
scaffoldA01:12324789-12325267	Cluster_887	479	94	1.109	28	0.681	.	AGAUCCGAAUUUAUGCCACACAUG	6	0.617	24	N5	0	0	0	0	0	1	3	2	5	9	73	1	0	0	0
scaffoldA01:12332719-12333228	Cluster_888	510	114	1.345	42	0.404	.	AGAAGUUGGAUAAGACGCGCA	3	0.816	21	N5	0.1	0	0	1	2	2	4	70	23	3	7	0	0	1	1
scaffoldA01:12337816-12338611	Cluster_889	796	251	2.962	191	0.474	.	AAUAUGGCUGGGCCUGGAUGGCCU	15	0.582	24	N5	0.2	0	0	1	1	2	7	13	11	20	196	0	0	0	0
scaffoldA01:12341022-12341244	Cluster_890	223	127	1.499	29	0.087	-	AAAAAACCGCUAUGUAAUGUCCUU	19	0.362	24	N11	-1	1	0	0	1	0	3	2	2	9	109	0	0	0	0
scaffoldA01:12343393-12343911	Cluster_891	519	91	1.074	50	0.527	.	CUAUAGUCUAGUGGUUGU	5	0.758	21	N5	0.2	3	0	0	5	0	4	40	33	0	4	1	0	0	1
scaffoldA01:12348157-12348889	Cluster_892	733	118	1.392	116	0.492	.	AUACACGGCGUUAGAUUUAUAUAA	14	0.627	24	N5	0.3	0	0	0	0	1	1	7	3	13	89	4	0	0	0
scaffoldA01:12350515-12350929	Cluster_893	415	166	1.959	78	0.753	.	AAUCGCGGACCGCCACGUGCCAGU	31	0.38	24	N5	0.5	0	0	1	0	0	5	10	5	4	136	5	0	0	0
scaffoldA01:12354020-12354481	Cluster_894	462	155	1.829	71	0.426	.	AUUCCGGCGCAUAAGUUCGUAUGU	17	0.426	24	N5	0.1	0	0	0	1	0	0	6	2	15	128	3	0	0	0
scaffoldA01:12394674-12394915	Cluster_895	242	104	1.227	102	0.644	.	AAUAUCCGACGAUCUGGCUAUCCC	19	0.462	24	N6	0.2	0	0	0	0	1	0	6	1	4	92	0	0	0	0
scaffoldA01:12437229-12437396	Cluster_896	168	90	1.062	2	0.811	+	AUAUUGGCUGAAUAAAUGUGGAUC	12	0.556	24	N14	-1	0	0	1	1	0	1	4	0	14	69	0	0	0	0
scaffoldA01:12476905-12477463	Cluster_897	559	106	1.251	38	0.396	.	UAUGGUUACAGAUCGCAGCUCACC	13	0.538	24	N5	0.1	0	0	0	0	0	2	3	2	7	92	0	0	0	0
scaffoldA01:12481765-12481927	Cluster_898	163	104	1.227	103	0.154	-	AUGUAAGAUAUGCCGACGUCAAAA	38	0.375	24	N11	-1	0	0	0	0	0	0	3	0	8	86	6	1	0	0
scaffoldA01:12495999-12496401	Cluster_899	403	85	1.003	26	0.576	.	AAAUGGGUUUACUGUUAAUGGGUC	6	0.6	24	N5	0.2	0	0	0	0	0	2	3	2	7	71	0	0	0	0
scaffoldA01:12496704-12497150	Cluster_900	447	118	1.392	44	0.686	.	AAUGGGUCAACUUGGGUUGGGUCA	13	0.576	24	N5	0.4	0	0	0	1	0	0	7	9	8	92	1	0	0	0
scaffoldA01:12497723-12498158	Cluster_901	436	89	1.05	35	0.472	.	AAGGGCAUGACUGGUUCAAACGCA	9	0.607	24	N5	0.2	1	0	0	0	2	1	3	3	5	72	1	0	1	0
scaffoldA01:12498447-12498608	Cluster_902	162	154	1.817	136	0.792	.	AAACGUUGUCAACCGCUUCUAGCC	26	0.357	24	N6	0.3	0	0	1	0	0	3	5	1	19	125	0	0	0	0
scaffoldA01:12534010-12534566	Cluster_903	557	122	1.44	102	0.533	.	AUGGCUCCAAGGGCUUUAGGCGGA	12	0.557	24	N5	0.1	1	0	0	0	0	3	16	2	8	91	0	1	0	0
scaffoldA01:12541313-12541593	Cluster_904	281	125	1.475	121	0.264	.	CUCCAAUGACACGUAGCAGUUC	11	0.464	24	N6	0.2	1	0	0	2	0	2	5	14	13	86	2	0	0	0
scaffoldA01:12543217-12543719	Cluster_905	503	111	1.31	77	0.505	.	CCUAGCCCACGGCCGAAGCCCAA	4	0.685	24	N5	0.1	0	0	1	0	0	3	12	5	9	80	1	0	0	0
scaffoldA01:12586785-12586900	Cluster_906	116	232	2.738	208	0.453	.	AAACUAUGCCACGUCACCAAAAAU	23	0.315	24	N6	0.8	0	0	0	0	3	0	19	3	24	179	4	0	0	0
scaffoldA01:12591847-12592199	Cluster_907	353	108	1.274	41	0.546	.	AUAGGACGGCUCUGAUAAUGCAGU	13	0.491	24	N5	0.1	1	0	0	0	1	2	8	1	6	88	1	0	0	0
scaffoldA01:12615274-12615477	Cluster_908	204	257	3.033	10	0.564	.	ACUUCCGACGAUUUUGGCCAUCAG	24	0.284	24	N6	0.2	0	0	0	1	0	1	14	9	15	216	0	1	0	0
scaffoldA01:12639650-12639991	Cluster_909	342	91	1.074	5	0.56	.	AGUAUCGAGGCCCACAUACUCGGC	4	0.692	24	N5	0.2	0	0	0	0	1	5	5	2	9	69	0	0	0	0
scaffoldA01:12643941-12644317	Cluster_910	377	90	1.062	37	0.5	.	AUGCUUCGUAACUGACACGUGUCA	14	0.456	24	N5	0.1	0	0	0	0	1	0	5	3	13	68	0	0	0	0
scaffoldA01:12645559-12646091	Cluster_911	533	406	4.791	111	0.335	.	UUUGCCGUCUGCUACAGUGUUGCA	161	0.204	24	N5	1.8	1	0	0	0	2	8	14	8	18	351	4	0	0	0
scaffoldA01:12656970-12657275	Cluster_912	306	100	1.18	82	0.8	+	AUUCCGACGUCUGUUUCAACACAA	26	0.47	24	N5	-1	0	0	0	1	0	1	2	2	10	83	1	0	0	0
scaffoldA01:12657958-12658152	Cluster_913	195	176	2.077	173	0.347	.	AGACUUCCACUGACACGUACCAGC	36	0.295	24	N6	0.3	0	0	0	1	1	0	4	3	23	143	1	0	0	0
scaffoldA01:12672313-12672666	Cluster_914	354	241	2.844	14	0.477	.	AAGUAGUUCUCGUCUUGUUGGAGU	13	0.531	24	N5	0.1	1	0	1	1	4	0	6	29	8	185	6	0	0	0
scaffoldA01:12672800-12673782	Cluster_915	983	2690	31.741	685	0.59	.	AUCCGCUUGAUCUGCACUUGUCCU	156	0.268	24	N5	2.4	3	0	3	5	13	22	182	416	158	1867	21	0	0	0
scaffoldA01:12675534-12675721	Cluster_916	188	700	8.26	286	0.254	.	AAGGGUCUGACUGGUUUAAACGCA	223	0.224	24	N6	2.6	1	0	2	0	4	8	33	26	33	583	10	0	0	0
scaffoldA01:12676922-12677562	Cluster_917	641	918	10.832	631	0.451	.	AGUAAUCUGCAUGCAGUUCAAACU	57	0.395	24	N5	1.1	0	0	0	5	10	4	42	38	60	749	9	1	0	0
scaffoldA01:12678084-12678802	Cluster_918	719	3271	38.597	1365	0.6	.	AUUAUCCGCUUGAUCUGCACUGCU	278	0.22	24	N5	6.6	4	0	8	17	18	28	254	490	207	2223	22	0	0	0
scaffoldA01:12678891-12680082	Cluster_919	1192	446	5.263	88	0.496	.	AUGCGCCGCAAUGGAGUUCACCUU	13	0.657	24	N5	0.4	1	1	1	1	3	3	26	71	22	314	3	0	0	0
scaffoldA01:12680551-12681930	Cluster_920	1380	2609	30.786	741	0.596	.	AUCAAGCGGUGCAGAUCAAGCAGA	114	0.323	24	N5	5.9	5	0	5	6	10	25	165	349	127	1898	19	0	0	0
scaffoldA01:12682059-12682460	Cluster_921	402	1391	16.413	292	0.49	.	AUGUUCUGCUUGAUCUGCACCGCU	65	0.327	24	N5	2.2	1	0	2	5	11	12	88	164	123	972	13	0	0	0
scaffoldA01:12683276-12683811	Cluster_922	536	217	2.561	81	0.456	.	ACUGCACUUGAAUCACCCAUUCAC	13	0.535	24	N5	0.1	0	0	0	1	0	1	11	7	14	176	7	0	0	0
scaffoldA01:12688230-12688512	Cluster_923	283	151	1.782	90	0.311	.	AUGUUUUGUACCACUAGAUCCGCU	15	0.536	24	N6	0	1	0	0	0	1	3	3	7	9	127	0	0	0	0
scaffoldA01:12689965-12690152	Cluster_924	188	460	5.428	160	0.774	.	GUACCGCUCGAUCCGCUUGAUCCA	56	0.309	24	N6	0.9	1	0	1	0	1	4	22	8	49	370	4	0	0	0
scaffoldA01:12696527-12697391	Cluster_925	865	210	2.478	155	0.586	.	AAACUCGGAGAAAUAUUACAGACG	30	0.467	24	N5	0.9	0	0	0	0	1	3	6	9	4	184	3	0	0	0
scaffoldA01:12747206-12747905	Cluster_926	700	91	1.074	67	0.681	.	AACCGGAAUCUGAUUACAUCGCUG	21	0.527	24	N5	0.1	2	0	0	0	1	3	2	4	10	67	2	0	0	0
scaffoldA01:12760413-12761528	Cluster_927	1116	109	1.286	38	0.394	.	CAACCCCAAAGCCAUCGCCUCC	3	0.798	21	N5	0.1	0	1	2	2	2	4	71	22	3	1	1	0	0	0
scaffoldA01:12795931-12796337	Cluster_928	407	171	2.018	158	0.509	.	AAGGACUCGAGGCCUGAAAUCUCC	37	0.462	24	N5	0.6	0	0	0	1	0	5	8	3	10	143	1	0	0	0
scaffoldA01:12843053-12843421	Cluster_929	369	166	1.959	154	0.386	.	AGUAGUAGUAGCAGAGCCGACCCU	18	0.5	24	N5	0.2	0	0	0	0	0	1	8	5	23	129	0	0	0	0
scaffoldA01:12843659-12844086	Cluster_930	428	114	1.345	66	0.588	.	AACUAAGCCUCUGCGACUUCAUGA	16	0.456	24	N5	0.1	0	0	0	0	0	0	3	0	7	102	2	0	0	0
scaffoldA01:12844532-12844969	Cluster_931	438	149	1.758	37	0.544	.	AUGGGUGUGAUUGGUAGUGGCUGU	12	0.564	24	N5	0.1	1	0	0	0	1	4	10	5	9	118	1	0	0	0
scaffoldA01:12854642-12855246	Cluster_932	605	85	1.003	64	0.506	.	AAACGGCUACAUGAAAUAGAAUCU	15	0.553	24	N5	0	0	0	2	0	0	1	2	0	2	77	1	0	0	0
scaffoldA01:12863899-12864503	Cluster_933	605	95	1.121	25	0.411	.	AUUGACCACCUGAAUCGCUUC	7	0.832	21	N5	0	0	0	1	0	1	2	62	19	1	7	1	0	0	1
scaffoldA01:12885917-12886275	Cluster_934	359	89	1.05	25	0.944	+	CUGCUCGUCUUCCUGGUGCU	2	0.888	21	N5	-1	2	5	3	5	8	7	25	5	4	10	8	2	2	3
scaffoldA01:12887798-12887862	Cluster_935	65	130	1.534	18	0.685	.	AACUUGGUUUGGUGCUAUCGUAGU	55	0.262	24	N6	-1	1	0	1	0	1	0	3	3	10	107	4	0	0	0
scaffoldA01:12905607-12906905	Cluster_936	1299	899	10.608	97	0.674	.	AGUGUUCCUUGCCGGCUUAUGUGU	121	0.26	24	N5	0.7	2	0	0	1	5	11	68	24	78	706	3	1	0	0
scaffoldA01:12910068-12910474	Cluster_937	407	89	1.05	37	0.315	.	UAAAUGGCCGCGUCUCUUCCG	5	0.775	21	N5	0	0	0	0	1	2	5	40	26	1	7	1	0	6	0
scaffoldA01:12911706-12911896	Cluster_938	191	213	2.513	104	0.714	.	AACUAGAGCCCGUGUCCGCGCUUC	55	0.319	24	N6	0.4	0	0	1	0	0	1	32	6	14	154	4	1	0	0
scaffoldA01:12912955-12913295	Cluster_939	341	442	5.216	35	0.561	.	AGAUUGAUUGGCCAUGAAUUUUCU	76	0.287	24	N5	1.5	0	0	1	5	4	4	25	9	49	342	3	0	0	0
scaffoldA01:12932420-12932707	Cluster_940	288	176	2.077	163	0.756	.	AGGCUGCCACGUAUCAGUAGGAUC	68	0.341	24	N6	1.3	0	0	0	1	3	2	6	2	8	154	0	0	0	0
scaffoldA01:12938108-12938311	Cluster_941	204	115	1.357	4	0.93	+	AAAAAAAUCUGUACUCGAGCUUGG	24	0.391	24	N11	-1	0	0	0	0	2	0	6	12	13	79	3	0	0	0
scaffoldA01:12947296-12947524	Cluster_942	229	153	1.805	147	0.497	.	AUCCCUAAAGGGAGGUGCAGCCUA	19	0.386	24	N6	0.1	0	0	0	1	1	6	9	4	17	114	1	0	0	0
scaffoldA01:12952389-12952633	Cluster_943	245	211	2.49	79	0.597	.	AUGGACUUAUGCUACUAAAAAAAU	26	0.384	24	N6	0.3	0	0	1	0	2	3	14	7	24	160	0	0	0	0
scaffoldA01:12956926-12957069	Cluster_944	144	565	6.667	1	0.002	-	UGAUUGAGCCGCGCCAAUAUC	470	0.016	21	Y	-1	0	0	2	0	1	2	550	8	0	2	0	0	0	0
scaffoldA01:12970150-12970444	Cluster_945	295	135	1.593	6	0.319	.	GAAGACGUCAGAAUCAUUGAAAGG	15	0.415	24	N6	0.1	0	0	0	0	0	4	5	10	11	104	1	0	0	0
scaffoldA01:12972552-12972938	Cluster_946	387	114	1.345	58	0.482	.	ACAGGAAGAAGGCCAGAGACAAGC	8	0.596	24	N5	0.2	0	0	0	1	1	2	12	4	6	87	1	0	0	0
scaffoldA01:13012723-13013091	Cluster_947	369	152	1.794	46	0.52	.	AGUGCCAAAUACGACCUCAACUUA	14	0.461	24	N5	0.3	0	0	0	0	2	2	4	4	21	117	2	0	0	0
scaffoldA01:13014678-13014951	Cluster_948	274	101	1.192	12	0.446	.	CUUGCUUUCGGUAGAUCAUUGGUG	7	0.545	24	N6	0.3	0	0	0	0	0	4	2	1	16	78	0	0	0	0
scaffoldA01:13017226-13017592	Cluster_949	367	272	3.21	33	0.765	.	AAACUUUGGCCUCAUGUGUUUAUU	35	0.32	24	N5	0.3	0	0	1	0	1	2	11	1	44	210	2	0	0	0
scaffoldA01:13020971-13021050	Cluster_950	80	245	2.891	6	0.992	+	UCCGUCGUAGUCUAGCUGGUUAGGAUA	67	0.163	27	N12	-1	9	26	2	4	30	5	4	1	15	17	10	13	67	42
scaffoldA01:13044393-13044975	Cluster_951	583	94	1.109	89	0.628	.	AACUUGGCGAUGGAGAUGGACGCU	5	0.83	24	N5	0	0	0	0	0	1	4	6	15	5	62	1	0	0	0
scaffoldA01:13095415-13095911	Cluster_952	497	135	1.593	75	0.504	.	CUAAGACCGGCUCUGCUUAUA	12	0.556	24	N5	0.1	0	0	0	0	1	4	20	15	11	84	0	0	0	0
scaffoldA01:13141342-13141523	Cluster_953	182	263	3.103	119	0.407	.	AGAGUUGCCGAUUUGAUUUACAGA	35	0.319	24	N6	0.5	0	0	2	0	2	7	6	6	36	201	3	0	0	0
scaffoldA01:13149254-13149761	Cluster_954	508	123	1.451	91	0.667	.	AUAGACGUGCCACGUAGGCGGACA	13	0.537	24	N5	0.1	2	0	0	0	0	2	6	5	13	95	0	0	0	0
scaffoldA01:13162311-13162687	Cluster_955	377	274	3.233	10	0.912	+	AUAAUCCGACUUCCAUGACCA	167	0.186	21	N5	-1	3	0	0	0	0	2	227	28	2	10	0	1	1	0
scaffoldA01:13163248-13163833	Cluster_956	586	427	5.039	12	0.674	.	AAAAGCUAGCUCAAGAGUGGAGGU	44	0.251	24	N5	0.6	1	0	0	0	1	1	26	12	40	343	3	0	0	0
scaffoldA01:13175751-13176124	Cluster_957	374	973	11.481	870	0.26	.	AAGCCCAGGCCCAACAAUCGUAGG	443	0.183	24	N5	9.5	1	0	0	5	1	10	27	5	45	873	6	0	0	0
scaffoldA01:13176734-13177033	Cluster_958	300	159	1.876	118	0.384	.	AUCCUAACCUCACCCUAAGAACCC	16	0.409	24	N6	0.1	2	0	0	0	0	2	7	6	26	115	1	0	0	0
scaffoldA01:13204739-13205171	Cluster_959	433	88	1.038	39	0.534	.	AAAUACGACCUGGACAAUUGAUCA	11	0.67	24	N5	0.1	0	0	1	0	0	0	4	4	9	69	1	0	0	0
scaffoldA01:13209547-13210286	Cluster_960	740	286	3.375	117	0.455	.	AAACUUGAGGUGGUCUGGGUAAUC	50	0.437	24	N5	1.1	0	0	0	0	1	4	18	9	25	227	2	0	0	0
scaffoldA01:13232357-13232984	Cluster_961	628	121	1.428	31	0.769	.	UAUGGCCAGCUUGAGUGAUUG	4	0.868	21	N5	0.1	0	1	0	7	8	8	51	16	8	8	6	2	4	2
scaffoldA01:13233823-13234603	Cluster_962	781	251	2.962	100	0.327	.	AUUGAUUUGGCUACCUAUGUCACA	59	0.394	24	N5	2.6	0	0	0	0	2	1	6	4	46	187	5	0	0	0
scaffoldA01:13249521-13249858	Cluster_963	338	93	1.097	38	0.108	-	AUGAAGGGACUAGGGUCGGACCCG	32	0.387	24	N5	-1	0	0	0	0	0	1	5	1	6	80	0	0	0	0
scaffoldA01:13264541-13264845	Cluster_964	305	277	3.269	9	0.025	-	UCUGGUCUGACUCCUCGUUGG	58	0.162	21	N5	-1	0	0	0	0	0	2	98	82	4	91	0	0	0	0
scaffoldA01:13304734-13305425	Cluster_965	692	481	5.676	375	0.32	.	UGGAUCGGGCUCUAAUACCAUG	41	0.445	24	N5	0.3	1	0	1	0	4	5	11	52	39	367	1	0	0	0
scaffoldA01:13326224-13326609	Cluster_966	386	119	1.404	38	0.462	.	ACUUACCUUAGACGUCUCCAGCGA	11	0.63	24	N5	0	0	0	0	0	3	2	8	7	6	92	1	0	0	0
scaffoldA01:13329278-13329634	Cluster_967	357	760	8.968	193	0.233	.	AUGAUGGCUGCCGAUGACAUAGCA	332	0.136	24	N5	4.5	1	0	0	3	4	5	30	17	35	657	8	0	0	0
scaffoldA01:13330006-13330400	Cluster_968	395	201	2.372	17	0.632	.	UCUGCCUCCGUGUCUGGUUUG	10	0.706	21	N5	0.2	3	0	3	3	0	5	111	62	6	6	0	2	0	0
scaffoldA01:13363174-13363426	Cluster_969	253	500	5.9	493	0.79	.	ACGCCUUGACCACUCGAUCACUGA	103	0.22	24	N6	0.8	1	0	0	1	2	4	13	10	71	394	2	1	0	1
scaffoldA01:13411327-13411615	Cluster_970	289	569	6.714	4	0.174	-	AUCCGACGGUGAAAAGCUUGAUCC	377	0.148	24	N11	-1	0	0	1	1	4	3	5	9	23	519	3	0	1	0
scaffoldA01:13437321-13437590	Cluster_971	270	266	3.139	254	0.515	.	AUCCGGCCAGCUUCGUGAAGAACA	27	0.391	24	N6	0.4	0	0	1	0	1	2	12	8	27	214	1	0	0	0
scaffoldA01:13441954-13442267	Cluster_972	314	378	4.46	34	0.651	.	ACUUAAAGUCACAUGAUCUAUUUA	94	0.315	24	N5	2.7	0	0	1	1	2	4	7	4	30	329	0	0	0	0
scaffoldA01:13448924-13449042	Cluster_973	119	180	2.124	29	0.544	.	AAAAAAGGAUCCAACUGUAAUUAC	47	0.261	24	N6	0.4	0	0	0	0	0	1	4	4	14	156	1	0	0	0
scaffoldA01:13463668-13464126	Cluster_974	459	111	1.31	69	0.234	.	AGGCCCAUCAGUGGAUAUCCAAUG	9	0.568	24	N5	0.1	0	0	0	0	0	0	3	4	12	90	2	0	0	0
scaffoldA01:13470569-13470725	Cluster_975	157	129	1.522	89	0.752	.	AUGUAGCGUAUCGGGAGACAAGAA	51	0.357	24	N6	2.3	0	0	0	0	0	2	3	1	9	111	3	0	0	0
scaffoldA01:13489250-13489831	Cluster_976	582	2066	24.378	549	0.545	.	AACACGUGACUAGUCUGGAUCAUU	435	0.1	24	N5	4.4	3	0	3	4	9	7	81	38	184	1721	11	5	0	0
scaffoldA01:13492555-13492837	Cluster_977	283	101	1.192	50	0.782	.	GAACUUAGACUCAAUAGCCCAAAG	25	0.426	24	N6	0.1	0	0	0	0	0	0	6	4	8	83	0	0	0	0
scaffoldA01:13493171-13493562	Cluster_978	392	253	2.985	126	0.874	+	AAAAAAGGACAGGCUAAGGUAAUU	38	0.344	24	N5	-1	0	0	0	2	2	5	10	5	17	208	4	0	0	0
scaffoldA01:13499406-13499810	Cluster_979	405	122	1.44	49	0.639	.	AAUUAAGAGACUGGAUUAAGAAAC	9	0.5	24	N5	0.1	0	0	0	0	4	0	6	2	10	100	0	0	0	0
scaffoldA01:13508992-13509118	Cluster_980	127	134	1.581	130	0.269	.	GUGACAACCGUUUGAUUGGAUGGA	20	0.41	24	N6	0.1	0	0	0	1	1	7	13	2	20	90	0	0	0	0
scaffoldA01:13511522-13512322	Cluster_981	801	105	1.239	48	0.657	.	AUGAGAGUUACAAAGAGAUAAAGG	22	0.61	24	N5	0.2	1	0	2	0	0	1	5	2	9	84	1	0	0	0
scaffoldA01:13535768-13536136	Cluster_982	369	151	1.782	49	0.417	.	ACAGGAAUGAAAAGGAAUGGUUGU	25	0.583	24	N5	0.2	0	0	0	0	0	4	13	3	18	111	2	0	0	0
scaffoldA01:13570529-13570739	Cluster_983	211	249	2.938	46	0.871	+	AAAACUAGGUUAAGACAUGCGCCU	102	0.189	24	N11	-1	0	0	0	0	1	2	9	3	5	227	2	0	0	0
scaffoldA01:13583591-13583745	Cluster_984	155	89	1.05	35	0.225	.	CUACUAUCCAUGUUUCCAAACAGU	14	0.371	24	N6	0.2	0	0	0	1	0	4	5	1	1	73	4	0	0	0
scaffoldA01:13593638-13593816	Cluster_985	179	107	1.263	14	0.794	.	AUUGCCACUCUCGCGGAUCGCAUG	46	0.308	24	N6	0.6	0	0	0	0	2	0	7	1	3	93	1	0	0	0
scaffoldA01:13635791-13636217	Cluster_986	427	308	3.634	167	0.143	-	AAUCGCGGGCUGCCACGUAUCAGU	123	0.218	24	N5	-1	0	0	1	2	3	0	7	4	14	276	1	0	0	0
scaffoldA01:13651500-13651580	Cluster_987	81	102	1.204	102	0.735	.	CUCAGUGGCGAAUGACUAAAUG	7	0.676	22	N6	-1	0	0	0	1	3	4	29	30	7	23	2	1	2	0
scaffoldA01:13653618-13654343	Cluster_988	726	88	1.038	49	0.364	.	AAAGACUCGAACACCUGACCG	6	0.727	21	N5	0.1	0	2	0	0	4	3	46	27	3	1	0	0	2	0
scaffoldA01:13656472-13657017	Cluster_989	546	124	1.463	30	0.863	+	AUGCCGCCAGCUUGUGUAUCAAAA	32	0.315	24	N5	-1	0	0	0	0	1	4	7	7	16	89	0	0	0	0
scaffoldA01:13659585-13659812	Cluster_990	228	266	3.139	195	0.327	.	AACCGCGGUGCGGAGCAGAGCAGU	31	0.346	24	N6	0.3	2	1	1	0	1	2	17	11	23	208	0	0	0	0
scaffoldA01:13665172-13665431	Cluster_991	260	185	2.183	61	0.605	.	AUAAAACUAGGCCCCGCGUACUCC	21	0.449	24	N6	0.5	0	0	3	0	4	2	20	8	15	132	0	1	0	0
scaffoldA01:13685269-13685494	Cluster_992	226	91	1.074	32	0.582	.	AACCAGCUCAGAAUCAAGAUAAAG	8	0.648	24	N6	0.1	0	0	0	0	1	1	6	4	5	74	0	0	0	0
scaffoldA01:13721066-13721219	Cluster_993	154	187	2.207	186	0.679	.	ACUAAAUAGUCUAAGACCCUCAAA	25	0.422	24	N6	0.5	0	0	1	0	4	0	16	8	21	136	1	0	0	0
scaffoldA01:13722110-13722773	Cluster_994	664	142	1.676	112	0.401	.	AAUACGCUUAACCUUGGAAUUUUA	20	0.634	24	N5	0.2	0	0	0	0	0	3	5	6	18	110	0	0	0	0
scaffoldA01:13723544-13724254	Cluster_995	711	170	2.006	39	0.441	.	CUGCUGCGGAUAAGGACAAGGG	4	0.753	21	N5	0.2	2	0	1	2	5	11	93	37	2	11	2	2	1	1
scaffoldA01:13728872-13728967	Cluster_996	96	156	1.841	28	0.481	.	ACGAGGAAAGGCUUACGGUG	10	0.391	19	N6	-1	2	0	10	19	28	21	27	8	16	17	7	1	0	0
scaffoldA01:13735895-13737089	Cluster_997	1195	131	1.546	116	0.405	.	AAAGCCGACGACGUAAGACUAUGG	6	0.679	24	N5	0.1	1	0	0	1	0	1	12	11	9	96	0	0	0	0
scaffoldA01:13766382-13767795	Cluster_998	1414	102	1.204	43	0.51	.	AAACCGAUCUCUGCUCAUAAG	4	0.853	21	N5	0.1	2	1	1	1	3	1	62	26	4	0	0	1	0	0
scaffoldA01:13768470-13768914	Cluster_999	445	244	2.879	64	0.648	.	ACACAUGCUUGGCUUAGAUCGGUU	23	0.488	24	N5	0.1	1	0	0	1	1	0	20	8	25	187	1	0	0	0
scaffoldA01:13772362-13772790	Cluster_1000	429	400	4.72	121	0.417	.	GAUACGGCGCGUUUCAGUGAAGCG	50	0.417	24	N5	1.2	0	0	0	6	4	4	26	11	34	308	5	1	0	1
scaffoldA01:13848730-13849282	Cluster_1001	553	114	1.345	31	0.456	.	ACAGAAAGUAUGAACCGUCUCCUA	17	0.5	24	N5	0.1	0	0	1	0	1	0	6	4	6	96	0	0	0	0
scaffoldA01:13861182-13861929	Cluster_1002	748	257	3.033	236	0.385	.	AAGGAGACCUAGCCGACUUUACAU	31	0.44	24	N5	0.6	1	0	0	0	2	1	14	5	18	210	6	0	0	0
scaffoldA01:13889746-13889972	Cluster_1003	227	333	3.929	223	0.589	.	AUAUUUUAUAGAACUCGUACUAGG	54	0.24	24	N6	0.2	0	0	1	1	1	1	22	5	29	268	5	0	0	0
scaffoldA01:13918850-13919109	Cluster_1004	260	97	1.145	54	0.536	.	AAUCUGAUUGGCUUGAAUUUCUGA	21	0.454	24	N6	0.1	0	0	0	0	0	1	4	2	8	82	0	0	0	0
scaffoldA01:13922093-13922355	Cluster_1005	263	103	1.215	41	0.515	.	AGAGAGCCCGAAAUUGCCACGUCA	11	0.553	24	N6	0.3	1	0	0	0	0	1	4	2	8	82	3	0	2	0
scaffoldA01:13924327-13924542	Cluster_1006	216	102	1.204	17	0.627	.	AAUUUCUAUGUGCAAUGUCUUAGA	23	0.431	24	N6	0.1	1	0	0	1	0	1	5	1	9	84	0	0	0	0
scaffoldA01:13925994-13926317	Cluster_1007	324	118	1.392	49	0.263	.	UGAAUCUGAGAGCUGUUUUGGACA	14	0.517	24	N5	0.2	2	0	1	1	0	1	7	1	14	90	1	0	0	0
scaffoldA01:13929238-13929516	Cluster_1008	279	121	1.428	29	0.38	.	AUUAAGGCUCCGGAGACCAAUGCG	5	0.628	24	N6	0.1	0	1	7	4	5	11	15	8	16	43	8	0	3	0
scaffoldA01:13969643-13970039	Cluster_1009	397	134	1.581	117	0.746	.	AAUGCAGACUACGGAAGAAAGACA	17	0.515	24	N5	0.1	1	0	0	0	2	2	3	4	5	117	0	0	0	0
scaffoldA01:13973269-13973581	Cluster_1010	313	530	6.254	104	0.326	.	AUGUUACCUCGCUGGCUCUUGGCU	54	0.296	24	N5	0.4	1	0	0	0	5	11	42	16	58	391	5	1	0	0
scaffoldA01:13992501-13992993	Cluster_1011	493	99	1.168	86	0.515	.	AAAGCAUCCGAUCAUUGUAUUAGU	8	0.616	24	N5	0.1	0	0	0	0	0	1	14	0	11	71	2	0	0	0
scaffoldA01:13995258-13995492	Cluster_1012	235	331	3.906	106	0.813	+	UAAAAGCUAAGAGACCGUAUU	171	0.281	21	N15	-1	0	1	2	0	1	3	183	12	26	98	4	1	0	0
scaffoldA01:14015035-14015442	Cluster_1013	408	203	2.395	156	0.389	.	AAUCUUUACUAGGUGACCGGCCCC	39	0.404	24	N5	0.4	3	0	0	6	2	2	12	6	17	155	0	0	0	0
scaffoldA01:14015904-14016297	Cluster_1014	394	87	1.027	87	0.103	-	AAUAAGCCGACGACAAAGUUAACA	28	0.345	24	N5	-1	0	0	0	0	0	0	0	3	6	78	0	0	0	0
scaffoldA01:14023037-14023223	Cluster_1015	187	103	1.215	18	0.223	.	AAGGGGCUGGACUGUAAUUUCACA	54	0.32	24	N6	0.5	0	0	1	1	0	1	1	1	5	93	0	0	0	0
scaffoldA01:14055312-14055613	Cluster_1016	302	316	3.729	205	0.547	.	AGGGCCGGCACUGAACUAGCGUCA	53	0.389	24	N5	0.7	0	0	0	3	0	1	14	8	32	255	2	1	0	0
scaffoldA01:14055979-14056683	Cluster_1017	705	87	1.027	19	0.356	.	AUCAAAAAGCCUGUUUACAUCAUG	10	0.655	24	N5	0.1	1	0	0	1	0	1	7	3	8	66	0	0	0	0
scaffoldA01:14057080-14057466	Cluster_1018	387	283	3.339	219	0.569	.	AAAUGCUUGAUGGGCUUGUAUCCA	17	0.477	24	N5	0.2	0	0	2	4	3	8	13	5	25	220	3	0	0	0
scaffoldA01:14060622-14061405	Cluster_1019	784	161	1.9	15	0.727	.	ACUCUAUUCUAGUCAAAAGCGUGG	13	0.615	24	N5	0.4	1	0	0	0	0	1	8	2	11	137	1	0	0	0
scaffoldA01:14064149-14064692	Cluster_1020	544	187	2.207	117	0.508	.	AAACCCGCUAAGUCCGUAAAUAUU	16	0.471	24	N5	0.2	0	0	0	0	1	1	14	4	18	147	2	0	0	0
scaffoldA01:14064850-14065264	Cluster_1021	415	233	2.749	102	0.386	.	AUAUAUCUAGCUUUUACCACCAGA	15	0.489	24	N5	0.4	0	0	0	0	1	1	11	9	25	183	3	0	0	0
scaffoldA01:14081084-14081944	Cluster_1022	861	187	2.207	34	0.31	.	AAUUGGCCAGGGUAUCGUGUC	8	0.743	21	N5	0.1	0	0	0	0	2	6	108	46	8	8	2	6	0	1
scaffoldA01:14110510-14110787	Cluster_1023	278	304	3.587	64	0.355	.	AGAAAUAAACCUUGGCCUCAUGUG	93	0.316	24	N6	1.8	0	0	1	0	3	4	10	2	22	257	5	0	0	0
scaffoldA01:14119773-14120749	Cluster_1024	977	112	1.322	95	0.402	.	AACGCUAAGACGGCUAAUCCUAAU	8	0.741	24	N5	0	1	0	0	0	1	4	6	6	10	80	4	0	0	0
scaffoldA01:14128786-14129684	Cluster_1025	899	191	2.254	131	0.314	.	ACUCCAUCCACUUGUGUUUCGUCU	15	0.56	24	N5	0.1	0	0	0	0	2	3	10	2	19	155	0	0	0	0
scaffoldA01:14131835-14132365	Cluster_1026	531	91	1.074	49	0.396	.	AAGAAAAGCUAAGAAUCGUCUCUU	6	0.604	24	N5	0.1	0	0	0	0	3	3	5	3	4	71	2	0	0	0
scaffoldA01:14152311-14152510	Cluster_1027	200	207	2.443	206	0.928	+	AUGCACGGAUUAAGACUAAAAAAA	147	0.145	24	N11	-1	0	0	0	1	1	0	2	3	17	162	21	0	0	0
scaffoldA01:14162211-14162608	Cluster_1028	398	95	1.121	8	0.232	.	AGCAGAUAAAGUACAUAGUCCGUU	13	0.579	24	N5	0.6	6	0	16	9	7	3	8	9	6	29	1	1	0	0
scaffoldA01:14166796-14167172	Cluster_1029	377	116	1.369	96	0.448	.	AGGGCCGUCGACUCUCUCUCUAUC	15	0.483	24	N5	0.1	0	0	0	0	1	1	4	2	15	92	0	0	1	0
scaffoldA01:14169700-14170366	Cluster_1030	667	117	1.381	33	0.556	.	AUGAUUAUGCCCCUGACUUUUUAA	25	0.538	24	N5	0.1	0	0	0	0	1	0	5	5	6	99	1	0	0	0
scaffoldA01:14174761-14175238	Cluster_1031	478	159	1.876	62	0.226	.	AGGGUUUUAUAGCCAAAUGGGCCU	39	0.465	24	N5	0.4	0	0	0	1	3	3	3	5	10	132	2	0	0	0
scaffoldA01:14177541-14177736	Cluster_1032	196	119	1.404	6	0.882	+	AAGGAACUAGGCCCAUUUGGCUAU	27	0.269	24	N11	-1	0	0	0	0	0	0	1	1	4	109	4	0	0	0
scaffoldA01:14181899-14182246	Cluster_1033	348	348	4.106	181	0.546	.	AAACAAAGGCCUUGAGUGAUAACU	44	0.336	24	N5	0.4	2	0	1	1	3	3	22	5	25	284	1	1	0	0
scaffoldA01:14188743-14189036	Cluster_1034	294	203	2.395	118	0.635	.	ACUAAGUUAUCCGCCGAAGGUUCG	31	0.404	24	N6	0.3	0	0	0	2	0	1	12	6	23	158	0	0	0	1
scaffoldA01:14196379-14196755	Cluster_1035	377	204	2.407	29	0.784	.	AUAGGAGACUCUAGGAACCCAUAG	81	0.284	24	N5	1.2	0	0	0	0	1	2	5	6	12	176	2	0	0	0
scaffoldA01:14196840-14197343	Cluster_1036	504	152	1.794	119	0.684	.	AUGGGGACGACUUUAGCUAAAUCG	28	0.434	24	N5	0.4	0	0	0	1	0	1	3	7	9	131	0	0	0	0
scaffoldA01:14200400-14200892	Cluster_1037	493	128	1.51	36	0.766	.	AAUUGAUGAUGUGGCUUCACGGGA	13	0.43	24	N5	0.1	0	0	0	0	2	1	10	0	9	102	4	0	0	0
scaffoldA01:14209572-14210216	Cluster_1038	645	111	1.31	41	0.775	.	UCUUCCCGCGUCGUGCCAGGA	9	0.748	21	N5	0.4	0	0	1	2	4	6	73	12	1	4	2	2	1	3
scaffoldA01:14217856-14218606	Cluster_1039	751	163	1.923	24	0.669	.	UUUGUCCAAGACUGUGAGGUU	9	0.632	21	N5	0.2	1	0	0	2	2	3	80	53	5	10	2	3	0	2
scaffoldA01:14219936-14220506	Cluster_1040	571	212	2.502	209	0.698	.	AUGGACCCAACAGAAACUUGCAUG	58	0.377	24	N5	0.5	3	0	0	0	0	0	3	7	21	177	0	1	0	0
scaffoldA01:14234329-14236008	Cluster_1041	1680	448	5.286	334	0.4	.	AAUCACCUCCGACCAUUCUCCAUG	20	0.511	24	N5	0.4	1	0	0	0	5	2	18	14	44	359	3	2	0	0
scaffoldA01:14236385-14237858	Cluster_1042	1474	848	10.006	279	0.613	.	UCGCCGACGAGAUCAACCGCC	8	0.662	21	N5	1.3	3	3	8	10	10	30	493	222	18	28	7	7	3	6
scaffoldA01:14275512-14275950	Cluster_1043	439	131	1.546	127	0.366	.	AUGCGACUCCAUCUCAGCACCUUG	39	0.328	24	N5	0.6	0	0	0	0	0	0	7	1	6	116	1	0	0	0
scaffoldA01:14279251-14279518	Cluster_1044	268	128	1.51	72	0.422	.	AUCCAGACUAGUCACAUAUUGUCA	12	0.555	24	N6	0	0	0	0	0	2	5	12	2	12	93	2	0	0	0
scaffoldA01:14295150-14295573	Cluster_1045	424	231	2.726	155	0.186	-	AAAAUGCUGGCCAUUCUUCUGGUU	139	0.177	24	N5	-1	0	0	1	0	0	0	5	6	11	207	1	0	0	0
scaffoldA01:14298448-14298778	Cluster_1046	331	141	1.664	123	0.305	.	AGCAGGCUUCUCCAUAUUAGAUCU	17	0.433	24	N5	0.1	0	0	0	0	0	1	3	2	16	119	0	0	0	0
scaffoldA01:14307386-14307601	Cluster_1047	216	109	1.286	93	0.532	.	AAACGGCCACAUCUGGACAUAAAG	33	0.358	24	N6	0.4	0	0	0	0	4	0	7	0	2	91	5	0	0	0
scaffoldA01:14336656-14337372	Cluster_1048	717	121	1.428	58	0.388	.	GAAAAUUAAAGCUAAAGUCACUUU	14	0.612	24	N5	0.1	0	0	2	0	0	0	2	2	16	97	2	0	0	0
scaffoldA01:14345618-14345852	Cluster_1049	235	149	1.758	3	0.396	.	UUAACCGACUCAUCUUACCAGU	31	0.403	24	N6	0.4	0	0	0	0	0	0	5	34	10	97	3	0	0	0
scaffoldA01:14355951-14356458	Cluster_1050	508	183	2.159	78	0.372	.	AACCCGGUAAUUUUGGCCUCC	8	0.623	24	N5	0.4	0	0	2	2	1	0	26	8	12	132	0	0	0	0
scaffoldA01:14358500-14358944	Cluster_1051	445	189	2.23	180	0.296	.	ACUGGGUGUGAUGACGUGGCAGCC	50	0.36	24	N5	1.1	0	0	1	1	4	7	16	8	9	143	0	0	0	0
scaffoldA01:14363326-14363670	Cluster_1052	345	180	2.124	141	0.494	.	AUGGUGACGCUCUGGCAAUGUCUU	9	0.589	24	N5	0.2	0	0	0	0	1	1	15	8	16	136	3	0	0	0
scaffoldA01:14374044-14374295	Cluster_1053	252	88	1.038	26	0.773	.	ACUUGGCCAAAUUGCAAUAAUCUA	8	0.591	24	N6	0.1	0	0	0	0	0	1	6	1	6	73	1	0	0	0
scaffoldA01:14412559-14412858	Cluster_1054	300	97	1.145	25	0.773	.	AUGUGACUGUGAUGAAAAGAUUUC	16	0.515	24	N6	0.2	0	0	0	1	0	2	2	4	5	82	1	0	0	0
scaffoldA01:14417673-14418101	Cluster_1055	429	109	1.286	37	0.615	.	AAUGGAUGGUGACUGUUGGUUGGC	13	0.468	24	N5	0.1	0	0	0	0	1	0	2	3	8	94	1	0	0	0
scaffoldA01:14425321-14426423	Cluster_1056	1103	100	1.18	40	0.8	+	UCCUUGUAACGAUGACUUGUC	3	0.92	21	N5	-1	0	1	3	3	7	5	30	28	2	10	6	2	2	1
scaffoldA01:14431772-14431975	Cluster_1057	204	152	1.794	2	0.454	.	UUUGUUGUUGGGUCGCCAAGGACA	17	0.375	22	N6	-1	1	0	1	0	2	3	27	57	6	55	0	0	0	0
scaffoldA01:14466265-14466494	Cluster_1058	230	429	5.062	163	0.615	.	AAUCUGGAUCACUUCUGUGGGGCC	73	0.224	24	N6	0.8	0	0	0	2	1	3	20	14	13	370	5	0	1	0
scaffoldA01:14501568-14501936	Cluster_1059	369	96	1.133	90	0.396	.	AUCUCGAGCCCCCAAAAGUCUUCG	27	0.427	24	N5	0.3	0	0	0	2	0	0	0	1	10	83	0	0	0	0
scaffoldA01:14506531-14506959	Cluster_1060	429	273	3.221	205	0.399	.	GUUAGAUAUCUGGAUGUUUUGGUG	47	0.447	24	N5	0.7	1	0	0	1	3	3	7	8	27	220	3	0	0	0
scaffoldA01:14514853-14515344	Cluster_1061	492	205	2.419	6	0.541	.	AGGAUCCACUGUCACCAAGCAAUC	27	0.478	24	N5	0.3	2	0	1	1	2	2	13	4	17	162	1	0	0	0
scaffoldA01:14552981-14553380	Cluster_1062	400	171	2.018	28	0.561	.	AUUGGUUGGGCUGUAGGAAGUGAC	21	0.544	24	N5	0.1	1	0	0	0	0	0	6	5	26	133	0	0	0	0
scaffoldA01:14562767-14563167	Cluster_1063	401	229	2.702	51	0.349	.	AAGCUUGUCCGCCAAUGUAUUUUG	31	0.354	24	N5	0.5	0	0	1	1	3	1	11	8	33	168	3	0	0	0
scaffoldA01:14584002-14584731	Cluster_1064	730	88	1.038	42	0.5	.	AGCAAAACCCGAUUACGUAGUGAU	5	0.727	24	N5	0.1	0	0	0	0	0	1	4	3	3	77	0	0	0	0
scaffoldA01:14585466-14585934	Cluster_1065	469	134	1.581	37	0.269	.	AACUGCAUGCAGAUCUUCCGCUUG	32	0.403	24	N5	0.7	0	0	0	1	0	0	6	4	11	111	1	0	0	0
scaffoldA01:14599679-14600182	Cluster_1066	504	96	1.133	25	0.656	.	AAAUUUGAGGUGGUCUGGGAAGCC	18	0.51	24	N5	0.2	0	0	0	0	2	4	2	2	8	76	2	0	0	0
scaffoldA01:14664107-14664827	Cluster_1067	721	106	1.251	63	0.594	.	AAAAAUAAGACCGGGAUCGAGAAA	6	0.67	24	N5	0	0	0	0	0	0	2	2	1	10	89	2	0	0	0
scaffoldA01:14696190-14696375	Cluster_1068	186	125	1.475	84	0.624	.	AGAGACGUCUGUCGGAAGGACCGA	23	0.352	24	N6	0.2	0	0	0	0	2	1	6	5	8	103	0	0	0	0
scaffoldA01:14719990-14720486	Cluster_1069	497	132	1.558	61	0.538	.	AUGGUCCGCUAUAGUUGAAAACUU	9	0.583	24	N5	0.1	0	0	2	0	1	1	4	10	13	100	1	0	0	0
scaffoldA01:14725351-14725677	Cluster_1070	327	131	1.546	35	0.473	.	ACGCCCUUGCACCAUGCUGAAGAC	22	0.397	24	N5	0	0	0	1	1	0	1	7	3	3	113	2	0	0	0
scaffoldA01:14726992-14727369	Cluster_1071	378	177	2.089	146	0.328	.	AAUACACUACUGUCGCAAAACACU	22	0.52	24	N5	0.3	0	0	1	0	0	1	10	7	15	142	1	0	0	0
scaffoldA01:14730872-14731693	Cluster_1072	822	540	6.372	263	0.528	.	AGCUAUGGCCCACUUGAUAUUGUC	54	0.339	24	N5	1.6	0	0	0	2	0	6	22	13	58	436	3	0	0	0
scaffoldA01:14748799-14749638	Cluster_1073	840	97	1.145	47	0.629	.	AAAGCUUCAGACCCGGGUUCGACG	12	0.67	24	N5	0.3	0	0	1	0	0	1	2	3	6	83	1	0	0	0
scaffoldA01:14754089-14754442	Cluster_1074	354	211	2.49	65	0.55	.	AACGUUUUGCCAUUUAUUUCGGGA	18	0.512	24	N5	0.2	0	3	1	9	5	3	31	14	21	106	5	3	7	3
scaffoldA01:14769961-14770464	Cluster_1075	504	182	2.148	165	0.522	.	GACCAAUCACGGGCAGCCACGUGU	20	0.484	24	N5	0.2	4	0	0	0	2	9	15	1	21	129	1	0	0	0
scaffoldA01:14771850-14772679	Cluster_1076	830	92	1.086	54	0.63	.	AUCUUAAUCCUACCUGGCAGUUUG	10	0.587	24	N5	0.1	0	0	0	0	1	3	8	1	7	72	0	0	0	0
scaffoldA01:14819907-14820093	Cluster_1077	187	129	1.522	34	0.667	.	AAGAGCUUGAUUGGUUUCCCCGCU	21	0.287	24	N6	0.3	0	0	0	0	0	4	6	1	5	113	0	0	0	0
scaffoldA01:14842683-14842871	Cluster_1078	189	190	2.242	38	0.479	.	AAGGCCAUUCUAUUACUCAAACUU	22	0.332	24	N6	0.1	1	0	0	0	2	3	6	2	11	160	4	1	0	0
scaffoldA01:14844449-14844689	Cluster_1079	241	222	2.62	196	0.428	.	ACCGUCUUUCACCGUUCACAUGGA	26	0.365	24	N6	0.2	0	0	0	1	1	1	3	8	41	164	2	0	0	1
scaffoldA01:14866641-14867178	Cluster_1080	538	103	1.215	48	0.379	.	AGAAUGGCCAGCUUUUGAAAGUUA	28	0.379	24	N5	0.3	0	0	0	1	2	2	5	1	3	89	0	0	0	0
scaffoldA01:14878497-14878872	Cluster_1081	376	608	7.174	605	0.546	.	AACUCCACCGAUCUGGCUAGCUAG	77	0.224	24	N5	0.7	0	0	1	1	0	7	13	29	86	465	6	0	0	0
scaffoldA01:14884588-14884831	Cluster_1082	244	98	1.156	28	0.653	.	AUUCUUCGGCCUAAACGUUAGAUU	21	0.551	24	N6	0.1	0	1	0	0	1	3	5	2	1	83	1	0	1	0
scaffoldA01:14920305-14920589	Cluster_1083	285	99	1.168	74	0.535	.	AAAAAAUAUUUAUGGACCCAUGGC	10	0.677	24	N6	0.1	0	0	0	0	1	0	25	17	7	49	0	0	0	0
scaffoldA01:14942745-14943227	Cluster_1084	483	140	1.652	111	0.629	.	AGGUGGCGCAACAGAAGGGAGGCU	8	0.614	24	N5	0.2	2	0	0	0	0	3	13	2	15	103	2	0	0	0
scaffoldA01:14944635-14944885	Cluster_1085	251	732	8.637	648	0.878	+	AUGCGGACUCCACUGACACGUGAC	249	0.13	24	N11	-1	0	1	2	1	1	5	59	17	45	594	6	0	0	1
scaffoldA01:14967271-14968035	Cluster_1086	765	168	1.982	165	0.417	.	AUGCUGGUGCCACACAUUUUCAAU	31	0.429	24	N5	0.3	0	0	1	1	1	1	6	1	8	146	3	0	0	0
scaffoldA01:14970465-14971117	Cluster_1087	653	161	1.9	85	0.404	.	AAUGGGCCGGCACUGAUUACAUGG	11	0.621	24	N5	0.2	1	0	0	0	4	0	13	4	11	127	1	0	0	0
scaffoldA01:14981609-14981866	Cluster_1088	258	118	1.392	17	0.407	.	AUUUGCUGUAGCUUUCCUUGCUGU	16	0.5	24	N6	0.2	1	0	0	0	0	0	5	1	14	97	0	0	0	0
scaffoldA01:15019969-15020223	Cluster_1089	255	227	2.679	7	0.242	.	AAGCCAAUCCCUAAACCGAGACCG	65	0.238	24	N6	1.7	0	0	0	1	0	0	5	5	9	204	3	0	0	0
scaffoldA01:15028270-15028956	Cluster_1090	687	245	2.891	225	0.755	.	AUAGAAGGGCCCAGACUAAUUUUC	64	0.343	24	N5	2.4	0	0	0	2	2	2	15	4	22	195	3	0	0	0
scaffoldA01:15040576-15041287	Cluster_1091	712	301	3.552	101	0.581	.	AAUGAUUGGCUCUGAAUAUUUUUG	70	0.435	24	N5	1.4	0	0	1	0	1	4	13	6	40	232	3	0	0	1
scaffoldA01:15096004-15096345	Cluster_1092	342	144	1.699	82	0.625	.	AUCCGGGCCCCACCGAAGUGAUUC	29	0.403	24	N5	0.2	0	0	0	1	1	1	6	1	19	112	3	0	0	0
scaffoldA01:15160653-15160902	Cluster_1093	250	105	1.239	61	0.029	-	AAAAAGAAUUGAUUUGGCUACCUA	55	0.162	24	N11	-1	0	0	0	1	0	0	2	0	3	98	1	0	0	0
scaffoldA01:15164642-15164877	Cluster_1094	236	96	1.133	84	0.458	.	AUUGGGGGGUUUUUCAGGUGAGGU	7	0.677	24	N6	0.1	0	0	0	0	1	3	4	3	13	69	3	0	0	0
scaffoldA01:15168050-15168971	Cluster_1095	922	562	6.631	191	0.432	.	AAGUGGGUAUAUGGGCCGUCCAUG	100	0.393	24	N5	2.2	2	0	0	3	9	11	27	5	60	442	3	0	0	0
scaffoldA01:15172058-15173017	Cluster_1096	960	197	2.325	69	0.497	.	GAUAUGGACCGAAAUGGACAAGCC	18	0.538	24	N5	0.8	1	0	0	0	2	4	13	6	19	151	1	0	0	0
scaffoldA01:15192632-15193462	Cluster_1097	831	89	1.05	45	0.449	.	AUAGCCCUCACCUUAGCAAUA	11	0.506	24	N5	0.2	0	0	0	0	0	2	21	19	0	47	0	0	0	0
scaffoldA01:15194887-15196090	Cluster_1098	1204	262	3.092	108	0.649	.	AUUGGCAACUCAUGUUAAAAUUGA	34	0.599	24	N5	0.6	1	0	0	1	0	4	18	9	29	198	2	0	0	0
scaffoldA01:15198597-15199196	Cluster_1099	600	158	1.864	47	0.342	.	AUUACUCAAGCUUGAGGUGGCCUG	29	0.589	24	N5	0.8	0	0	0	0	0	1	11	12	8	125	1	0	0	0
scaffoldA01:15199440-15200085	Cluster_1100	646	88	1.038	25	0.489	.	AUAGCUUGGUUUUCGGAGAUUGGC	8	0.625	24	N5	0	0	0	0	0	2	0	7	0	7	71	1	0	0	0
scaffoldA01:15203815-15204480	Cluster_1101	666	210	2.478	50	0.495	.	ACUCCGCCGUGGAAACAUAACUCA	9	0.576	24	N5	0.2	1	0	0	0	1	1	13	7	15	171	1	0	0	0
scaffoldA01:15205228-15205642	Cluster_1102	415	143	1.687	82	0.336	.	AAAUAGUGAUUACUGUAGUAUGGC	6	0.657	24	N5	0.1	0	0	6	0	1	1	7	4	13	110	1	0	0	0
scaffoldA01:15212416-15212756	Cluster_1103	341	122	1.44	43	0.582	.	AACGUGUGGCCCUUGAAAAUCACA	26	0.426	24	N5	0.1	1	0	0	1	0	0	3	1	6	110	0	0	0	0
scaffoldA01:15214475-15214796	Cluster_1104	322	311	3.67	146	0.691	.	AUUGGCCACACUUAGAUUUUGUCA	58	0.373	24	N5	2.3	2	1	2	1	2	5	12	11	28	243	4	0	0	0
scaffoldA01:15263551-15263593	Cluster_1105	43	1373	16.201	0	0.864	+	AUCAAGGCGGUCCGAACGGCG	628	0.034	21	N11	-1	0	0	0	1	11	69	1178	74	8	30	0	0	2	0
scaffoldA01:15281885-15282559	Cluster_1106	675	113	1.333	32	0.558	.	AACAUGCUGGUCAAAGGUCAAUCC	21	0.531	24	N5	0.2	0	0	1	0	0	0	2	1	12	94	2	1	0	0
scaffoldA01:15292825-15294146	Cluster_1107	1322	305	3.599	93	0.597	.	ACCGGUUUGGGUCAGAGUUGACCG	40	0.466	24	N5	0.8	0	0	1	1	2	3	15	5	31	244	3	0	0	0
scaffoldA01:15310046-15310281	Cluster_1108	236	124	1.463	84	0.21	.	AACUAGCGGUUCAAAAUAUAUGUU	8	0.476	24	N6	0	0	0	0	0	0	3	7	6	12	92	2	2	0	0
scaffoldA01:15312427-15312784	Cluster_1109	358	164	1.935	128	0.348	.	AUACUGUUUGCGGGCUCCAUAGAU	24	0.567	24	N5	0.1	0	0	0	1	2	3	10	8	20	120	0	0	0	0
scaffoldA01:15323582-15324157	Cluster_1110	576	105	1.239	49	0.59	.	AUUUUCGGGAUGCGCGUGAGUGUA	7	0.714	24	N5	0.1	0	0	0	0	0	1	9	3	6	85	1	0	0	0
scaffoldA01:15335121-15335752	Cluster_1111	632	178	2.1	126	0.601	.	AUGCAGGAUCCACUACUCCCUUUU	20	0.478	24	N5	0.1	0	0	0	1	1	0	7	2	10	157	0	0	0	0
scaffoldA01:15337122-15337632	Cluster_1112	511	163	1.923	44	0.448	.	AUGGCCGACCACUUUUGUCUCUUU	13	0.552	24	N5	0.2	0	0	0	1	0	1	3	2	11	144	1	0	0	0
scaffoldA01:15369310-15369809	Cluster_1113	500	107	1.263	79	0.636	.	AUUUGGAUGAUGACUUUUAAAUU	9	0.589	24	N5	0.6	0	0	0	0	2	3	6	4	21	71	0	0	0	0
scaffoldA01:15380667-15381262	Cluster_1114	596	122	1.44	96	0.615	.	AUUGGCCCAAAUCUACAUACCAGA	15	0.574	24	N5	0	1	0	1	0	0	1	2	1	9	107	0	0	0	0
scaffoldA01:15391626-15392508	Cluster_1115	883	98	1.156	86	0.459	.	GAAGCCGACACAACACCUCGCGUU	4	0.684	24	N5	0	1	0	0	1	0	2	1	2	8	83	0	0	0	0
scaffoldA01:15413059-15413453	Cluster_1116	395	119	1.404	107	0.487	.	AUGUUCACUGUAGAUAUUUGUGUU	16	0.513	24	N5	0.1	0	0	0	1	1	0	6	0	10	100	1	0	0	0
scaffoldA01:15430029-15430455	Cluster_1117	427	139	1.64	121	0.712	.	ACUAGGACCUCGAAGUAAAACAUG	21	0.417	24	N5	0.1	0	0	0	1	2	3	2	1	8	121	1	0	0	0
scaffoldA01:15431541-15432706	Cluster_1118	1166	200	2.36	66	0.625	.	GUGGGACCAGGCUGUGUUUUGCCC	12	0.64	24	N5	0.6	2	0	0	1	2	4	13	3	18	155	2	0	0	0
scaffoldA01:15439559-15440223	Cluster_1119	665	95	1.121	22	0.411	.	AAGUAUUCGUAUACCGUCAGUAUU	8	0.695	24	N5	0.2	0	0	1	0	1	0	1	0	9	83	0	0	0	0
scaffoldA01:15466937-15468463	Cluster_1120	1527	133	1.569	82	0.504	.	AUCUAUGUGGCAUUAUGAUUGGUU	5	0.722	24	N5	0.1	0	0	0	0	0	3	1	4	12	111	2	0	0	0
scaffoldA01:15494202-15494602	Cluster_1121	401	450	5.31	50	0.469	.	AUUGGCCAGGCUCGAGUACAUGUU	34	0.329	24	N5	0.3	0	0	1	3	1	7	30	11	30	357	10	0	0	0
scaffoldA01:15511763-15512468	Cluster_1122	706	104	1.227	45	0.5	.	CCAUGCGGACUAGCCAAUUAGGCU	5	0.731	24	N5	0.1	0	0	0	1	2	1	7	6	13	72	2	0	0	0
scaffoldA01:15524372-15524811	Cluster_1123	440	169	1.994	44	0.675	.	AUCCGACCAGACCGUCCGGUUUCU	11	0.568	24	N5	0.1	1	0	2	0	0	1	19	8	24	113	1	0	0	0
scaffoldA01:15526834-15527319	Cluster_1124	486	214	2.525	8	0.556	.	ACUCAAGCUAGAGGUGGUCUAGGU	64	0.248	24	N5	0.5	0	0	0	0	0	1	3	2	9	194	5	0	0	0
scaffoldA01:15545721-15546387	Cluster_1125	667	159	1.876	18	0.057	-	CGCAAGCCUGAUCCAGCAAUAUUGC	8	0.623	24	N5	-1	10	0	8	15	16	19	22	7	14	30	11	2	5	0
scaffoldA01:15551384-15552244	Cluster_1126	861	102	1.204	49	0.304	.	AUUGGUAGCCGACAAAAAAAUAUA	4	0.676	24	N5	0.1	0	0	0	0	0	3	5	3	14	77	0	0	0	0
scaffoldA01:15590858-15591313	Cluster_1127	456	340	4.012	24	0.65	.	AUGUCAUUGUGGACUAGGCUUGGA	46	0.335	24	N5	0.5	0	0	2	2	1	6	18	9	30	266	6	0	0	0
scaffoldA01:15595532-15595670	Cluster_1128	139	132	1.558	14	0.258	.	AAAACUGCGUCGGCGUCUACGAAA	29	0.386	24	N6	0.2	0	0	0	0	1	2	9	2	9	107	2	0	0	0
scaffoldA01:15596054-15596406	Cluster_1129	353	163	1.923	119	0.613	.	AUUGGCCCACCCUACGGACGGAUA	15	0.601	24	N5	0.3	0	0	1	0	1	5	13	13	17	109	4	0	0	0
scaffoldA01:15603136-15603641	Cluster_1130	506	322	3.8	214	0.348	.	AGUAGACGAGCCGAUUCUUCUAAG	21	0.447	24	N5	0.2	2	0	2	2	3	3	24	8	35	239	4	0	0	0
scaffoldA01:15604086-15604442	Cluster_1131	357	180	2.124	179	0.544	.	AUCAGACUCUAUAAACCAAAAUGU	17	0.428	24	N5	0.6	0	0	0	0	2	3	5	5	24	137	4	0	0	0
scaffoldA01:15605288-15605565	Cluster_1132	278	446	5.263	291	0.484	.	GUUGGCGUAGGUCUUUGUAGCACG	75	0.348	24	N6	0.9	2	0	1	0	3	5	16	14	50	352	2	0	1	0
scaffoldA01:15612196-15612476	Cluster_1133	281	339	4	164	0.614	.	GAUGGCGGGCACCUCAGCCAAGG	26	0.416	24	N6	0.4	0	0	3	4	5	6	66	60	46	146	1	0	0	2
scaffoldA01:15622681-15623041	Cluster_1134	361	134	1.581	65	0.642	.	AAGGUGGCUCUCGGACCAGAAAUC	21	0.53	24	N5	0.1	0	0	0	0	0	3	10	3	11	103	4	0	0	0
scaffoldA01:15625495-15625944	Cluster_1135	450	165	1.947	30	0.63	.	AAUACUCAGUGAGGGCAGGUUCUA	12	0.533	24	N5	0.1	0	1	0	0	3	2	5	7	16	131	0	0	0	0
scaffoldA01:15628306-15629423	Cluster_1136	1118	248	2.926	47	0.496	.	ACCGAGCUCCUAGCCGCCGCCUCC	8	0.681	24	N5	0.5	3	0	0	1	3	11	25	11	25	167	2	0	0	0
scaffoldA01:15629680-15629891	Cluster_1137	212	215	2.537	99	0.316	.	AAACUGUCACGAAUCGCUUCAAAC	34	0.419	24	N6	0.3	0	0	0	0	1	1	8	2	26	177	0	0	0	0
scaffoldA01:15634873-15635131	Cluster_1138	259	182	2.148	23	0.423	.	AACCGCAACCGCUGUGUUUGAACC	33	0.225	24	N6	0.2	1	0	0	0	0	1	4	1	5	170	0	0	0	0
scaffoldA01:15664531-15665135	Cluster_1139	605	96	1.133	15	0.688	.	GAGUGGCCACUGGAGGAAACG	2	0.885	21	N5	0.1	0	1	1	3	2	5	46	14	7	15	0	1	0	1
scaffoldA01:15693975-15694287	Cluster_1140	313	92	1.086	10	0.804	+	AUAUACCGACGGAGACGGAUCCUC	17	0.5	24	N5	-1	0	0	0	0	0	1	27	4	4	55	1	0	0	0
scaffoldA01:15750309-15750814	Cluster_1141	506	155	1.829	133	0.626	.	AUGCUUCCUGAUGACGUGGCUGCC	11	0.613	24	N5	0.1	0	0	0	2	1	3	15	5	15	110	4	0	0	0
scaffoldA01:15756764-15757949	Cluster_1142	1186	247	2.915	167	0.559	.	AAUAGUGUCUUUCCUGAAACCCUG	17	0.555	24	N5	0.1	2	3	1	4	1	3	8	14	17	191	3	0	0	0
scaffoldA01:15762522-15763094	Cluster_1143	573	186	2.195	80	0.57	.	AAGAAGGGAGCUAAUUGGAUCAUU	19	0.565	24	N5	0.1	0	0	0	5	1	2	4	8	16	148	2	0	0	0
scaffoldA01:15769460-15769705	Cluster_1144	246	321	3.788	124	0.393	.	AGGCCCAAUGACUAAUCACUACGA	62	0.361	24	N6	1.1	0	0	0	1	2	6	14	9	30	253	6	0	0	0
scaffoldA01:15875973-15876480	Cluster_1145	508	116	1.369	101	0.638	.	AAGGCCUCUUAUUUGUUACAAACU	26	0.56	24	N5	0.2	0	1	0	0	0	2	3	3	12	92	2	0	0	1
scaffoldA01:15876697-15876857	Cluster_1146	161	117	1.381	36	0.744	.	GAAUAACCCUUGCUUGCCUAGACU	12	0.402	24	N6	0.2	0	0	1	0	4	1	6	4	12	87	2	0	0	0
scaffoldA01:15879254-15879612	Cluster_1147	359	87	1.027	48	0.517	.	AAGUAAUAUAUAAGAUAGAUGGGC	14	0.575	24	N5	0.1	0	1	0	0	0	0	3	1	8	74	0	0	0	0
scaffoldA01:15942450-15943042	Cluster_1148	593	146	1.723	122	0.623	.	ACUAGAUUCUGACCCGUGCGUCCU	40	0.411	24	N5	0.2	0	0	0	1	1	3	11	8	7	114	1	0	0	0
scaffoldA01:15954514-15954951	Cluster_1149	438	86	1.015	22	0.267	.	AAACUCUCCUUCCUGCCGCGUACG	14	0.558	24	N5	0.3	0	0	0	0	1	0	2	0	5	74	4	0	0	0
scaffoldA01:15966712-15967508	Cluster_1150	797	113	1.333	92	0.549	.	AUGCGAGACCUCUAGAAUCAUGGA	24	0.531	24	N5	0.2	0	0	0	0	3	0	2	3	6	99	0	0	0	0
scaffoldA01:15994318-15994671	Cluster_1151	354	112	1.322	99	0.714	.	GACGUAGAAGACUGUGCUUAGAGC	14	0.625	24	N5	0.1	0	0	1	1	1	2	6	5	19	77	0	0	0	0
scaffoldA01:16009354-16009591	Cluster_1152	238	95	1.121	8	0.168	-	AUUGCUUCCUAAGCCUAUCCACAU	19	0.463	24	N11	-1	0	0	0	0	0	0	5	4	8	77	1	0	0	0
scaffoldA01:16084502-16085271	Cluster_1153	770	136	1.605	62	0.559	.	AAACGGCCAGUAAUAGACAUUGUU	8	0.647	24	N5	0.1	0	0	0	0	1	2	0	6	13	110	4	0	0	0
scaffoldA01:16090634-16091256	Cluster_1154	623	226	2.667	217	0.885	+	AAAUCUUGGCCCAACUACAAUUCU	76	0.27	24	N5	-1	0	0	0	0	0	1	7	6	18	191	3	0	0	0
scaffoldA01:16110302-16110849	Cluster_1155	548	161	1.9	6	0.491	.	AUGUCCAAAUGGUCUAGCCCAUGG	12	0.534	24	N5	0.2	0	0	0	1	0	4	11	6	12	127	0	0	0	0
scaffoldA01:16117206-16117632	Cluster_1156	427	143	1.687	69	0.58	.	ACAAACGAACGCAGCAUCUGGAUG	10	0.497	24	N5	0.2	0	0	0	1	1	1	8	2	15	114	1	0	0	0
scaffoldA01:16131008-16131385	Cluster_1157	378	181	2.136	165	0.63	.	AAAAAUUAUCCGAUUCAGCUUCCG	32	0.298	24	N5	0.1	0	0	1	0	0	1	4	0	12	162	0	1	0	0
scaffoldA01:16135169-16136373	Cluster_1158	1205	246	2.903	214	0.415	.	AAUUGCGGGCUGCCACUUAUCAGU	25	0.602	24	N5	0.5	0	1	0	0	1	6	22	1	31	181	1	0	1	1
scaffoldA01:16142192-16142851	Cluster_1159	660	131	1.546	44	0.191	-	UAAACUUAGUUGUUGUCUGUCUA	19	0.481	24	N5	-1	0	0	0	0	0	2	1	3	30	92	3	0	0	0
scaffoldA01:16153043-16154028	Cluster_1160	986	285	3.363	92	0.358	.	CGAUCGUCUUCACUUAAAGAAG	12	0.621	21	N5	0.5	0	0	1	1	1	11	152	94	12	12	0	0	1	0
scaffoldA01:16243559-16243791	Cluster_1161	233	154	1.817	22	0.805	+	AUGAGAAUAUUUUGGUUGAGGUGG	18	0.331	24	N11	-1	0	0	0	0	1	2	6	5	16	123	1	0	0	0
scaffoldA01:16253913-16254199	Cluster_1162	287	121	1.428	104	0.603	.	AAAGCCUAAGAGUAUCUCGAAAAG	32	0.397	24	N6	1.2	0	0	1	1	4	2	3	0	29	76	5	0	0	0
scaffoldA01:16317156-16317459	Cluster_1163	304	531	6.266	292	0.213	.	UUACCCCGCCUCCGAUUCAU	66	0.35	21	N5	1.5	1	4	6	22	24	98	117	82	60	51	28	23	10	5
scaffoldA01:16317563-16317818	Cluster_1164	256	232	2.738	122	0.362	.	CUGAGUUGGCUGUUCGACGCCU	50	0.392	22	N6	-1	2	1	5	8	8	12	36	92	26	22	6	10	1	3
scaffoldA01:16317961-16318563	Cluster_1165	603	120	1.416	25	0.383	.	AGGGAGUCCGGAGACGUCGGCAGG	9	0.55	21	N5	0.8	1	2	1	4	2	12	24	24	20	16	5	4	3	2
scaffoldA01:16319171-16319603	Cluster_1166	433	540	6.372	302	0.15	-	UGGACCGACGCGGAUUAAGGUGC	99	0.272	22	N5	-1	1	4	11	8	27	22	120	163	121	38	11	4	2	8
scaffoldA01:16323910-16324586	Cluster_1167	677	110	1.298	14	0.264	.	AACUCGCUGGUCAAAGGUCAAUCC	54	0.409	24	N5	0.5	0	1	0	0	2	2	4	11	7	83	0	0	0	0
scaffoldA01:16365173-16365241	Cluster_1168	69	238	2.808	0	0.664	.	UCGCUCCUACCGAUUGAAUGU	93	0.231	21	N6	0.9	2	1	3	4	5	18	162	20	13	6	1	1	0	2
scaffoldA01:16381550-16381575	Cluster_1169	26	327	3.859	0	0.043	-	AAGACCAUGCAAGCGCGAAAAA	221	0.034	22	N11	-1	0	0	0	0	0	0	5	221	35	65	1	0	0	0
scaffoldA01:16383807-16383880	Cluster_1170	74	88	1.038	26	0.352	.	UGGUUCGCCGUCUGCGACGUCGA	16	0.489	21	N6	0.1	1	0	1	2	2	0	33	22	20	6	1	0	0	0
scaffoldA01:16387469-16387508	Cluster_1171	40	101	1.192	0	0.941	+	UACCCUACUGAUGCCCGCGUCU	36	0.238	22	N11	-1	0	0	0	3	2	4	20	38	24	9	1	0	0	0
scaffoldA01:16387670-16387733	Cluster_1172	64	648	7.646	180	0.693	.	UUCGGCUCCCAAAUGCACGUG	273	0.148	21	N6	3.4	2	2	6	19	52	27	407	96	19	10	1	0	2	5
scaffoldA01:16392362-16392410	Cluster_1173	49	169	1.994	29	0.018	-	GAGGACAUUGUCAGGUGGGGG	25	0.302	21	N11	-1	14	0	16	10	24	24	34	16	12	8	6	4	0	1
scaffoldA01:16392499-16393417	Cluster_1174	919	409	4.826	103	0.218	.	AUUUUCACUUGCGCCGGAGCU	20	0.584	21	N5	0.5	15	4	15	20	36	57	96	50	47	34	14	11	6	4
scaffoldA01:16416929-16417032	Cluster_1175	104	114	1.345	68	0.263	.	CCGCCUUGAAUUAUAAUUACCACCU	21	0.368	21	N6	2.3	0	4	0	3	0	1	28	10	19	9	23	11	0	6
scaffoldA01:16422162-16422213	Cluster_1176	52	133	1.569	98	0.669	.	UUACGACUUCUCCUUCCUCUAAUU	23	0.368	21	N6	-1	4	1	1	2	3	6	37	20	19	35	5	0	0	0
scaffoldA01:16422296-16422346	Cluster_1177	51	189	2.23	169	0.344	.	ACGCGUUGACUACGUCCCUGC	62	0.138	21	N6	-1	3	1	0	2	8	6	87	46	8	16	3	4	2	3
scaffoldA01:16422442-16422469	Cluster_1178	28	114	1.345	0	0.509	.	UGCGCGCUACACUGAUGUAUUC	28	0.184	21	N6	-1	0	0	0	1	1	15	53	40	2	1	0	0	1	0
scaffoldA01:16430880-16431083	Cluster_1179	204	2137	25.216	669	0.593	.	CAUGCGUCGCUUCUAGCCCGAA	283	0.072	21	N6	1.3	1	3	2	9	21	127	876	850	173	47	7	16	3	2
scaffoldA01:16446475-16446527	Cluster_1180	53	737	8.696	736	0.237	.	CGACGGGGUAUUGUAAGUGGCAGU	119	0.115	21	N6	-1	3	1	10	11	28	26	299	123	49	171	10	1	3	2
scaffoldA01:16450737-16450779	Cluster_1181	43	214	2.525	213	0.78	.	GGUGAACUCGUUGAAUACAUC	129	0.14	21	N6	-1	0	0	0	0	0	1	161	43	5	4	0	0	0	0
scaffoldA01:16469280-16469327	Cluster_1182	48	157	1.853	2	0.146	-	CUUGCGGAAGGAUCAUUG	67	0.108	18	N11	-1	0	1	57	67	3	0	5	11	3	2	4	2	2	0
scaffoldA01:16471791-16471911	Cluster_1183	121	610	7.198	71	0.139	-	CGAUGACCAAUUGUGCGAAUA	400	0.111	21	N11	-1	1	0	1	0	9	30	433	93	23	14	5	0	1	0
scaffoldA01:16523864-16524700	Cluster_1184	837	105	1.239	18	0.486	.	UCUCGUUAAUCCAUUCAUGCC	8	0.648	21	N5	0.1	4	2	1	2	7	23	35	12	5	6	3	4	0	1
scaffoldA01:16524777-16525457	Cluster_1185	681	106	1.251	12	0.104	-	GGUAGGACGGGGUGGU	22	0.708	N	N2	-1	24	0	1	11	8	23	13	12	7	4	0	1	2	0
scaffoldA01:16526022-16526964	Cluster_1186	943	2400	28.319	1860	0.298	.	UCCUGCGGAAGGAUCAUUG	1285	0.086	19	N5	-1	11	3	120	210	1454	132	152	125	66	55	9	1	30	32
scaffoldA01:16531864-16531913	Cluster_1187	50	472	5.569	73	0.282	.	CGCGUCGCAAUAGUAAUUCAACU	244	0.114	23	N6	-1	1	0	0	2	1	9	79	88	255	25	9	2	1	0
scaffoldA01:16532531-16532641	Cluster_1188	111	127	1.499	33	0.315	.	CCUUGGCUGUGGUUUCGCUA	10	0.528	22	N6	-1	7	1	3	2	5	21	22	28	12	7	12	3	3	1
scaffoldA01:16548508-16548720	Cluster_1189	213	269	3.174	25	0.364	.	UCAGGUCGCGUUGACUACGUC	39	0.383	21	N6	0.5	1	4	2	5	13	21	143	54	8	7	3	4	2	2
scaffoldA01:16554625-16555122	Cluster_1190	498	263	3.103	21	0.376	.	GUCUGCCUGGGUGUCACAU	38	0.217	21	N5	8.3	0	1	6	18	41	33	62	35	21	20	15	8	1	2
scaffoldA01:16555664-16557250	Cluster_1191	1587	1186	13.995	162	0.562	.	UUCGUCUUUCAUAAAUCCAAGG	127	0.292	22	N5	-1	5	3	7	20	49	227	324	348	91	51	26	21	8	6
scaffoldA01:16563845-16564024	Cluster_1192	180	248	2.926	226	0.96	+	GACGAUUUGUGACACCCAUU	127	0.113	20	N11	-1	0	0	0	3	2	129	37	6	54	16	1	0	0	0
scaffoldA01:16611153-16611310	Cluster_1193	158	425	5.015	217	0.609	.	UCUCGUACUAGGUUGGAUUACU	56	0.184	22	N6	-1	0	0	0	6	10	60	134	136	56	13	5	0	2	3
scaffoldA01:16625604-16625741	Cluster_1194	138	102	1.204	51	0.392	.	GGUUCGAUUAGUCUUUCGU	11	0.588	21	N6	0.4	0	3	1	4	17	9	22	10	12	10	2	3	5	4
scaffoldA01:16627428-16627476	Cluster_1195	49	171	2.018	104	0.942	+	UAAGGUGUGAACUCGUUGAAUA	19	0.275	21	N11	-1	0	0	0	0	1	8	73	70	10	7	1	1	0	0
scaffoldA01:16627584-16627629	Cluster_1196	46	185	2.183	122	0.568	.	UCCACGUAGGUAGUUAGCAGG	54	0.205	21	N6	-1	0	0	0	0	4	7	133	29	4	6	0	1	0	1
scaffoldA01:16627700-16627731	Cluster_1197	32	221	2.608	0	0.914	+	AAAGAGCUCUCAGUCUGUCAG	189	0.077	21	N11	-1	0	0	0	2	0	2	203	3	1	8	0	1	1	0
scaffoldA01:16646482-16646527	Cluster_1198	46	130	1.534	3	0.246	.	AAGGGAGUCCGGAGACGUCGG	79	0.192	21	N6	-1	0	0	0	2	0	5	93	13	14	2	1	0	0	0
scaffoldA01:16675192-16675248	Cluster_1199	57	91	1.074	55	0.495	.	CCUCUGACUAUGAAAUACGAU	38	0.297	21	N6	-1	0	1	0	3	5	10	51	9	6	3	1	1	1	0
scaffoldA01:16689087-16689291	Cluster_1200	205	404	4.767	19	0.183	-	GGGGUAUUGUAAGUGGCAGAGUU	111	0.149	23	N11	-1	1	2	1	9	13	19	81	107	117	42	1	3	7	1
scaffoldA01:16689956-16690195	Cluster_1201	240	177	2.089	43	0.644	.	CUUGGCUGUGGUUUCGCUGGAUU	37	0.339	23	N6	-1	8	1	0	1	7	9	31	22	48	28	9	5	7	1
scaffoldA01:16721523-16721699	Cluster_1202	177	99	1.168	54	0.879	+	AAAGAAGACCCUGUUGAGCUA	27	0.323	21	N11	-1	0	0	1	4	8	10	48	4	3	12	6	2	0	1
scaffoldA01:16728058-16728204	Cluster_1203	147	206	2.431	34	0.646	.	CUCACGGCCGGCUUCUUAGAG	64	0.233	21	N6	2	1	1	2	1	3	11	115	51	8	10	1	0	2	0
scaffoldA01:16728299-16728600	Cluster_1204	302	484	5.711	60	0.674	.	CCGCCCGUCGCUCUACCGAUU	41	0.3	21	N5	2.4	4	3	7	13	18	87	129	93	36	60	11	8	12	3
scaffoldA01:16729032-16729071	Cluster_1205	40	141	1.664	0	0	-	GUAUGGGGGGACGACGAUU	41	0.128	19	N11	-1	0	0	1	2	45	29	20	17	18	8	0	1	0	0
scaffoldA01:16731069-16731158	Cluster_1206	90	88	1.038	0	0.932	+	CAGGUCUCCAAGGUGAACAGCUU	29	0.227	23	N11	-1	0	3	1	0	1	0	9	12	31	26	1	3	1	0
scaffoldA01:16732447-16732611	Cluster_1207	165	103	1.215	77	0.922	+	UCAGCCCUUUGUCCUAAGAUUCGA	12	0.35	20	N11	-1	5	2	4	3	3	16	15	10	6	13	10	13	2	1
scaffoldA01:16741970-16742676	Cluster_1208	707	569	6.714	46	0.835	+	CAAGGGGAAUCCGACUGUUUU	247	0.148	21	N5	-1	2	0	10	12	30	49	353	85	8	13	1	5	1	0
scaffoldA01:16766067-16766176	Cluster_1209	110	132	1.558	4	0.894	+	GGUGCCUCCACGUAGCUAGUU	54	0.242	21	N11	-1	1	1	2	0	2	3	89	18	6	8	2	0	0	0
scaffoldA01:16766562-16766722	Cluster_1210	161	88	1.038	33	0.148	-	AUUCACCUCUGACUAUGAAAUA	8	0.625	22	N8	-1	3	0	2	6	8	5	19	22	9	5	3	3	2	1
scaffoldA01:16787730-16787892	Cluster_1211	163	275	3.245	64	0.098	-	AUGUCAGGUGGGGAGUUUGGC	76	0.313	21	N11	-1	5	5	25	10	30	26	108	21	12	13	6	7	3	4
scaffoldA01:16810500-16810755	Cluster_1212	256	95	1.121	2	0.316	.	UACAAGUUGCUAUACUAAGACAAA	9	0.526	24	N6	0	2	0	2	1	2	0	3	2	7	76	0	0	0	0
scaffoldA01:17049361-17049604	Cluster_1213	244	117	1.381	1	0.316	.	AUAAGCUUCCUUAAGUGUCCGUUG	15	0.504	24	N6	0.1	1	0	0	0	0	1	8	1	8	97	1	0	0	0
scaffoldA01:17147216-17147305	Cluster_1214	90	148	1.746	39	0.304	.	AAAUUGUGCGAAUCAACGGUU	64	0.182	21	N6	1.4	0	0	0	0	1	14	92	5	7	19	2	6	1	1
scaffoldA01:17152417-17152568	Cluster_1215	152	471	5.558	456	0.86	+	UGGAUUAUGGCUGAACGCCUC	102	0.163	21	N11	-1	4	2	4	1	9	13	285	120	16	11	4	1	1	0
scaffoldA01:17365726-17366017	Cluster_1216	292	149	1.758	5	0.497	.	AGGCUCCUCUUCAUCUUCCCAUGU	21	0.523	24	N6	0.2	1	0	0	0	3	0	2	6	10	126	1	0	0	0
scaffoldA01:17708459-17708889	Cluster_1217	431	188	2.218	12	0.622	.	ACUUUGGGGUAUGGACAGGCUGGC	13	0.473	24	N5	0.1	0	0	0	1	0	1	12	14	26	133	1	0	0	0
scaffoldA01:18043900-18044215	Cluster_1218	316	132	1.558	8	0.205	.	AUUGACUCCACAUGCUUAUAGGUC	23	0.394	24	N5	0.2	0	0	0	0	0	1	1	3	8	119	0	0	0	0
scaffoldA01:18313458-18313711	Cluster_1219	254	85	1.003	1	0.671	.	AGGCCGUACCAUCCGUACAAAGGA	15	0.435	24	N6	0	1	0	0	0	0	0	8	2	3	67	4	0	0	0
scaffoldA01:18593209-18593566	Cluster_1220	358	91	1.074	2	0.527	.	ACUGGUCUUGAUGUUGCUGGAGCU	10	0.67	24	N5	0.1	0	0	0	0	0	1	7	10	8	64	1	0	0	0
scaffoldA01:18624923-18625129	Cluster_1221	207	132	1.558	120	0.765	.	GGAGAAGUUUGGGCAAGUUGGUA	54	0.341	23	N6	-1	0	0	0	0	1	4	1	1	62	58	4	1	0	0
scaffoldA01:18703359-18703542	Cluster_1222	184	229	2.702	4	0.083	-	UUUACCCUACUGAUGCCCGCGC	57	0.258	22	N11	-1	2	0	2	3	5	31	53	65	63	3	1	1	0	0
scaffoldA01:18704430-18704623	Cluster_1223	194	168	1.982	31	0.101	-	GUGGCGGGCUGCUUGAGCUGC	12	0.577	21	N11	-1	5	6	8	12	11	21	46	28	16	7	3	0	3	2
scaffoldA01:18704890-18705268	Cluster_1224	379	676	7.977	4	0.93	+	UCGACUAACCCAUGUGCAAGG	297	0.074	21	N5	-1	1	1	2	6	15	190	350	91	6	7	3	4	0	0
scaffoldA01:18705670-18705983	Cluster_1225	314	793	9.357	262	0.704	.	AAAAAGGGCAGGGACGUAGUC	106	0.242	21	N5	6	2	1	5	11	27	99	307	165	54	107	11	3	1	0
scaffoldA01:18715027-18715051	Cluster_1226	25	133	1.569	0	0	-	AAGAGAGUGCCUACCCCUUAA	127	0.038	21	N11	-1	0	0	0	0	0	1	127	3	1	1	0	0	0	0
scaffoldA01:18720759-18720898	Cluster_1227	140	184	2.171	157	0.908	+	GCUUCGGCGGGUCGAUCCCGG	72	0.234	21	N11	-1	3	2	1	2	5	7	102	49	6	1	1	0	2	3
scaffoldA01:18752859-18752943	Cluster_1228	85	129	1.522	68	0.496	.	UUUUAACAGAUGUGCCGCCCU	24	0.287	21	N6	1.6	4	0	5	3	4	13	40	30	11	5	8	4	1	1
scaffoldA01:18765023-18765064	Cluster_1229	42	182	2.148	86	0.643	.	GAAUCUUAGCGACAAAU	72	0.242	17	N6	-1	1	0	73	14	8	7	31	19	3	13	2	2	2	7
scaffoldA01:18772017-18772047	Cluster_1230	31	175	2.065	117	0.96	+	CUUGUUACGACUUCUCCUUCUU	34	0.16	22	N11	-1	0	2	0	1	2	8	43	62	31	19	1	2	1	3
scaffoldA01:18818306-18818472	Cluster_1231	167	121	1.428	2	0.207	.	AGGAUGUGAAGAGUGAAUAGUGUA	39	0.372	24	N6	0.4	0	0	0	1	0	1	2	2	7	107	1	0	0	0
scaffoldA01:19018939-19018984	Cluster_1232	46	92	1.086	92	0.946	+	CGCGCCCGCCGCCCGAUUGCC	56	0.228	21	N11	-1	0	1	1	1	1	9	59	12	2	4	1	1	0	0
scaffoldA01:19082223-19082652	Cluster_1233	430	399	4.708	19	0.887	+	AUAACAGGGACAGUCGGGGG	79	0.211	20	N5	-1	2	4	8	28	66	85	81	42	15	25	16	14	9	4
scaffoldA01:19085557-19085598	Cluster_1234	42	91	1.074	50	0.077	-	UUGCCGACUUCCCUUGCCUAU	23	0.242	21	N11	-1	1	0	0	3	3	1	30	26	10	12	2	3	0	0
scaffoldA01:19093775-19093876	Cluster_1235	102	263	3.103	102	0.643	.	UCCGCGGGCGUAACAAAAGCCU	58	0.369	22	N6	-1	1	2	8	12	18	11	70	93	26	7	7	2	2	4
scaffoldA01:19095364-19095536	Cluster_1236	173	159	1.876	4	0.346	.	UGCCUCCGGCGCUGUUACUUUU	74	0.214	22	N6	-1	0	1	0	1	3	4	30	81	10	23	3	0	2	1
scaffoldA01:19098867-19099065	Cluster_1237	199	86	1.015	68	0.407	.	UGGUAAUUAUAAUUCAAGGG	13	0.372	21	N6	1.8	0	2	2	2	3	19	23	14	17	1	0	1	1	1
scaffoldA01:19118219-19118320	Cluster_1238	102	159	1.876	17	0.855	+	CACAAUUGGUCAUCGCGCUGG	55	0.258	21	N14	-1	0	1	0	0	4	38	90	10	9	4	1	0	1	1
scaffoldA01:19136385-19136677	Cluster_1239	293	106	1.251	13	0.528	.	UUUCACCUCUGACUAUGAAAA	15	0.434	21	N6	1.5	1	0	1	5	4	14	38	29	8	5	1	0	0	0
scaffoldA01:19172588-19172793	Cluster_1240	206	291	3.434	3	0.021	-	CUCCGGCGCAAGUGAAAUACCU	221	0.065	22	N11	-1	0	0	0	0	8	11	42	223	1	3	2	0	1	0
scaffoldA01:19184344-19184498	Cluster_1241	155	394	4.649	5	0.02	-	UUUCCCCGCUGAUUCUGCCAAGG	145	0.076	23	N11	-1	1	3	3	16	20	26	46	90	151	25	8	5	0	0
scaffoldA01:19201038-19201084	Cluster_1242	47	1998	23.576	1998	0.006	-	GUGGAUGGGGGGACGACGAUU	629	0.018	21	N12	-1	0	0	2	5	63	484	792	350	200	74	9	14	3	2
scaffoldA01:19202641-19202861	Cluster_1243	221	105	1.239	64	0.257	.	UCUUAGGAUCGACUAACCCGU	60	0.324	21	N6	1.3	1	0	1	3	4	6	69	11	2	4	3	1	0	0
scaffoldA01:19203010-19203324	Cluster_1244	315	105	1.239	31	0.829	+	GUCCGAACCCGUCGACUGUUGG	10	0.543	21	N5	-1	3	2	2	6	9	8	28	22	4	11	1	6	1	2
scaffoldA01:19204356-19204525	Cluster_1245	170	661	7.8	487	0.982	+	UGCGCCCGCCGCCCGCUUGCC	135	0.18	21	N11	-1	2	1	1	8	12	36	308	190	43	18	21	7	7	7
scaffoldA01:19266100-19266132	Cluster_1246	33	2703	31.895	1441	0.999	+	CUAUGGGGGGACGACGAUU	769	0.008	19	N11	-1	0	2	229	751	1225	443	38	13	0	1	0	0	1	0
scaffoldA01:19266597-19266740	Cluster_1247	144	119	1.404	60	0.319	.	CGCGAGAAGUCCACUAAACCCU	14	0.513	21	N6	0.4	0	2	2	2	11	9	37	28	13	8	3	3	0	1
scaffoldA01:19303820-19303945	Cluster_1248	126	89	1.05	25	0.371	.	AGCUCACGUUCCCUAUUGGUGGGA	10	0.517	21	N6	0.3	0	0	1	5	6	5	23	19	2	17	7	2	1	1
scaffoldA01:19306459-19306597	Cluster_1249	139	108	1.274	12	0.759	.	CUAAGUCCGUUCGGUGGAAGCC	12	0.38	21	N6	0.1	0	1	0	2	2	1	53	35	9	3	2	0	0	0
scaffoldA01:19343102-19343131	Cluster_1250	30	88	1.038	88	0.17	-	UUGGCCUUCGGGAUCGGAGUAAUU	42	0.17	24	N11	-1	0	1	1	3	0	1	8	6	7	42	9	3	5	2
scaffoldA01:19354415-19354676	Cluster_1251	262	515	6.077	208	0.586	.	CGCUCCUACCGAUUGAAUGAA	93	0.19	21	N6	2.6	0	4	8	12	4	92	199	110	49	21	9	6	1	0
scaffoldA01:20160684-20160834	Cluster_1252	151	136	1.605	11	0.949	+	UCUCGGGAAGUCCUCGUGUUGCACCCCU	15	0.36	24	N11	-1	0	14	0	4	1	3	11	16	15	25	3	18	11	15
scaffoldA01:20161190-20161422	Cluster_1253	233	152	1.794	9	0.908	+	ACUAGGAUGGGUGACCUCCCAGG	23	0.224	24	N11	-1	0	5	0	1	1	4	18	11	24	32	18	21	10	7
scaffoldA01:20162076-20162741	Cluster_1254	666	119	1.404	11	0.882	+	GUCCUCGUGUUGCACCCCC	20	0.387	21	N5	-1	4	4	1	7	21	11	22	13	7	21	3	3	2	0
scaffoldA01:20248099-20248268	Cluster_1255	170	117	1.381	30	0.675	.	AAGCGUGCUUGGGCGAGAGUAGAA	10	0.607	24	N6	0.3	0	2	0	1	2	3	18	12	14	54	3	3	4	1
scaffoldA01:20321179-20321662	Cluster_1256	484	154	1.817	120	0.383	.	AUGCCUCCGCCCCUGAUCAAAGCU	25	0.39	24	N5	0.6	0	0	0	0	0	0	5	1	16	132	0	0	0	0
scaffoldA01:20323089-20323297	Cluster_1257	209	94	1.109	31	0.723	.	AGAAGACCGACACGUGGCAACACG	19	0.436	24	N6	0	0	0	0	1	2	0	3	0	6	80	2	0	0	0
scaffoldA01:20429705-20429748	Cluster_1258	44	122	1.44	1	0	-	AUCGGCUCCCAAAGGCACGUG	114	0.041	21	N11	-1	0	0	0	0	0	2	114	4	0	1	1	0	0	0
scaffoldA01:20436626-20436883	Cluster_1259	258	94	1.109	23	0.245	.	GGGCGCGAUCAUACCAGCACU	9	0.468	24	N6	0.1	1	0	7	4	5	6	14	7	5	34	5	0	3	3
scaffoldA01:20455890-20456448	Cluster_1260	559	425	5.015	2	0.2	.	ACGUCGCCGCGAUCCGAACAA	91	0.252	21	N5	5.9	1	0	0	8	12	34	218	105	31	9	4	1	0	2
scaffoldA01:20491773-20492074	Cluster_1261	302	171	2.018	23	0.404	.	UCGAUGGAUCAAAAAGCAACG	15	0.409	21	N5	0.5	0	1	1	4	8	15	87	28	12	10	1	2	0	2
scaffoldA01:20492656-20493015	Cluster_1262	360	85	1.003	31	0.353	.	AACCCGCUGGUCAAUGGUCAACCC	15	0.412	24	N5	0.5	0	0	0	0	1	0	4	3	6	71	0	0	0	0
scaffoldA01:20499508-20499959	Cluster_1263	452	85	1.003	54	0.306	.	AACUCGCUGGUCAAUGGUCAACCC	38	0.424	24	N5	0.3	0	0	0	0	0	1	1	5	2	74	2	0	0	0
scaffoldA01:20500657-20500951	Cluster_1264	295	392	4.626	29	0.105	-	AUUCUGACUUAGAGGCGUUCU	126	0.219	21	N11	-1	0	1	2	6	9	32	203	66	38	28	4	0	3	0
scaffoldA01:20649223-20650193	Cluster_1265	971	1706	20.13	493	0.406	.	UCAGCUCGCGUUGAUUACGUC	192	0.209	21	N5	6.8	15	6	25	55	104	152	892	241	82	77	28	14	10	5
scaffoldA01:20656025-20656448	Cluster_1266	424	98	1.156	25	0.337	.	CGGCGCCAGCACUAAGGCCAUG	8	0.633	22	N5	-1	3	2	4	9	2	13	18	32	8	4	1	0	1	1
scaffoldA01:20660219-20660307	Cluster_1267	89	220	2.596	5	0.836	+	AUUCAAGGCAGUCCGAACGGC	41	0.218	21	N11	-1	0	0	0	0	2	12	134	60	5	6	1	0	0	0
scaffoldA01:20661654-20662072	Cluster_1268	419	1451	17.121	124	0.907	+	GGCAUCAGUAGGGUAAAACUU	568	0.088	21	N5	-1	2	1	4	5	18	63	844	110	332	57	6	4	3	2
scaffoldA01:20669006-20671043	Cluster_1269	2038	1333	15.729	225	0.633	.	UCCGGAUUUUCAAGGGCCGCU	87	0.413	21	N5	4	32	3	31	51	51	123	522	285	110	80	20	15	7	3
scaffoldA01:20671331-20672316	Cluster_1270	986	686	8.095	345	0.692	.	UAUUUCAAAGAUUACCCGGGCC	154	0.286	22	N5	-1	32	0	7	8	15	48	127	259	99	43	32	9	6	1
scaffoldA01:20672985-20673749	Cluster_1271	765	129	1.522	55	0.349	.	CUGGCAGGAUCAACCAGGUAU	11	0.667	21	N5	0.2	3	5	0	3	4	8	32	22	11	11	3	12	5	10
scaffoldA01:20718679-20719414	Cluster_1272	736	115	1.357	42	0.496	.	AACGACAAGCAGCGGUGAUCGACA	5	0.678	24	N5	0.1	0	0	0	1	0	2	3	4	5	99	1	0	0	0
scaffoldA01:20721066-20721171	Cluster_1273	106	323	3.811	112	0.26	.	ACAUCAGCUCGCGUUGACUACGUC	49	0.263	21	N6	0.2	5	0	7	5	8	31	126	73	11	54	1	0	1	1
scaffoldA01:20723395-20723503	Cluster_1274	109	106	1.251	7	0.981	+	AUGAUGACUCGCGCUUACUAGG	62	0.094	22	N11	-1	0	0	2	0	0	0	24	62	3	13	2	0	0	0
scaffoldA01:20723596-20723782	Cluster_1275	187	121	1.428	52	0.719	.	UUCCUUGGCCUAAACGGCAAUA	11	0.521	21	N6	0.1	1	0	2	5	4	2	46	30	21	9	1	0	0	0
scaffoldA01:20768052-20768701	Cluster_1276	650	4066	47.978	3259	0.585	.	ACUUAGAGGCGUGCAGUCAUA	706	0.097	21	N5	7	3	8	9	27	34	239	2780	779	79	80	15	7	5	1
scaffoldA01:20775724-20776221	Cluster_1277	498	594	7.009	107	0.665	.	CGAUAGGCCACGCUUUCACA	92	0.239	22	N5	-1	3	1	5	7	9	126	115	183	71	46	11	5	6	6
scaffoldA01:20776353-20776901	Cluster_1278	549	944	11.139	620	0.278	.	CCGGCGGCCCUUGAAAAUCCU	326	0.279	21	N5	11.4	4	5	11	21	22	87	467	107	113	45	29	19	10	4
scaffoldA01:20789123-20789439	Cluster_1279	317	517	6.1	412	0.631	.	UAGGUUGAAUUACUAUUGCGU	70	0.217	21	N5	1.5	3	1	3	3	7	12	230	132	64	50	7	3	1	1
scaffoldA01:20789568-20789795	Cluster_1280	228	103	1.215	34	0.301	.	UUUUAGACCCAAGACUCGCUUU	18	0.583	22	N6	-1	0	0	2	5	5	12	28	32	4	9	1	4	1	0
scaffoldA01:20789874-20790195	Cluster_1281	322	219	2.584	52	0.425	.	ACGCGCUUGGUUGAAUUUCUU	39	0.425	21	N5	1.3	3	4	2	2	8	22	102	42	11	14	3	3	1	2
scaffoldA01:20799909-20800356	Cluster_1282	448	453	5.345	234	0.547	.	CAAGAUCUGCACCGACGGCA	64	0.371	21	N5	2.1	1	1	5	6	18	86	148	115	29	28	10	3	1	2
scaffoldA01:20800444-20801364	Cluster_1283	921	193	2.277	40	0.606	.	GCCUUGGACGGAAUUUACCU	19	0.554	21	N5	0.2	5	0	5	5	7	30	57	27	26	13	6	6	5	1
scaffoldA01:20849102-20849186	Cluster_1284	85	1182	13.947	141	0.144	-	CUAGAAGCGACGCAUGCGCCU	828	0.094	21	N11	-1	1	0	3	2	6	27	1000	113	8	16	4	1	0	1
scaffoldA01:20858805-20859142	Cluster_1285	338	244	2.879	64	0.926	+	GAAGGAUCAAAAAGCAACU	31	0.234	21	N5	-1	0	1	9	14	43	30	63	37	28	7	6	1	2	3
scaffoldA01:20859289-20859763	Cluster_1286	475	105	1.239	8	0.381	.	UUCACGGAGUAAGUAAAAUU	7	0.686	21	N5	0.1	2	2	0	3	3	8	32	20	11	15	4	3	1	1
scaffoldA01:20859852-20860519	Cluster_1287	668	445	5.251	67	0.802	+	UUUCCCCCGACUCUUAGGAUU	85	0.413	21	N5	-1	22	1	9	10	9	27	190	91	42	21	5	7	9	2
scaffoldA01:20861900-20862328	Cluster_1288	429	133	1.569	24	0.436	.	GGGGGGGACGACGAUUU	11	0.504	22	N5	-1	15	0	13	5	4	10	11	33	12	8	11	5	2	4
scaffoldA01:20862429-20863982	Cluster_1289	1554	1171	13.818	399	0.52	.	UGUGAUGCCCUUAGAUGUUCUA	61	0.325	21	N5	4.4	5	18	9	23	24	84	374	324	173	82	32	14	5	4
scaffoldA01:21130591-21131038	Cluster_1290	448	219	2.584	120	0.489	.	UUUUUACACCAACUUGCCCAAACU	54	0.388	24	N5	0.4	1	0	1	1	0	5	10	7	27	163	4	0	0	0
scaffoldA01:21170210-21170407	Cluster_1291	198	169	1.994	3	0.787	.	ACUUCUCCUUGCCAUCCGAGUUAC	42	0.29	24	N6	0.3	0	1	1	0	0	3	2	8	10	138	2	0	3	1
scaffoldA01:21210711-21211890	Cluster_1292	1180	965	11.387	238	0.347	.	UUCUGGCCGAGGGCACGUCUU	32	0.261	21	N5	1.9	43	4	36	52	86	119	214	172	84	66	42	33	10	4
scaffoldA01:21223063-21223116	Cluster_1293	54	99	1.168	99	0.505	.	AAGCUCCUACUGAGGGUCGU	12	0.394	21	N6	-1	0	1	0	3	3	14	37	29	2	3	7	0	0	0
scaffoldA01:21231744-21231796	Cluster_1294	53	100	1.18	3	0.61	.	AGCAAGGCCACUCUGCCAUU	11	0.46	21	N6	-1	0	1	0	0	1	16	48	22	3	7	0	1	0	1
scaffoldA01:21414467-21414956	Cluster_1295	490	184	2.171	84	0.603	.	AAACUUGAGGUGGUCUGGAUAACU	42	0.533	24	N5	0.9	0	0	0	0	1	4	12	5	11	150	0	1	0	0
scaffoldA01:21416610-21416756	Cluster_1296	147	106	1.251	48	0.623	.	AUAUUUUGGGGCCCUGUUCGA	10	0.5	24	N6	0.1	0	0	0	0	1	1	15	5	6	77	1	0	0	0
scaffoldA01:21417402-21418037	Cluster_1297	636	131	1.546	14	0.565	.	AAUGGGCUGCAGUCUUAACGGGCU	22	0.534	24	N5	0.1	1	0	0	0	0	1	7	10	7	103	2	0	0	0
scaffoldA01:21418337-21418692	Cluster_1298	356	100	1.18	10	0.25	.	UUCGAGACACUCCACCUUAGCC	12	0.37	22	N5	-1	0	1	0	0	0	1	7	39	13	38	1	0	0	0
scaffoldA01:21419106-21419520	Cluster_1299	415	85	1.003	3	0.329	.	UCAUCUUACCAGUCCGACUCGA	16	0.424	24	N5	0.1	0	0	0	0	0	0	8	30	2	44	0	1	0	0
scaffoldA01:21419960-21420302	Cluster_1300	343	265	3.127	141	0.604	.	AAGGCCCGUUUCAUUGUAAGAUGG	54	0.306	24	N5	1.1	0	0	0	0	0	1	7	4	17	233	3	0	0	0
scaffoldA01:21444652-21445027	Cluster_1301	376	166	1.959	5	0.145	-	GAUUAUGUGAUGAGGGCGUGAG	16	0.428	22	N5	-1	1	0	0	1	1	0	27	66	10	59	1	0	0	0
scaffoldA01:21451030-21451222	Cluster_1302	193	86	1.015	28	0.593	.	AAUACGAUACCACAAGACCUAAAG	9	0.535	24	N6	0	0	0	0	0	0	0	3	6	8	67	2	0	0	0
scaffoldA01:21460245-21460803	Cluster_1303	559	330	3.894	165	0.412	.	AGAGGCUGAACCAUCAUCGGAGUU	38	0.385	24	N5	0.9	1	0	1	0	0	1	19	7	23	275	3	0	0	0
scaffoldA01:21463123-21463525	Cluster_1304	403	98	1.156	60	0.49	.	AUGAAACCCGAACCAAGACCUAUG	3	0.704	24	N5	0.1	1	0	0	0	0	2	3	4	22	63	1	0	2	0
scaffoldA01:21467526-21468381	Cluster_1305	856	137	1.617	131	0.577	.	AUAGUAGCAGGCCCAACCCAGUUC	7	0.62	24	N5	0.2	0	0	1	1	1	2	4	3	9	115	1	0	0	0
scaffoldA01:21696367-21697131	Cluster_1306	765	113	1.333	6	0.726	.	AUGUGACUUUGGCUUGUCUUUGAG	7	0.637	24	N5	0.4	0	1	0	0	0	0	2	2	10	95	3	0	0	0
scaffoldA01:21701988-21702171	Cluster_1307	184	87	1.027	2	0.816	+	GACUUUGGCUUGUCUUUGAGCUCC	9	0.46	24	N11	-1	1	0	0	1	0	0	2	2	3	77	1	0	0	0
scaffoldA01:22199310-22199383	Cluster_1308	74	92	1.086	38	0.391	.	ACUGUAGCAGCAACAUCGAGCGAC	16	0.424	24	N6	0.1	0	0	0	0	0	2	0	5	5	79	1	0	0	0
scaffoldA01:22201896-22202946	Cluster_1309	1051	217	2.561	74	0.323	.	AUCGCGGCACUGUUACAGAGAGAC	20	0.594	24	N5	0.1	1	0	1	2	0	7	7	2	15	180	1	1	0	0
scaffoldA01:22203155-22203408	Cluster_1310	254	125	1.475	48	0.656	.	AUUGCUCUGGUACUGCUAUGUAUG	32	0.448	24	N6	0.3	1	0	2	0	3	8	4	3	4	99	1	0	0	0
scaffoldA01:22268636-22268943	Cluster_1311	308	173	2.041	39	0.491	.	GUAGAGGUGUCAACUGGGCGGGCU	7	0.555	24	N5	0.2	1	0	0	1	1	2	9	7	26	121	5	0	0	0
scaffoldA01:22366967-22367933	Cluster_1312	967	118	1.392	80	0.627	.	ACUGUGCUGUAGGACUCUGCCAAC	7	0.619	24	N5	0.1	0	0	2	0	0	1	5	1	6	102	1	0	0	0
scaffoldA01:22436919-22437511	Cluster_1313	593	141	1.664	125	0.305	.	AUGGGCAUUGACGAGUCAUGGACG	37	0.468	24	N5	0.8	0	0	0	0	0	1	2	1	12	124	1	0	0	0
scaffoldA01:22474749-22475501	Cluster_1314	753	85	1.003	5	0.529	.	AGUGUCUGAUGGCUCAGCUGUGGG	6	0.647	24	N5	0.1	0	0	0	0	0	2	3	4	5	70	1	0	0	0
scaffoldA01:22505722-22506640	Cluster_1315	919	287	3.387	268	0.425	.	AAAAGGCACUGUGGUCGAUUCAUG	33	0.443	24	N5	0.5	0	0	0	0	0	2	9	8	20	246	2	0	0	0
scaffoldA01:22510728-22511082	Cluster_1316	355	90	1.062	86	0.278	.	AUUCUACUGGAGGAGGGCCGCGAU	39	0.4	24	N5	0.8	0	0	2	0	1	0	4	1	4	78	0	0	0	0
scaffoldA01:22679369-22679881	Cluster_1317	513	174	2.053	9	0.448	.	CCAAGAUCUGCACCGACGGCCC	14	0.54	21	N5	0.2	6	0	2	9	12	7	38	34	21	21	9	7	7	1
scaffoldA01:22681137-22681930	Cluster_1318	794	157	1.853	62	0.522	.	AGGCACGUCUGCCUGGGUGUCACA	16	0.471	21	N5	0.3	2	0	1	10	4	10	55	26	11	26	2	8	1	1
scaffoldA01:22861605-22861797	Cluster_1319	193	88	1.038	5	0.67	.	AAAAACGACUCUCGGCAA	18	0.295	22	N6	-1	2	2	16	21	9	3	6	22	4	1	0	1	1	0
scaffoldA01:22895616-22895974	Cluster_1320	359	526	6.207	367	0.863	+	CAGCCUCUGGUCGAUGGAACAAGG	125	0.247	24	N5	-1	5	4	13	21	28	57	72	72	71	134	17	22	5	5
scaffoldA01:22896952-22897039	Cluster_1321	88	86	1.015	3	0.977	+	AACCGUUGAUUCGCACAAUUGU	13	0.314	20	N11	-1	0	0	1	3	4	32	27	14	2	1	2	0	0	0
scaffoldA01:22900845-22901058	Cluster_1322	214	101	1.192	12	0.851	+	AUGAUUAACAGGGACAGUCGU	56	0.317	21	N15	-1	1	0	1	4	8	11	63	3	4	3	0	1	2	0
scaffoldA01:22901591-22901656	Cluster_1323	66	121	1.428	33	0.132	-	AAGAUUACCCGGGCCUGUCCG	42	0.298	21	N11	-1	1	0	0	0	2	4	75	31	5	2	1	0	0	0
scaffoldA01:22953901-22954053	Cluster_1324	153	119	1.404	15	0.521	.	AAAAAGAGCUCUCAGUCUGUC	13	0.429	21	N6	0.2	2	0	1	1	8	8	29	20	11	9	10	10	7	3
scaffoldA01:22970209-22970803	Cluster_1325	595	136	1.605	30	0.728	.	CGGCGCUGUUACUUUGAAGAAU	18	0.618	22	N5	-1	1	0	2	3	5	8	21	36	31	9	8	2	9	1
scaffoldA01:23006171-23007239	Cluster_1326	1069	114	1.345	97	0.439	.	AGGAGAGACUAUCCAUGUAAGAUU	6	0.693	24	N5	0	0	0	0	0	1	2	5	2	10	94	0	0	0	0
scaffoldA01:23021836-23022266	Cluster_1327	431	102	1.204	93	0.775	.	CAAACCCUAAGAGCCGACUACA	30	0.461	22	N5	-1	1	0	0	0	1	2	28	40	2	27	1	0	0	0
scaffoldA01:23024267-23025062	Cluster_1328	796	124	1.463	88	0.427	.	AAACCUAAACGCGCCAUCAAACUC	8	0.669	24	N5	0.1	1	0	1	1	0	2	0	3	9	106	1	0	0	0
scaffoldA01:23072614-23072839	Cluster_1329	226	146	1.723	98	0.801	+	AAAGUGUCUCUCCAGCAAGUUGUG	38	0.384	24	N11	-1	0	0	0	0	0	1	7	4	9	125	0	0	0	0
scaffoldA01:23083670-23084431	Cluster_1330	762	124	1.463	89	0.46	.	AAGGGCCGAUAUUUGUCAGAAGGA	20	0.605	24	N5	0.1	0	0	1	0	0	0	0	2	12	108	1	0	0	0
scaffoldA01:23090374-23091047	Cluster_1331	674	126	1.487	124	0.476	.	AAAGCCCAACCAUGAACUAAACCC	10	0.579	24	N5	0.4	1	0	1	0	1	4	6	3	12	97	1	0	0	0
scaffoldA01:23091467-23092684	Cluster_1332	1218	135	1.593	81	0.63	.	AAUGUUGACGGAGAGCUGGUG	4	0.837	21	N5	0.1	0	2	1	2	5	6	74	38	1	1	3	0	1	1
scaffoldA01:23096410-23096940	Cluster_1333	531	143	1.687	141	0.364	.	ACCUCCUGUUGCUAUGUCAGUAUU	31	0.573	24	N5	0.3	0	0	0	0	0	1	4	5	10	123	0	0	0	0
scaffoldA01:23097401-23097487	Cluster_1334	87	104	1.227	59	0.413	.	AACUAAAAGACAUAAAUGCCAUU	13	0.375	24	N6	0.2	0	0	0	1	0	0	3	2	27	71	0	0	0	0
scaffoldA01:23122320-23122965	Cluster_1335	646	92	1.086	46	0.37	.	AGGCUCCUCCUAAUCUGCCCAUGC	16	0.565	24	N5	0.1	1	0	0	0	0	0	4	2	7	77	1	0	0	0
scaffoldA01:23138210-23138589	Cluster_1336	380	103	1.215	25	0.447	.	AAAUGCUAAUGGGUUCUCUGCAGC	16	0.583	24	N5	0.1	0	0	0	0	1	1	5	5	7	83	0	1	0	0
scaffoldA01:23171991-23172180	Cluster_1337	190	202	2.384	95	0.693	.	AGAUCCGCUUGAUACACACUUGUA	37	0.366	24	N6	0.6	0	1	0	0	2	2	5	3	25	161	3	0	0	0
scaffoldA01:23191428-23191834	Cluster_1338	407	336	3.965	317	0.857	+	AUCCGCUUCGCACCGUACCGUGGU	102	0.31	24	N5	-1	2	0	1	0	3	4	9	6	24	281	6	0	0	0
scaffoldA01:23201560-23201863	Cluster_1339	304	111	1.31	91	0.477	.	AUGACUAGUAUGAACCACUUCUGU	12	0.532	24	N5	0.1	0	0	0	1	1	0	3	4	8	94	0	0	0	0
scaffoldA01:23222668-23222994	Cluster_1340	327	107	1.263	74	0.477	.	AAAUUACCCGGACCUCACAAUGGA	14	0.626	24	N5	0.1	0	0	0	2	2	0	6	3	12	81	1	0	0	0
scaffoldA01:23267970-23269088	Cluster_1341	1119	142	1.676	81	0.556	.	AUGGCUGAAAGACUGUCAGAGUGC	10	0.662	24	N5	0.6	0	0	0	0	0	2	7	11	9	112	1	0	0	0
scaffoldA01:23272121-23272433	Cluster_1342	313	124	1.463	104	0.605	.	AUGUACUGGUCUGGUUCCCCAAAC	27	0.468	24	N5	0.1	0	0	0	0	1	1	4	3	20	93	2	0	0	0
scaffoldA01:23283178-23283806	Cluster_1343	629	107	1.263	29	0.411	.	AACGGUGCCGAUCGUAAAGCGAGU	10	0.523	24	N5	0	0	0	1	0	1	1	1	2	12	88	1	0	0	0
scaffoldA01:23285595-23285721	Cluster_1344	127	193	2.277	192	0.238	.	ACGCGCCGAUAGUUUGUUUGAAAU	75	0.238	24	N6	0.8	1	0	0	1	0	2	3	6	7	172	1	0	0	0
scaffoldA01:23301864-23302665	Cluster_1345	802	263	3.103	78	0.612	.	AUUUAAGCCCACCACUUCUAUAAU	34	0.46	24	N5	0.2	1	0	0	1	1	0	12	4	25	212	7	0	0	0
scaffoldA01:23334026-23334197	Cluster_1346	172	185	2.183	65	0.405	.	AUUGAAAUCGACGUGAGGCUGACA	30	0.357	24	N6	0.4	0	0	0	1	0	2	8	4	13	156	1	0	0	0
scaffoldA01:23348082-23348669	Cluster_1347	588	111	1.31	92	0.73	.	AUGGCCUAACUUUUUCACGGAGUU	15	0.604	24	N5	0.3	0	0	0	0	0	2	8	5	6	89	1	0	0	0
scaffoldA01:23356148-23356766	Cluster_1348	619	107	1.263	32	0.393	.	AUUAUAAAGAUAUUGGGUCGAUGG	10	0.673	24	N5	0	0	0	0	0	0	2	5	1	9	90	0	0	0	0
scaffoldA01:23357195-23357648	Cluster_1349	454	105	1.239	15	0.467	.	AAUGGGUUAAUGGGUUAAAAGGUU	8	0.667	24	N5	0.1	0	0	0	0	0	1	6	1	14	82	1	0	0	0
scaffoldA01:23394017-23394623	Cluster_1350	607	214	2.525	205	0.061	-	AACGUGGCGCGCCGAACAAUGAGC	38	0.257	24	N5	-1	0	0	0	0	0	3	12	7	15	170	7	0	0	0
scaffoldA01:23405069-23405334	Cluster_1351	266	105	1.239	33	0.476	.	AUGAAGUAUUGGCAAUCACAUGGC	13	0.6	24	N6	0.1	1	0	1	0	0	2	5	1	14	80	1	0	0	0
scaffoldA01:23406130-23406480	Cluster_1352	351	145	1.711	95	0.524	.	AAACACCGGGUAGAGGUAUAGCCC	16	0.524	24	N5	0.4	0	0	0	0	0	3	15	3	12	112	0	0	0	0
scaffoldA01:23419546-23420453	Cluster_1353	908	189	2.23	181	0.603	.	UGGCACGUCUUGAAAGUUCAGACA	25	0.46	24	N5	0.3	0	0	1	0	1	3	5	2	17	159	1	0	0	0
scaffoldA01:23430603-23431636	Cluster_1354	1034	613	7.233	516	0.261	.	AUGUGAUUGAUGACGUGGACGCUU	45	0.331	24	N5	0.5	1	0	1	0	3	11	23	16	59	496	2	0	0	1
scaffoldA01:23457600-23458008	Cluster_1355	409	101	1.192	19	0.644	.	AAACAUGAGGUGGUCUGGGUAGCC	13	0.574	24	N5	0.4	0	0	0	1	0	1	11	3	10	75	0	0	0	0
scaffoldA01:23508620-23508836	Cluster_1356	217	142	1.676	128	0.19	-	AUCCAUUCUUGAGCCGCUUGAUCC	20	0.43	24	N11	-1	0	0	0	0	0	3	4	3	12	118	1	0	1	0
scaffoldA01:23533892-23534512	Cluster_1357	621	89	1.05	23	0.528	.	AUAACUCAGACACCCUAACUCAGU	8	0.584	24	N5	0.1	0	0	0	1	0	0	3	1	9	75	0	0	0	0
scaffoldA01:23629051-23629483	Cluster_1358	433	86	1.015	46	0.605	.	ACUGAAUUCAUGGAACGUGUGAUG	13	0.558	24	N5	0	0	0	0	0	1	1	1	4	6	73	0	0	0	0
scaffoldA01:23721472-23721750	Cluster_1359	279	111	1.31	46	0.676	.	AACUCUGGUUCGAACCCCGCUGGC	7	0.658	24	N6	0.1	0	0	0	1	0	5	9	3	21	70	2	0	0	0
scaffoldA01:23750343-23751488	Cluster_1360	1146	87	1.027	25	0.552	.	AUGAGGAAGACCGCAAAAUGGAUC	5	0.839	24	N5	0	0	0	0	0	1	0	4	5	7	69	0	1	0	0
scaffoldA01:23783215-23783659	Cluster_1361	445	93	1.097	88	0.473	.	AUUCAACACCCACUUCAUUAUAAA	12	0.624	24	N5	0.1	0	0	0	0	0	1	2	3	2	85	0	0	0	0
scaffoldA01:23799237-23799427	Cluster_1362	191	90	1.062	6	0.511	.	UUUCAACCGCUACAUUCCACCAUC	17	0.444	24	N6	0.1	0	0	0	0	1	1	4	1	7	74	1	0	1	0
scaffoldA01:24033864-24034905	Cluster_1363	1042	85	1.003	47	0.635	.	AUUGGCAACUUGAACAAGGGAAGG	6	0.718	24	N5	0.1	0	0	0	0	0	0	3	0	7	75	0	0	0	0
scaffoldA01:24067928-24068174	Cluster_1364	247	89	1.05	9	0.742	.	AUGAACGACACGUCACCAGAAAUC	25	0.202	24	N6	0.3	0	0	0	0	0	0	0	2	3	84	0	0	0	0
scaffoldA01:24095138-24095357	Cluster_1365	220	190	2.242	101	0.521	.	UAAUCGGCCAAAACGACGACC	9	0.563	21	N6	0.5	0	0	0	0	3	9	119	48	7	3	0	1	0	0
scaffoldA01:24096062-24096278	Cluster_1366	217	171	2.018	10	0.38	.	CAAUCCUUGGCCGCGAUUCCA	27	0.52	21	N6	1.1	0	0	0	2	1	4	117	35	4	5	2	1	0	0
scaffoldA01:24096552-24097661	Cluster_1367	1110	166	1.959	83	0.404	.	UGAAAGUGGCCUCUCUAGUACC	6	0.735	24	N5	0.1	0	0	0	1	2	2	53	31	12	63	2	0	0	0
scaffoldA01:24127391-24127926	Cluster_1368	536	92	1.086	61	0.424	.	AAUGGUGACCAAACUGAAGAGAAA	7	0.696	24	N5	0.1	2	0	2	1	0	1	3	2	8	71	1	0	0	1
scaffoldA01:24128972-24129548	Cluster_1369	577	98	1.156	91	0.653	.	AAACUGUCGUAUAUGGUAAACAAC	9	0.571	24	N5	0.1	0	0	0	0	1	0	9	5	2	78	3	0	0	0
scaffoldA01:24134206-24134520	Cluster_1370	315	194	2.289	34	0.423	.	AAUUGGCAAUGAGUGGAUUGGCCC	37	0.34	24	N5	0.6	2	0	0	1	3	1	9	1	18	158	1	0	0	0
scaffoldA01:24142653-24142993	Cluster_1371	341	105	1.239	62	0.581	.	AUUAUGUCCAUAACUCUGCGCUUG	20	0.324	24	N5	0.1	0	0	0	0	0	1	4	6	6	87	1	0	0	0
scaffoldA01:24183125-24183546	Cluster_1372	422	302	3.564	36	0.358	.	AAAUCCCCUUGCCACUUGUCAUAA	20	0.381	24	N5	0.3	2	0	0	2	2	1	12	5	25	252	1	0	0	0
scaffoldA01:24184757-24185224	Cluster_1373	468	101	1.192	13	0.376	.	AUCAAACCCCCUUGCCACUUGUCA	27	0.485	24	N5	0.1	0	0	0	0	0	0	3	3	1	94	0	0	0	0
scaffoldA01:24206006-24206778	Cluster_1374	773	264	3.115	51	0.538	.	AACUCGGCGCCACGUAGGAAUUAU	31	0.451	24	N5	1	1	0	0	1	0	4	8	5	27	216	2	0	0	0
scaffoldA01:24226067-24227563	Cluster_1375	1497	323	3.811	159	0.43	.	CAAAGUUGUCUUCGUUAUGCC	10	0.712	21	N5	0.4	1	1	3	3	4	5	213	69	6	14	3	0	1	0
scaffoldA01:24247399-24247805	Cluster_1376	407	98	1.156	92	0.622	.	AACGGCUAAAAUCUUCGAGAAAUU	20	0.51	24	N5	0.2	0	0	1	2	0	1	1	0	19	73	1	0	0	0
scaffoldA01:24260548-24260684	Cluster_1377	137	172	2.03	102	0.169	-	CGAUCCGCUUGAUCCACUCGAUCC	34	0.5	24	N11	-1	0	0	0	2	3	2	6	6	18	132	2	0	1	0
scaffoldA01:24265132-24265432	Cluster_1378	301	104	1.227	82	0.635	.	GACGACGUCCACGGAAGUUACGGA	24	0.394	24	N5	0.1	0	0	0	0	0	1	1	3	6	93	0	0	0	0
scaffoldA01:24289845-24290047	Cluster_1379	203	90	1.062	46	0.811	+	AUAAUUGUCAGAACCGCACCGCAG	8	0.556	24	N11	-1	0	0	0	0	0	1	9	2	8	69	1	0	0	0
scaffoldA01:24293210-24293913	Cluster_1380	704	104	1.227	51	0.413	.	AUAUGGAUGCAGAGCUACAAGUGU	11	0.74	24	N5	0.1	0	0	0	1	1	1	6	1	17	77	0	0	0	0
scaffoldA01:24300120-24300274	Cluster_1381	155	158	1.864	19	0.557	.	AACCAAUCCGCUCGUCCCGCACUG	20	0.373	24	N6	0.3	0	0	0	2	0	2	7	1	11	134	1	0	0	0
scaffoldA01:24345151-24345795	Cluster_1382	645	121	1.428	36	0.521	.	AAAUGCAGGACACGUGUCACAACU	26	0.496	24	N5	0.7	0	0	2	0	0	3	10	0	4	101	1	0	0	0
scaffoldA01:24362298-24362972	Cluster_1383	675	113	1.333	32	0.354	.	AAGCUAAUCGUCUAGCAGAUGGAU	23	0.593	24	N5	0.3	1	0	0	1	2	0	8	3	7	90	1	0	0	0
scaffoldA01:24410804-24411072	Cluster_1384	269	131	1.546	10	0.122	-	AAAAUGUCCCUAAUAUCCUUGGUU	71	0.389	24	N11	-1	1	0	1	0	0	2	3	4	9	111	0	0	0	0
scaffoldA01:24411420-24412679	Cluster_1385	1260	150	1.77	32	0.48	.	ACAGACCACCGCUAAGCUUGAAGA	12	0.733	24	N5	0.2	0	0	0	1	0	2	15	5	12	113	2	0	0	0
scaffoldA01:24589743-24590225	Cluster_1386	483	185	2.183	49	0.265	.	AGGCCCGGCCCUGCCUAGUAGGAG	23	0.47	24	N5	0.2	1	0	0	0	1	2	10	6	16	148	1	0	0	0
scaffoldA01:24699277-24699873	Cluster_1387	597	213	2.513	42	0.399	.	AAGUUAAGGGACUCUACGCUAAGG	20	0.46	24	N5	0.1	1	0	0	1	0	2	14	7	23	161	2	2	0	0
scaffoldA01:24710766-24710972	Cluster_1388	207	109	1.286	14	0.633	.	AAAGGUGACCCGUAAUCCGCACGU	8	0.606	24	N6	0.2	0	0	0	2	0	1	8	1	12	85	0	0	0	0
scaffoldA01:24755035-24755132	Cluster_1389	98	156	1.841	130	0.378	.	AUGGAUCCAGAUCACUCAGUUUAG	39	0.391	24	N6	1.1	0	0	0	0	1	2	6	5	11	129	2	0	0	0
scaffoldA01:24953398-24953964	Cluster_1390	567	6084	71.79	628	0.885	+	GCACGGUUGUCUGACAGGCC	485	0.113	21	N5	-1	20	36	293	712	484	837	1540	1066	218	505	160	109	64	40
scaffoldA01:24962977-24963157	Cluster_1391	181	146	1.723	134	0.26	.	ACCGCAGUUGUACCGCUUGUUCCG	25	0.404	24	N6	0.2	0	0	0	1	1	5	10	2	9	115	3	0	0	0
scaffoldA01:24967020-24967298	Cluster_1392	279	353	4.165	133	0.688	.	AACAUCCGUCAUGUACUGCACGCA	46	0.351	24	N6	0.4	1	0	0	0	5	8	15	6	21	293	4	0	0	0
scaffoldA01:24987516-24987633	Cluster_1393	118	92	1.086	57	0.891	+	AAGUGGAAAAUGGACUUUGGGGCU	10	0.478	24	N11	-1	1	0	1	2	1	3	7	9	7	60	1	0	0	0
scaffoldA01:24989787-24989973	Cluster_1394	187	95	1.121	24	0.474	.	AAAGCACAAGUCACAUGACCAAUC	8	0.547	24	N6	0.1	0	0	2	1	0	1	2	3	13	73	0	0	0	0
scaffoldA01:25021053-25021229	Cluster_1395	177	329	3.882	214	0.407	.	AAACUACCUUGAUCUCCGUGAAAA	33	0.307	24	N6	0.2	0	0	0	1	1	1	9	8	29	273	7	0	0	0
scaffoldA01:25032027-25032209	Cluster_1396	183	152	1.794	42	0.434	.	ACUUAGUCCGAUUAUCCCACCGCG	10	0.612	24	N6	0.1	0	0	0	1	0	9	20	14	15	92	1	0	0	0
scaffoldA01:25039141-25039194	Cluster_1397	54	113	1.333	113	0.708	.	ACUGAUUUCAGCCGACGUGUCACU	14	0.319	24	N6	-1	0	0	0	0	2	4	3	2	18	80	4	0	0	0
scaffoldA01:25054982-25055111	Cluster_1398	130	174	2.053	101	0.46	.	AUCGUAUUUGCCUCGGACCCCUGA	39	0.328	24	N6	0.9	0	0	0	0	1	0	8	10	34	120	1	0	0	0
scaffoldA01:25081724-25082364	Cluster_1399	641	128	1.51	127	0.492	.	ACCUCCAUCGGCGCUUCUUAAAUG	13	0.531	24	N5	0.3	0	0	0	1	2	5	7	3	15	92	3	0	0	0
scaffoldA01:25093101-25093324	Cluster_1400	224	271	3.198	28	0.808	+	AAGGGGCUGAGCUGUAAUUUCACA	186	0.114	24	N13	-1	0	0	0	0	0	0	2	1	26	241	1	0	0	0
scaffoldA01:25096441-25096966	Cluster_1401	526	110	1.298	107	0.418	.	AUGCCACUUUUAUCAAACACAGAG	9	0.582	24	N5	0.1	0	0	0	0	2	1	6	6	17	78	0	0	0	0
scaffoldA01:25099546-25100531	Cluster_1402	986	123	1.451	72	0.724	.	AUCCACCGGCAGUCCAGGUAUGCG	6	0.764	24	N5	0.1	0	0	0	0	1	1	6	12	13	90	0	0	0	0
scaffoldA01:25160656-25160862	Cluster_1403	207	89	1.05	14	0.202	.	UUGCACGGUUGUCUGACAGGC	8	0.528	21	N6	1.1	1	0	4	11	5	7	21	15	9	15	0	0	0	1
scaffoldA01:25203228-25203360	Cluster_1404	133	85	1.003	50	0.871	+	AAUAUUGCUAAGGACUCCAAUGAU	18	0.329	24	N11	-1	0	0	0	1	0	0	0	2	8	73	1	0	0	0
scaffoldA01:25253013-25253400	Cluster_1405	388	98	1.156	87	0.592	.	ACUGCUUAGAGGAUCUCCAACUCA	11	0.592	24	N5	0	0	0	1	0	1	2	5	0	16	71	2	0	0	0
scaffoldA01:25268977-25269498	Cluster_1406	522	116	1.369	114	0.733	.	AUGGACCAGACCUUAUGACAAAUA	41	0.379	24	N5	0.3	0	0	0	0	1	1	2	2	3	106	1	0	0	0
scaffoldA01:25402456-25402931	Cluster_1407	476	556	6.561	346	0.218	.	AACGAUACUCCUUGCACCAUGCUG	186	0.225	24	N5	2.4	0	0	2	3	3	5	32	4	27	473	7	0	0	0
scaffoldA01:25409053-25409269	Cluster_1408	217	96	1.133	17	0.906	+	CACGGUUGUCUGACAGGC	9	0.583	21	N13	-1	1	0	4	9	5	12	27	17	4	14	1	1	1	0
scaffoldA01:25455038-25455959	Cluster_1409	922	114	1.345	57	0.649	.	UUUUCCUCCCAGCUCGAGAUUUCA	16	0.632	24	N5	0.1	1	0	0	0	2	1	4	5	15	85	0	1	0	0
scaffoldA01:25498950-25499419	Cluster_1410	470	96	1.133	84	0.615	.	UACAAUAUGGUGUACGCCCGGUGU	9	0.448	24	N5	0	0	0	0	0	0	0	1	0	4	86	5	0	0	0
scaffoldA01:25513107-25514333	Cluster_1411	1227	107	1.263	53	0.43	.	AACUCUAAACCCUAAGUCUACAUU	11	0.617	24	N5	0	0	0	1	3	1	4	13	5	6	73	1	0	0	0
scaffoldA01:25528614-25529174	Cluster_1412	561	86	1.015	31	0.512	.	AGCUUACGGACACACGAUUUCAGA	7	0.779	24	N5	0.1	1	0	0	0	1	1	1	3	8	71	0	0	0	0
scaffoldA01:25598713-25598945	Cluster_1413	233	98	1.156	4	0.888	+	AUCGUUAGCUUUGUUGAAAUU	50	0.245	21	N15	-1	0	0	0	0	0	2	69	2	5	20	0	0	0	0
scaffoldA01:25607945-25608440	Cluster_1414	496	533	6.289	126	0.707	.	UACUCUUGCCGUGCUGGUUCG	20	0.583	21	N5	1	0	4	5	15	17	22	311	102	17	23	9	5	3	0
scaffoldA01:25641516-25641939	Cluster_1415	424	155	1.829	16	0.484	.	ACUCUAACUCUGUCGCUUCGCCUC	21	0.561	24	N5	0.4	0	0	1	2	0	6	8	4	15	118	0	0	1	0
scaffoldA01:25708312-25708567	Cluster_1416	256	107	1.263	13	0.327	.	GAAAAUGACUAGCCCACCUAUUCU	23	0.523	24	N6	0.3	0	0	0	0	2	1	4	2	7	88	1	2	0	0
scaffoldA01:25775704-25776098	Cluster_1417	395	86	1.015	5	0.535	.	AUCGACCAAGGCUAAGAGUAAAUG	13	0.488	24	N5	0.4	0	0	0	0	0	0	3	1	11	68	2	1	0	0
scaffoldA01:25814020-25814312	Cluster_1418	293	99	1.168	98	0.101	-	AAUAAUUACUAGGACCGGCUCUGG	32	0.283	24	N13	-1	0	0	0	0	0	1	2	1	6	87	2	0	0	0
scaffoldA01:25876137-25876990	Cluster_1419	854	225	2.655	221	0.64	.	AUAGACUACGAUCUCAUAGGUUUU	47	0.391	24	N5	0.5	1	0	0	0	4	0	7	5	24	181	3	0	0	0
scaffoldA01:26020935-26022199	Cluster_1420	1265	420	4.956	88	0.671	.	UGCACAAAAUAGCCUAGGAUG	14	0.679	21	N5	0.7	1	1	1	3	10	20	234	83	18	26	8	8	3	4
scaffoldA01:26069657-26070155	Cluster_1421	499	118	1.392	32	0.525	.	UCCUUGAAGACGAGCGGCGCC	9	0.653	21	N5	0.1	0	3	1	0	2	5	67	22	9	8	0	1	0	0
scaffoldA01:26122768-26123114	Cluster_1422	347	105	1.239	103	0.505	.	AUUGCGGACCACCAUGUGUCGGUG	17	0.514	24	N5	0.1	1	0	0	2	0	1	3	4	11	83	0	0	0	0
scaffoldA01:26125072-26125203	Cluster_1423	132	134	1.581	80	0.313	.	AGAUCCGCCACUGUGUUCAACUCU	32	0.373	24	N6	0.5	2	0	1	0	0	1	7	5	12	105	1	0	0	0
scaffoldA01:26198826-26199032	Cluster_1424	207	96	1.133	17	0.198	-	AAAGGGCUGAGCUGUAAUUUUACA	39	0.344	24	N11	-1	0	0	0	0	0	0	3	3	9	80	1	0	0	0
scaffoldA01:26206676-26207026	Cluster_1425	351	110	1.298	102	0.418	.	AUACUAAACGGCCAAAGGAGAAGU	11	0.582	24	N5	0.1	1	0	1	1	0	6	4	2	12	82	1	0	0	0
scaffoldA01:26214812-26215122	Cluster_1426	311	116	1.369	104	0.543	.	GGGACCGACCGGAUCAACCGAUAA	9	0.569	24	N5	0.5	2	0	0	0	0	2	9	9	16	78	0	0	0	0
scaffoldA01:26223433-26223653	Cluster_1427	221	160	1.888	110	0.769	.	AGAAACUGUAACCAUCCGCAAACU	30	0.362	24	N6	0.1	0	0	0	1	1	3	9	0	7	139	0	0	0	0
scaffoldA01:26234110-26234769	Cluster_1428	660	206	2.431	107	0.573	.	AACUUGAAGCCCAUACAUAAUUGU	14	0.553	24	N5	0.3	0	0	0	1	3	0	8	3	20	170	0	1	0	0
scaffoldA01:26244683-26245745	Cluster_1429	1063	390	4.602	100	0.408	.	AGUAGACACGUGUCGCGUUCUCCU	24	0.495	24	N5	0.5	0	0	0	1	2	2	17	14	32	319	3	0	0	0
scaffoldA01:26251094-26251349	Cluster_1430	256	96	1.133	29	0.927	+	AACGAGCCACUUCAACACACACA	20	0.219	22	N11	-1	0	0	0	0	0	14	19	21	21	20	1	0	0	0
scaffoldA01:26272483-26272737	Cluster_1431	255	457	5.393	200	0.311	.	ACCGCAGUUGAACCACUUGUCCCG	80	0.225	24	N6	1.5	1	0	0	1	0	2	15	10	30	385	13	0	0	0
scaffoldA01:26498540-26498645	Cluster_1432	106	1730	20.414	1267	0.017	-	AAACCCCGGUUAAAUAGGAUCAAAUUUU	537	0.114	28	N11	-1	23	262	31	43	43	41	105	50	27	55	49	79	333	589
scaffoldA01:26548286-26548506	Cluster_1433	221	158	1.864	5	0.785	.	AUGUUUCUAUUCAGCGGG	5	0.778	24	N6	0.4	0	6	2	10	6	15	17	21	14	34	10	9	9	5
scaffoldA01:26854665-26854898	Cluster_1434	234	88	1.038	82	0.489	.	AAACCGCAGUUGAACCGUACCGUA	9	0.432	24	N6	0.1	1	0	0	0	0	0	1	1	5	77	3	0	0	0
scaffoldA01:26881492-26882359	Cluster_1435	868	171	2.018	28	0.602	.	AUGGUCGAAAGGGUGUAUAUACAC	19	0.515	24	N5	0.2	0	0	0	0	0	1	8	8	15	138	1	0	0	0
scaffoldA01:26897049-26897260	Cluster_1436	212	127	1.499	127	0.614	.	UCUUCUGCAAUGCUCUUCCUG	29	0.472	21	N6	0.6	0	1	0	1	3	4	46	20	7	39	3	2	0	1
scaffoldA01:26907216-26908810	Cluster_1437	1595	969	11.434	274	0.542	.	UCCUCAGCCCGCGAUCGUCUG	27	0.575	21	N5	2	2	0	6	7	13	20	656	205	16	32	6	2	1	3
scaffoldA01:26908903-26909135	Cluster_1438	233	131	1.546	57	0.595	.	CCGACAGUGGCAUUUCGUCUU	19	0.557	21	N6	0.4	1	0	0	2	1	5	77	33	3	9	0	0	0	0
scaffoldA01:26946169-26946927	Cluster_1439	759	910	10.738	199	0.811	+	UGAAACUCAGGAUUGUCGGUG	15	0.595	21	N5	-1	0	10	8	27	32	49	441	193	34	51	20	17	18	10
scaffoldA01:26947247-26948275	Cluster_1440	1029	1338	15.788	262	0.709	.	UUCCUCAUGUGGUCGACCAUG	27	0.577	21	N5	8.4	2	16	21	25	42	57	695	227	60	102	42	22	18	9
scaffoldA01:26961243-26961668	Cluster_1441	426	119	1.404	89	0.218	.	AAGGAAAGAAAAACUCGAUUGGUU	40	0.437	24	N5	0.4	0	0	0	0	0	1	2	1	8	106	0	1	0	0
scaffoldA01:26982385-26982716	Cluster_1442	332	188	2.218	154	0.622	.	AUAUAGACGAUCCGACAGACAACC	17	0.351	24	N5	0.1	1	0	0	1	1	1	6	8	18	150	2	0	0	0
scaffoldA01:26982797-26983648	Cluster_1443	852	216	2.549	81	0.611	.	UCGAUUGCGUUUUUUAAGGAUC	5	0.778	21	N5	0.3	3	1	1	4	7	5	127	48	7	10	2	1	0	0
scaffoldA01:27093226-27094090	Cluster_1444	865	162	1.912	86	0.407	.	AUGCGGACUUGCCAAUUAGGCCCA	27	0.506	24	N5	0.5	0	0	1	0	1	2	8	4	16	128	2	0	0	0
scaffoldA01:27244173-27244598	Cluster_1445	426	304	3.587	151	0.299	.	AUACAGACUCUAUAAACCAAGCCG	31	0.355	24	N5	0.5	0	1	0	0	1	1	18	5	17	255	6	0	0	0
scaffoldA01:27282878-27283272	Cluster_1446	395	112	1.322	27	0.616	.	AAAUCAUUGUAAAACUGCCACGUG	14	0.509	24	N5	0.2	0	0	0	0	1	1	6	2	7	93	1	1	0	0
scaffoldA01:27284402-27285692	Cluster_1447	1291	622	7.339	238	0.429	.	AAGCCGCCAUCGCCGAUACCU	12	0.757	21	N5	1.3	10	1	16	25	18	27	347	106	18	13	21	4	5	11
scaffoldA01:27290202-27290737	Cluster_1448	536	148	1.746	58	0.351	.	AGACUCCGGAGUGUUGAUACGAUC	18	0.574	24	N5	0.3	0	0	0	0	1	2	8	11	9	116	1	0	0	0
scaffoldA01:27297741-27298216	Cluster_1449	476	270	3.186	137	0.474	.	AUCAAUACCCUCCCUCACGCUCAG	15	0.489	24	N5	0.3	0	0	0	1	1	2	22	6	32	206	0	0	0	0
scaffoldA01:27300236-27300443	Cluster_1450	208	99	1.168	53	0.374	.	AAUACGACGGUGAACUUAGGGUCU	23	0.323	24	N6	0.6	0	0	0	0	0	0	3	1	10	84	1	0	0	0
scaffoldA01:27316925-27317258	Cluster_1451	334	106	1.251	29	0.245	.	AUACUUCCUCGGAAUUCCGUCGGA	28	0.368	24	N5	0.3	0	0	0	0	0	0	3	0	14	88	1	0	0	0
scaffoldA01:27317865-27318081	Cluster_1452	217	303	3.575	161	0.33	.	ACCCGAAUCCGCAAACGCCUGCAG	23	0.389	24	N6	0.5	0	0	1	1	2	6	17	9	38	227	2	0	0	0
scaffoldA01:27323212-27324076	Cluster_1453	865	122	1.44	112	0.615	.	AAGCUCGAAGUUGGAUUUGUUCG	8	0.582	24	N5	0.3	1	1	0	4	1	2	7	5	15	86	0	0	0	0
scaffoldA01:27326594-27327121	Cluster_1454	528	217	2.561	59	0.438	.	AAGCUUGAGGUAGUCUGGGUAACC	60	0.396	24	N5	1.5	0	0	0	5	0	1	5	6	12	186	1	0	1	0
scaffoldA01:27378313-27378509	Cluster_1455	197	227	2.679	219	0.256	.	AGGACCGGUCUUGGGCAAAGCCUG	97	0.278	24	N6	2	1	0	1	0	0	1	7	3	31	181	2	0	0	0
scaffoldA01:27388310-27388524	Cluster_1456	215	126	1.487	12	0.111	-	AAGGACUCUUGUGAAAAAUGUGUG	94	0.159	24	N12	-1	0	0	0	0	0	1	0	2	4	119	0	0	0	0
scaffoldA01:27419553-27420109	Cluster_1457	557	95	1.121	38	0.705	.	AUAUCGACUCUGUAAACCAAACCG	12	0.621	24	N5	0.2	0	0	0	0	0	1	8	7	9	68	1	1	0	0
scaffoldA01:27422365-27422844	Cluster_1458	480	219	2.584	47	0.082	-	AAUGGCCGGUGUAACCUCUGUAAG	154	0.178	24	N5	-1	0	0	0	2	1	2	3	3	0	205	3	0	0	0
scaffoldA01:27469727-27469942	Cluster_1459	216	472	5.569	468	0.064	-	AAUAUCCGUGGGAUCCGACGACCG	290	0.127	24	N11	-1	2	0	0	0	0	3	17	15	18	417	0	0	0	0
scaffoldA01:27473226-27473670	Cluster_1460	445	182	2.148	99	0.269	.	AGAUACUCCAAAGUCACCAUGUGA	37	0.363	24	N5	1.7	0	0	0	0	0	0	9	4	24	141	4	0	0	0
scaffoldA01:27476295-27476527	Cluster_1461	233	228	2.69	204	0.785	.	AACCGUAUCGCAGUCAAACCGCUU	50	0.32	24	N6	0.2	0	0	0	2	0	1	4	5	16	198	2	0	0	0
scaffoldA01:27489621-27489875	Cluster_1462	255	131	1.546	42	0.198	-	AAUAGGGUAUGGAGUGCAAAUAGG	18	0.466	24	N11	-1	0	0	0	1	1	2	6	2	9	107	3	0	0	0
scaffoldA01:27490628-27490868	Cluster_1463	241	114	1.345	32	0.596	.	AUGCAGGCUACGGAGGAAAGACUU	20	0.482	24	N6	0.7	0	0	0	0	1	4	8	4	8	88	1	0	0	0
scaffoldA01:27507086-27507503	Cluster_1464	418	139	1.64	85	0.273	.	ACAAUUCUAUUGGUUGGUGAAUGU	26	0.446	24	N5	0.3	0	0	0	0	2	3	9	0	15	110	0	0	0	0
scaffoldA01:27512665-27513404	Cluster_1465	740	132	1.558	30	0.409	.	UUCGAGUCCACAAACCACUG	10	0.742	24	N5	0.1	0	0	2	3	8	12	14	10	17	57	3	2	3	1
scaffoldA01:27530162-27530248	Cluster_1466	87	104	1.227	89	0.76	.	AGUGAAGUCUCGUGACGUGUCGCU	65	0.154	24	N6	0.8	0	0	0	0	0	0	3	0	4	96	1	0	0	0
scaffoldA01:27546840-27547234	Cluster_1467	395	116	1.369	36	0.578	.	ACUAGGUGACAUGUACUGUUCAUU	15	0.448	24	N5	0.1	0	0	0	0	0	0	2	0	8	103	2	1	0	0
scaffoldA01:27552355-27552694	Cluster_1468	340	105	1.239	74	0.495	.	AAAUGACGUGGCACACUCCCUGCU	13	0.552	24	N5	0.2	0	0	0	0	2	1	3	4	5	90	0	0	0	0
scaffoldA01:27560089-27560721	Cluster_1469	633	87	1.027	63	0.678	.	AGCGCCGGAAGACCACUAGUAGAU	13	0.54	24	N5	0	0	0	0	0	0	2	6	4	14	60	1	0	0	0
scaffoldA01:27566324-27566846	Cluster_1470	523	90	1.062	21	0.578	.	AACAGCCGCCGACAGAGUACAUAU	16	0.411	24	N5	0.4	0	0	0	0	2	0	2	3	4	79	0	0	0	0
scaffoldA01:27566979-27567186	Cluster_1471	208	168	1.982	12	0.494	.	AAUACCUAGGAUCAAAAUCUUCUU	13	0.387	24	N6	0.1	0	0	2	0	2	2	3	3	16	138	2	0	0	0
scaffoldA01:27607145-27607398	Cluster_1472	254	170	2.006	65	0.724	.	AAUCGCGGGCCGCCACGUGUCAAU	65	0.353	24	N6	0.7	0	0	0	2	1	1	10	1	12	142	1	0	0	0
scaffoldA01:27638378-27639033	Cluster_1473	656	99	1.168	50	0.444	.	CCGUGACGGACUCCUAGCUUGG	5	0.717	21	N5	0.1	0	0	0	0	1	0	56	37	3	2	0	0	0	0
scaffoldA01:27658006-27658534	Cluster_1474	529	173	2.041	69	0.474	.	AUUACUCAAACUUGAAGUGGUCUG	23	0.486	24	N5	0.2	0	0	2	0	3	2	20	7	14	124	1	0	0	0
scaffoldA01:27679917-27680873	Cluster_1475	957	265	3.127	70	0.679	.	CCAAAAACAGAACAUGUCAGG	10	0.713	21	N5	0.1	1	1	0	5	3	7	155	64	4	17	2	3	1	2
scaffoldA01:27690082-27690582	Cluster_1476	501	111	1.31	105	0.432	.	AGGCCUGGCCCUGGCGAAGACUUC	16	0.613	24	N5	0.1	2	0	1	0	1	0	5	5	14	82	1	0	0	0
scaffoldA01:27723068-27724550	Cluster_1477	1483	1133	13.369	249	0.38	.	UCUUCCUCAGCCGCAAAACCAG	30	0.504	21	N5	2.5	5	0	4	9	16	42	615	350	27	55	7	3	0	0
scaffoldA01:27724891-27725754	Cluster_1478	864	104	1.227	42	0.538	.	AAGCUUCAACCGCCACCUUCAACC	8	0.74	24	N5	0.1	0	0	0	0	0	1	4	6	6	83	4	0	0	0
scaffoldA01:27729564-27729735	Cluster_1479	172	96	1.133	87	0.479	.	AUAUUAAAGCGUGGUCGAAAAAAG	14	0.438	24	N6	0.3	0	0	0	2	0	6	1	2	10	72	3	0	0	0
scaffoldA01:27755410-27755583	Cluster_1480	174	104	1.227	102	0.942	+	GGGCCUCGUGAGAUUAGUCGAUU	21	0.25	24	N11	-1	1	0	0	0	0	1	2	1	40	58	1	0	0	0
scaffoldA01:27768704-27768917	Cluster_1481	214	124	1.463	6	0.855	+	AUCUGGAUCCAAAGACUCAAACCG	58	0.274	24	N11	-1	0	0	1	0	0	1	0	1	6	114	1	0	0	0
scaffoldA01:27796317-27796679	Cluster_1482	363	88	1.038	26	0.58	.	UGUCCCGCUUGAUCUGCAUGAUCC	8	0.75	24	N5	0	0	0	0	0	1	0	6	7	5	69	0	0	0	0
scaffoldA01:27796765-27797465	Cluster_1483	701	491	5.794	306	0.568	.	AUGCAGAUCUCACCCGCCAACAUU	20	0.477	24	N5	0.8	2	0	0	3	6	3	23	29	39	383	2	1	0	0
scaffoldA01:27798058-27798361	Cluster_1484	304	103	1.215	40	0.573	.	AUGAUCCGCUUGAUCUGCACUGCU	10	0.583	24	N5	0.1	0	0	1	0	1	0	5	10	6	78	2	0	0	0
scaffoldA01:27800274-27800719	Cluster_1485	446	178	2.1	45	0.73	.	AUGAUCCGCUUGAUCUGUCCUGCU	62	0.376	24	N5	0.9	1	0	0	0	2	1	10	7	17	139	1	0	0	0
scaffoldA01:27809154-27809683	Cluster_1486	530	97	1.145	33	0.402	.	AUUGGUUGGGCUGUAGAAAGUGAC	16	0.598	24	N5	0	0	0	0	0	1	1	1	3	8	81	2	0	0	0
scaffoldA01:27818037-27818559	Cluster_1487	523	129	1.522	64	0.372	.	AAAUAAAAGAUAUAAGAGCCGUUU	15	0.496	24	N5	0.3	0	0	1	0	0	3	1	3	26	94	1	0	0	0
scaffoldA01:27819194-27820273	Cluster_1488	1080	222	2.62	96	0.626	.	AGAGAGACACAUCAGAUUCCAGGU	43	0.527	24	N5	0.6	0	1	0	0	2	1	10	3	16	183	5	1	0	0
scaffoldA01:27841402-27842394	Cluster_1489	993	116	1.369	95	0.681	.	AAGACUCCGACACUUUGUUUUGUA	15	0.655	24	N5	0.1	0	0	0	0	0	3	2	1	11	97	2	0	0	0
scaffoldA01:27847210-27847600	Cluster_1490	391	114	1.345	45	0.544	.	AAAACACAAUGGUGGACAAGCUUG	12	0.377	24	N5	0.1	0	0	0	0	0	0	5	0	2	107	0	0	0	0
scaffoldA01:27850776-27850925	Cluster_1491	150	167	1.971	39	0.611	.	AAACCGUUCCAAACCGCUUCAAAU	12	0.467	24	N6	0.2	0	0	0	1	0	3	8	5	9	139	2	0	0	0
scaffoldA01:27853283-27853416	Cluster_1492	134	231	2.726	59	0.165	-	AUGGAAUGCAAAUAGGUGGGAAGU	23	0.411	24	N11	-1	0	0	0	0	1	1	11	2	20	192	4	0	0	0
scaffoldA01:27866990-27867486	Cluster_1493	497	95	1.121	47	0.737	.	UUCGACCUCCGCGGCUCAGCC	6	0.832	21	N5	0.2	0	1	0	5	6	3	41	10	6	11	3	6	1	2
scaffoldA01:27867592-27868169	Cluster_1494	578	339	4	62	0.749	.	UUGGCGUUCACUGAGUUUGUC	19	0.714	21	N5	0.5	0	3	2	13	16	20	154	58	16	29	15	4	5	4
scaffoldA01:27881774-27881968	Cluster_1495	195	135	1.593	8	0.496	.	AUCGGCUUUUGAGUUUUCCAAUCU	17	0.407	24	N6	0.1	1	0	0	0	4	0	8	4	21	97	0	0	0	0
scaffoldA01:27924541-27924795	Cluster_1496	255	173	2.041	29	0.145	-	AAACGACGUGGUGAUUUUGUGACC	36	0.376	24	N11	-1	0	0	0	0	1	2	4	3	14	149	0	0	0	0
scaffoldA01:27935715-27935885	Cluster_1497	171	150	1.77	73	0.72	.	AUGAAUUUUUGGACUUGUACUUGA	22	0.393	24	N6	0.4	1	0	0	0	1	1	2	1	36	108	0	0	0	0
scaffoldA01:27967219-27967449	Cluster_1498	231	383	4.519	338	0.107	-	AUGUUUUGUACCGCUAGAUCUGCU	98	0.261	24	N11	-1	1	0	0	0	2	1	20	7	17	333	2	0	0	0
scaffoldA01:27996117-27996428	Cluster_1499	312	187	2.207	64	0.561	.	AUCUAUGUGGUUUACUGACUAUGU	18	0.369	24	N5	0.1	0	0	0	2	0	5	15	3	26	136	0	0	0	0
scaffoldA01:28046494-28046599	Cluster_1500	106	346	4.083	243	0.353	.	AUGGGCGCCAAUCUGUUGUCUUCC	38	0.286	24	N6	0.4	0	0	0	2	2	7	18	7	49	251	10	0	0	0
scaffoldA01:28061521-28061716	Cluster_1501	196	206	2.431	200	0.942	+	AAUGCUUGGUUGAUUAUGAGACAU	94	0.126	24	N13	-1	0	0	1	2	0	0	6	3	12	181	1	0	0	0
scaffoldA01:28065720-28066183	Cluster_1502	464	86	1.015	31	0.547	.	AAGCUCCGACCCGGUUAACGA	4	0.802	21	N5	0.1	0	0	0	1	0	2	57	20	3	3	0	0	0	0
scaffoldA01:28084752-28085427	Cluster_1503	676	112	1.322	42	0.429	.	UCGGUUACCCAGCUUACAACG	6	0.777	21	N5	0.2	0	0	0	1	2	2	74	24	0	4	1	1	2	1
scaffoldA01:28085827-28086854	Cluster_1504	1028	267	3.151	114	0.352	.	UCAGAUUCCGGCUGCGUUGGU	6	0.708	21	N5	0.6	1	0	4	8	4	9	169	43	8	14	2	1	2	2
scaffoldA01:28135953-28137411	Cluster_1505	1459	200	2.36	54	0.54	.	UUGACUCCGUUGCAUAUGCUG	8	0.765	21	N5	0.2	0	0	1	2	3	2	131	51	4	5	0	0	1	0
scaffoldA01:28149809-28149975	Cluster_1506	167	97	1.145	6	0.546	.	AAAUAAUGAGUUCGACAAGCGGGA	6	0.639	24	N6	0	0	0	1	1	0	0	12	16	8	58	1	0	0	0
scaffoldA01:28203291-28203822	Cluster_1507	532	232	2.738	231	0.422	.	ACUCUUGUGAUUGAUCUAGAUCUG	10	0.565	24	N5	0.1	0	0	2	1	5	6	15	6	17	176	3	0	0	1
scaffoldA01:28222339-28222849	Cluster_1508	511	102	1.204	25	0.647	.	UGAUCCUCCUUCAAGGCCGUU	6	0.775	21	N5	0.1	0	0	0	4	1	6	45	24	8	9	3	1	0	1
scaffoldA01:28230082-28230550	Cluster_1509	469	380	4.484	80	0.65	.	AACCGCAAACGCUAGCUGAAACCA	29	0.392	24	N5	0.5	3	13	30	8	12	6	33	37	37	134	12	13	32	10
scaffoldA01:28280732-28281446	Cluster_1510	715	138	1.628	62	0.464	.	UCCGACGUCAAGCUAGUGCUG	11	0.688	21	N5	0.3	0	2	0	0	1	5	95	20	3	4	3	3	0	2
scaffoldA01:28303405-28303853	Cluster_1511	449	177	2.089	120	0.475	.	AUCGAGCUGCGACUUAACUAGGUU	31	0.401	24	N5	0.6	0	0	0	2	3	4	2	7	12	146	1	0	0	0
scaffoldA01:28307143-28307815	Cluster_1512	673	304	3.587	211	0.539	.	AUUUCUCUCAAGCGCCACUAAACU	21	0.48	24	N5	0.3	1	0	1	0	2	3	17	13	28	234	5	0	0	0
scaffoldA01:28340731-28341340	Cluster_1513	610	203	2.395	96	0.404	.	AAACAACUCCAAAGACCACUAGUU	29	0.424	24	N5	0.4	0	0	0	1	1	3	6	11	21	158	2	0	0	0
scaffoldA01:28349081-28349177	Cluster_1514	97	92	1.086	49	0.489	.	AUUUAUUAACUUGUGGUUCACCCG	12	0.467	24	N6	0.2	0	0	0	0	1	0	7	5	3	76	0	0	0	0
scaffoldA01:28350451-28350671	Cluster_1515	221	153	1.805	8	0.876	+	AUCUCCGGAAGCCCAGAAAGCAGC	6	0.752	24	N11	-1	1	6	4	7	14	15	15	18	15	34	7	8	6	3
scaffoldA01:28357292-28357392	Cluster_1516	101	2235	26.373	1827	0.722	.	AUACGUUUGAUUGGCAGGAAAAGU	1040	0.078	24	N6	14	5	0	4	11	6	23	47	26	126	1965	22	0	0	0
scaffoldA01:28377484-28377846	Cluster_1517	363	87	1.027	84	0.632	.	AACGGCUAGCGGCUAAAACGAUUA	9	0.632	24	N5	0.2	0	0	0	0	0	1	3	4	13	65	1	0	0	0
scaffoldA01:28423930-28424972	Cluster_1518	1043	234	2.761	12	0.577	.	AAUGGAAGAAAGAAAAAGUACGCC	29	0.517	24	N5	0.3	0	0	2	0	1	5	6	5	18	196	1	0	0	0
scaffoldA01:28457723-28457921	Cluster_1519	199	100	1.18	2	0.51	.	AUACUCCAAGUCAGACUCAGCAGG	34	0.3	N	N2	-1	0	28	0	0	0	0	5	1	3	61	0	1	1	0
scaffoldA01:28498347-28498734	Cluster_1520	388	209	2.466	164	0.608	.	AAAUUAAUGCACCGACUGUUGGAA	24	0.474	24	N5	0.4	0	0	2	2	0	1	9	9	28	154	4	0	0	0
scaffoldA01:28507087-28507249	Cluster_1521	163	142	1.676	2	0.282	.	AACACGACCGCUAAGUUCCGCUGC	29	0.373	24	N6	0.1	0	0	0	2	2	1	4	6	4	121	2	0	0	0
scaffoldA01:28509684-28510163	Cluster_1522	480	196	2.313	38	0.418	.	AAACUUGGUGAUGGGCUAUUGAUA	27	0.434	24	N5	0.8	1	0	0	0	1	0	8	7	25	150	2	2	0	0
scaffoldA01:28569728-28570224	Cluster_1523	497	127	1.499	61	0.472	.	AUAUGUUUGCUUCACUCCUGUGCU	15	0.535	24	N5	0.2	2	0	1	1	3	3	5	5	8	99	0	0	0	0
scaffoldA01:28594665-28594817	Cluster_1524	153	131	1.546	91	0.183	-	AAAGAUCUACGCCUGACCGGGUUU	31	0.336	24	N11	-1	0	0	0	0	1	1	12	5	15	95	2	0	0	0
scaffoldA01:28683832-28683874	Cluster_1525	43	90	1.062	61	0.1	-	AAAGGGCCGGCUUAACAUUGUUAU	38	0.211	24	N11	-1	0	0	0	0	0	1	4	1	4	80	0	0	0	0
scaffoldA01:28697519-28697707	Cluster_1526	189	129	1.522	120	0.085	-	AUGGCAACACGUGACUAUUCUGGA	85	0.209	24	N11	-1	1	0	0	0	0	0	5	0	5	116	2	0	0	0
scaffoldA01:28809876-28810487	Cluster_1527	612	88	1.038	70	0.273	.	ACCGGAGACUUAACCUGAUUAGGA	26	0.443	24	N5	0.3	0	0	0	1	0	0	1	3	11	71	1	0	0	0
scaffoldA01:28826468-28826755	Cluster_1528	288	90	1.062	36	0.289	.	UUUUUGACCGUGUCUUGCCUG	14	0.556	21	N6	0.1	0	0	0	0	3	1	71	12	1	0	2	0	0	0
scaffoldA01:28870830-28871109	Cluster_1529	280	123	1.451	65	0.764	.	UCACUAUGCCUACCGCCAAGA	5	0.724	21	N6	0	1	1	1	7	9	6	50	27	7	11	0	0	1	2
scaffoldA01:28952519-28952730	Cluster_1530	212	194	2.289	24	0.696	.	AUCCGCGUGGCCACAUAUGGAACU	30	0.247	24	N6	0.2	0	0	2	0	2	2	9	6	27	145	1	0	0	0
scaffoldA01:28992889-28993923	Cluster_1531	1035	225	2.655	25	0.338	.	UAAACGACGCCGCUUCAAGGU	9	0.773	21	N5	0.7	0	2	3	6	2	12	109	58	8	13	7	4	1	0
scaffoldA01:29000067-29000617	Cluster_1532	551	154	1.817	138	0.656	.	AUUCUCUAAUGGUCAGGAUUCGGA	19	0.448	24	N5	0.3	0	0	0	1	0	1	6	0	11	135	0	0	0	0
scaffoldA01:29092037-29092229	Cluster_1533	193	102	1.204	63	0.353	.	AAUCGCAAACGCUAGCUGGAACCA	22	0.5	24	N6	0.3	0	0	0	0	5	2	4	2	13	75	1	0	0	0
scaffoldA01:29092464-29092642	Cluster_1534	179	98	1.156	42	0.745	.	AAAACCGCAACCAUCCGCAUCCGC	19	0.52	24	N6	0.3	1	0	0	1	1	0	1	3	7	80	3	1	0	0
scaffoldA01:29105709-29105864	Cluster_1535	156	100	1.18	7	0.62	.	AACCAAACUGGGAGAUGUCGAUCC	20	0.39	24	N6	0.2	0	0	0	0	1	1	4	2	7	83	2	0	0	0
scaffoldA01:29125398-29125689	Cluster_1536	292	93	1.097	0	0.892	+	AACUCUAAGACCAUGAUUAAACCC	34	0.28	24	N11	-1	0	0	0	0	0	1	2	2	2	83	3	0	0	0
scaffoldA01:29134169-29134227	Cluster_1537	59	99	1.168	0	0.899	+	AAGACAAACCUUGACUCGUUGACU	42	0.253	24	N11	-1	0	0	0	1	1	1	4	7	6	78	1	0	0	0
scaffoldA01:29261022-29261408	Cluster_1538	387	137	1.617	41	0.635	.	ACUGGACAGCUUUAUUUAUUGGUC	26	0.533	24	N5	0.4	0	0	0	0	0	2	7	2	10	115	1	0	0	0
scaffoldA01:29274302-29274914	Cluster_1539	613	249	2.938	59	0.522	.	AGACCAAAUUGGCCCAAGUCCAAA	17	0.458	24	N5	0.1	3	0	0	0	2	3	9	3	29	197	3	0	0	0
scaffoldA01:29283123-29283340	Cluster_1540	218	3153	37.205	44	0.987	+	UUCAUGGACGUUGAUA	2901	0.03	N	N2	-1	2947	0	3	11	11	23	16	17	23	43	24	23	8	4
scaffoldA01:29301339-29302175	Cluster_1541	837	267	3.151	120	0.532	.	AGGAGAGUGUUGCUGUCGCUGGCC	15	0.536	24	N5	0.1	1	0	0	0	2	3	10	10	20	218	2	0	1	0
scaffoldA01:29313961-29314366	Cluster_1542	406	95	1.121	23	0.642	.	UCUGGCUCGGUACCUUCGACU	7	0.747	21	N5	0.1	0	1	0	0	0	7	60	20	2	3	2	0	0	0
scaffoldA01:29330477-29330728	Cluster_1543	252	336	3.965	41	0.631	.	AAACACCGGCUUAGGGCCCCCAAA	44	0.307	24	N6	1.1	0	1	1	2	1	1	21	8	47	251	3	0	0	0
scaffoldA01:29366002-29366677	Cluster_1544	676	162	1.912	38	0.272	.	AAAACGACUUAAUGGGCUUAAAAA	26	0.469	24	N5	0.2	0	0	0	0	0	0	5	2	16	138	1	0	0	0
scaffoldA01:29366979-29367467	Cluster_1545	489	163	1.923	137	0.54	.	AUGAUUAUGCCUCUGACUUUUUUA	32	0.417	24	N5	0.2	1	0	1	2	0	1	8	1	13	135	1	0	0	0
scaffoldA01:29367980-29368584	Cluster_1546	605	453	5.345	421	0.558	.	AAGGCCGCUACUGUCGAGGAAUCA	39	0.464	24	N5	0.5	2	4	2	5	8	16	80	43	23	233	17	10	5	5
scaffoldA01:29378237-29378866	Cluster_1547	630	233	2.749	220	0.545	.	AGAUUACACGUCACAAAGUCGAGU	22	0.451	24	N5	0.5	0	0	1	2	0	6	14	12	25	170	3	0	0	0
scaffoldA01:29381226-29381368	Cluster_1548	143	135	1.593	81	0.659	.	AAAACCGCUAGCAACCGCAACCAC	28	0.37	24	N6	0.2	0	1	0	0	1	2	4	2	9	115	1	0	0	0
scaffoldA01:29385830-29386164	Cluster_1549	335	233	2.749	12	0.94	+	CUAGCCACCACUGAGUCAU	22	0.279	19	N5	-1	0	6	4	13	47	28	28	27	19	20	18	13	5	5
scaffoldA01:29390808-29391003	Cluster_1550	196	127	1.499	55	0.354	.	ACUCUUUUCCAUCGUUGAGCAAAG	13	0.425	24	N6	0.1	0	0	1	1	1	1	3	3	15	100	2	0	0	0
scaffoldA01:29392031-29392813	Cluster_1551	783	97	1.145	31	0.722	.	AAGAAGGGAAAGUGACAGCUUAGU	7	0.619	24	N5	0.1	1	0	0	0	1	1	3	1	3	83	4	0	0	0
scaffoldA01:29394263-29394460	Cluster_1552	198	154	1.817	69	0.253	.	AUUGGGUCGACCGCGGAUGAACCG	47	0.403	24	N6	1.1	1	0	0	0	2	1	7	3	10	129	1	0	0	0
scaffoldA01:29397082-29397234	Cluster_1553	153	162	1.912	10	0.074	-	UUUCUUCAUCUCAUGUUUGUGUAG	120	0.105	24	N11	-1	0	0	0	0	1	1	13	3	3	120	18	3	0	0
scaffoldA01:29405201-29405669	Cluster_1554	469	282	3.328	14	0.628	.	AAGAACUUUUGGAUUGAUAAACUU	63	0.294	24	N5	0.3	0	0	0	0	4	3	9	6	23	237	0	0	0	0
scaffoldA01:29408692-29409209	Cluster_1555	518	785	9.263	301	0.535	.	AAGGCACAUGUUGCUGGAGGGACA	73	0.341	24	N5	0.7	2	0	0	8	6	6	25	17	96	619	6	0	0	0
scaffoldA01:29411118-29411386	Cluster_1556	269	354	4.177	14	0.661	.	AAGACACUUCUUGCUGGAGGCACA	24	0.342	24	N6	0.4	0	0	1	0	1	4	18	12	32	285	1	0	0	0
scaffoldA01:29414773-29414914	Cluster_1557	142	128	1.51	0	0.391	.	AAGGCUUUGUUCCGCUCUCUUUCG	24	0.391	24	N6	0.3	0	0	0	1	1	0	5	2	10	104	5	0	0	0
scaffoldA01:29420688-29421010	Cluster_1558	323	113	1.333	113	0.69	.	GACUGGAUAUCACACUACGUGGCC	12	0.469	24	N5	0.1	0	0	0	0	0	0	2	4	13	93	1	0	0	0
scaffoldA01:29427351-29428021	Cluster_1559	671	91	1.074	39	0.637	.	AAUUUGUAACCGCUAAGAUAUAGU	5	0.736	24	N5	0	0	0	0	1	1	0	2	3	11	73	0	0	0	0
scaffoldA01:29439826-29441094	Cluster_1560	1269	135	1.593	42	0.526	.	AUACCGAUCGAGCUACUCACACUU	6	0.6	24	N5	0.1	0	0	1	1	1	2	6	1	7	116	0	0	0	0
scaffoldA01:29443199-29443731	Cluster_1561	533	201	2.372	67	0.677	.	AAUGCACUUGGCCCAAUACACAAA	32	0.428	24	N5	0.3	1	0	0	0	0	1	4	9	16	168	2	0	0	0
scaffoldA01:29489687-29490262	Cluster_1562	576	884	10.431	194	0.652	.	ACGGGCCGCCACGUAGUCAAUGGG	132	0.225	24	N5	2.4	1	0	2	2	1	4	32	23	62	745	12	0	0	0
scaffoldA01:29495096-29495409	Cluster_1563	314	99	1.168	54	0.535	.	AACCUAUGAGACUCAGUUAGCUUA	23	0.485	24	N5	0.2	0	0	1	0	0	1	2	3	10	79	3	0	0	0
scaffoldA01:29503595-29503978	Cluster_1564	384	121	1.428	120	0.347	.	AUUAGUUCAAGAAAUCACCAUCCA	8	0.479	24	N5	0.2	0	0	0	1	0	1	8	0	10	100	1	0	0	0
scaffoldA01:29504862-29505914	Cluster_1565	1053	125	1.475	62	0.448	.	UUAUUGGCCUUGCUUAGCUUA	7	0.768	21	N5	0.1	0	0	0	0	4	3	85	26	1	5	1	0	0	0
scaffoldA01:29507430-29508798	Cluster_1566	1369	169	1.994	71	0.29	.	AUUUCCAAGACUCCGGCGCUC	5	0.775	21	N5	0.2	0	2	0	0	3	12	91	41	3	13	1	1	1	1
scaffoldA01:29509284-29509397	Cluster_1567	114	85	1.003	20	0.529	.	CGAUUGGUUGAGAUAUAUAGCUGU	20	0.447	24	N6	0.2	0	0	0	1	0	0	4	1	10	69	0	0	0	0
scaffoldA01:29514046-29514296	Cluster_1568	251	149	1.758	104	0.624	.	AAAGUUGACAUGCCUCUCUCCUCC	17	0.503	24	N6	0.2	0	0	0	1	1	2	12	10	16	105	2	0	0	0
scaffoldA01:29526553-29526700	Cluster_1569	148	108	1.274	105	0.806	+	AUUCCCUGGUGCGGCUAAGAUCAU	61	0.315	24	N11	-1	0	0	0	0	0	2	3	5	5	90	3	0	0	0
scaffoldA01:29537158-29537887	Cluster_1570	730	125	1.475	38	0.688	.	AAAGAUCCCUGACUUCGUCGA	5	0.8	21	N5	0.2	1	1	1	9	4	11	61	19	3	10	2	2	0	1
scaffoldA01:29538402-29538919	Cluster_1571	518	903	10.655	200	0.841	+	UUUCAGUUUAGUGUCUUGAUG	91	0.321	21	N5	-1	2	1	0	9	6	24	593	224	18	14	8	2	0	2
scaffoldA01:29593016-29593548	Cluster_1572	533	726	8.567	30	0.51	.	AUCUCCAUCUAAUCCACCAGCGUU	116	0.313	24	N5	1.3	0	0	1	2	2	3	37	68	52	557	4	0	0	0
scaffoldA01:29600100-29600386	Cluster_1573	287	176	2.077	1	0.352	.	GGACCUCCUGGAACUAGUCUCUUC	13	0.443	24	N6	0.2	2	0	0	0	0	4	10	15	12	131	1	0	1	0
scaffoldA01:29631385-29633005	Cluster_1574	1621	436	5.145	152	0.39	.	UUUGGACGCUUGCAGGCUGUU	6	0.739	21	N5	0.5	0	1	4	2	8	24	237	118	12	21	1	4	2	2
scaffoldA01:29634297-29635242	Cluster_1575	946	168	1.982	34	0.405	.	AAUAAUUGGCGAACCAUGACAAUU	25	0.589	24	N5	0.7	0	0	0	0	1	1	8	8	7	142	1	0	0	0
scaffoldA01:29637323-29638076	Cluster_1576	754	443	5.227	196	0.612	.	UUUGAGCUCCGUGUACACAAG	73	0.372	21	N5	0.7	0	0	0	0	4	8	209	35	10	172	0	4	1	0
scaffoldA01:29665200-29665479	Cluster_1577	280	227	2.679	0	0.634	.	AACGACGACGGCGACGGCGAGCUG	65	0.313	24	N6	0.6	0	0	0	0	0	3	7	9	37	170	0	1	0	0
scaffoldA01:29683761-29684479	Cluster_1578	719	334	3.941	247	0.437	.	AAGGGUGUGAUUGGUAAGAGCUGU	34	0.482	24	N5	1.2	3	0	0	3	2	7	21	5	45	241	7	0	0	0
scaffoldA01:29685288-29686536	Cluster_1579	1249	206	2.431	81	0.641	.	UACCCGAAGCUCUAGUCACAG	7	0.714	21	N5	0.7	2	0	0	3	3	10	132	47	2	5	0	2	0	0
scaffoldA01:29698971-29699380	Cluster_1580	410	139	1.64	43	0.424	.	AAUUUAGCACGCCGUCAGCAAAUU	13	0.446	24	N5	0.2	0	0	0	1	0	1	6	3	18	106	4	0	0	0
scaffoldA01:29701132-29701858	Cluster_1581	727	175	2.065	22	0.206	.	AAAUGACGUGGCUGCAGGAGGUGA	57	0.383	24	N5	1	0	0	1	0	0	1	12	3	13	142	3	0	0	0
scaffoldA01:29706920-29707099	Cluster_1582	180	133	1.569	128	0.586	.	AUUGUAAACUCACUCGCCCGAAGG	37	0.293	24	N6	0.7	0	0	0	0	2	2	19	5	9	96	0	0	0	0
scaffoldA01:29721158-29721251	Cluster_1583	94	90	1.062	88	0.633	.	AUCAAACAUCCGCGCUGGCAAGUU	16	0.344	24	N6	0.1	0	0	0	1	0	2	11	1	10	65	0	0	0	0
scaffoldA01:29723619-29724509	Cluster_1584	891	129	1.522	48	0.581	.	AACGACGAUGGCGAGCAGGCAACG	7	0.628	24	N5	0.2	1	0	0	1	2	1	4	3	13	97	7	0	0	0
scaffoldA01:29725579-29725854	Cluster_1585	276	172	2.03	159	0.326	.	AUGCAGCCGAAUCACGAAUAAACU	23	0.5	24	N6	0.1	0	0	1	0	0	3	4	6	15	141	2	0	0	0
scaffoldA01:29761639-29761902	Cluster_1586	264	203	2.395	71	0.33	.	UUUAUCUUAUGCUGUUGUAGUUUA	14	0.483	24	N6	0.4	0	0	0	2	2	4	20	6	34	131	3	0	0	1
scaffoldA01:29766298-29767051	Cluster_1587	754	1899	22.408	1870	0.657	.	AUAUUGUCUUCUUGGGCCAACUUG	462	0.118	24	N5	5.4	2	0	1	4	8	19	68	25	66	1687	18	1	0	0
scaffoldA01:29770453-29770819	Cluster_1588	367	260	3.068	260	0.312	.	AAUAGUCUGGACCACUUUUGUAGA	77	0.369	24	N5	1.1	0	0	0	2	3	2	17	8	27	200	1	0	0	0
scaffoldA01:29787541-29787895	Cluster_1589	355	249	2.938	156	0.651	.	AUUGGGUUAUGCUGGUGUUGGGCC	44	0.406	24	N5	0.6	1	0	0	0	2	6	14	4	13	209	0	0	0	0
scaffoldA01:29793160-29793543	Cluster_1590	384	145	1.711	48	0.441	.	AGUUGACCCAUGACCCAUUAACAG	9	0.634	24	N5	0.1	0	0	0	0	2	1	5	3	21	112	1	0	0	0
scaffoldA01:29795100-29795527	Cluster_1591	428	695	8.201	414	0.524	.	AAUGACAUGGCAGAUUGAUUGGUU	88	0.268	24	N5	1	1	0	1	1	3	9	58	19	42	550	8	2	0	1
scaffoldA01:29797315-29797521	Cluster_1592	207	160	1.888	160	0.787	.	AACUUUGGGUAUCAUGCUUAUGGA	20	0.325	24	N6	0.2	0	0	0	0	0	0	6	5	18	129	2	0	0	0
scaffoldA01:29800705-29800947	Cluster_1593	243	121	1.428	2	0.413	.	AUAGAGAGUGCAAAAUUUAAUAGU	11	0.537	24	N6	0.3	0	0	0	1	0	0	7	4	10	99	0	0	0	0
scaffoldA01:29814864-29815079	Cluster_1594	216	105	1.239	40	0.857	+	AGAAAUAUUGUAGAUUUGAGCUUG	15	0.448	24	N11	-1	0	0	0	0	0	2	5	1	27	70	0	0	0	0
scaffoldA01:29856472-29856671	Cluster_1595	200	88	1.038	20	0.602	.	AUCGUCAGCAAAACACUAAAUCCU	11	0.614	24	N6	0.1	0	0	0	0	1	0	5	1	10	71	0	0	0	0
scaffoldA01:29859401-29859797	Cluster_1596	397	903	10.655	734	0.326	.	AGGGGGCUAAAGCGAAUGUCUUUU	123	0.245	24	N5	3.2	2	0	3	2	7	8	34	33	78	721	15	0	0	0
scaffoldA01:29942334-29942888	Cluster_1597	555	267	3.151	115	0.397	.	AAGGACUCUAGUCAAAAUAGUGUG	71	0.404	24	N5	0.5	1	0	0	3	0	4	14	5	21	216	3	0	0	0
scaffoldA01:29953740-29954302	Cluster_1598	563	134	1.581	31	0.597	.	AAUAGCCACAACUCUUCAAUUUGA	10	0.545	24	N5	0.5	0	0	1	1	2	3	3	2	25	96	1	0	0	0
scaffoldA01:29958955-29959611	Cluster_1599	657	101	1.192	90	0.416	.	AACACGUUGCCUCCGAAUCUUCCU	16	0.535	24	N5	0	1	1	1	1	0	0	5	3	7	82	0	0	0	0
scaffoldA01:29972374-29973146	Cluster_1600	773	260	3.068	92	0.446	.	AAAAAGUAAAUCCAUGCGGGCCAG	24	0.5	24	N5	0.2	0	0	0	0	0	3	10	11	21	215	0	0	0	0
scaffoldA01:29985373-29985528	Cluster_1601	156	516	6.089	458	0.688	.	AUAUCAGCCGUACCGCUCAAUCCG	89	0.219	24	N6	0.4	2	0	1	2	1	8	24	9	32	436	1	0	0	0
scaffoldA01:30023029-30023562	Cluster_1602	534	142	1.676	60	0.585	.	AUAUUUUUGGCCCGUUUAUGUUUG	5	0.683	24	N5	0.3	0	0	0	0	0	4	9	3	14	112	0	0	0	0
scaffoldA01:30027134-30027356	Cluster_1603	223	93	1.097	52	0.226	.	AAACUUCCGCAACUGCAACCGCUG	15	0.484	24	N6	0.1	0	0	0	0	0	0	1	2	6	83	1	0	0	0
scaffoldA01:30032576-30033074	Cluster_1604	499	150	1.77	30	0.313	.	AUAAAAGGUUAGGGCCAAUCCACU	17	0.493	24	N5	0.2	0	0	0	1	1	2	4	2	19	117	4	0	0	0
scaffoldA01:30033157-30033444	Cluster_1605	288	105	1.239	23	0.771	.	AUCGCUCUGAUACCAUGUUAGAUU	11	0.543	24	N6	0.2	0	0	0	0	2	1	7	0	14	80	1	0	0	0
scaffoldA01:30045430-30045851	Cluster_1606	422	172	2.03	67	0.413	.	AAUCGCGGGCCGCCACGUGCCGUG	42	0.436	24	N5	0.4	0	0	1	1	1	2	15	5	9	134	4	0	0	0
scaffoldA01:30048647-30048950	Cluster_1607	304	94	1.109	74	0.521	.	AUUGGUUAUAUGACUUGUGAUUUA	11	0.489	24	N5	0.1	0	0	0	1	2	2	4	3	14	68	0	0	0	0
scaffoldA01:30092280-30092859	Cluster_1608	580	325	3.835	178	0.643	.	AAUUGAGUGUCACCUAUGCGUUGG	48	0.462	21	N5	1.8	0	0	3	7	3	10	122	37	22	115	3	3	0	0
scaffoldA01:30092943-30093555	Cluster_1609	613	550	6.49	145	0.44	.	UUGUGCUGGAUUCUGGUGAUG	18	0.571	21	N5	1	4	0	18	12	15	19	322	99	20	22	9	3	2	5
scaffoldA01:30093634-30094029	Cluster_1610	396	672	7.929	168	0.433	.	UCAACUCUCCGGCUAUGUAUG	43	0.369	21	N5	3.2	3	0	6	2	8	18	452	146	12	13	7	2	2	1
scaffoldA01:30094117-30094282	Cluster_1611	166	139	1.64	28	0.396	.	UGGCUGAGGCUGAUGACAUUC	28	0.388	21	N6	1.4	0	0	0	3	1	3	91	28	6	7	0	0	0	0
scaffoldA01:30094526-30094687	Cluster_1612	162	212	2.502	163	0.377	.	UUCCGAUCUUUCUAAUUCAAG	12	0.514	21	N6	0.3	0	0	0	0	3	5	123	57	12	9	2	1	0	0
scaffoldA01:30094873-30095150	Cluster_1613	278	2184	25.771	601	0.116	-	AACCACGACCAUCGUUGCCUGGAU	912	0.094	24	N11	-1	4	1	3	11	14	31	130	59	137	1776	18	0	0	0
scaffoldA01:30096886-30097013	Cluster_1614	128	193	2.277	193	0.43	.	ACCGAUGGUCACGUGUUUGGGAUA	26	0.435	24	N6	0.2	0	0	0	1	2	0	11	5	23	148	2	0	1	0
scaffoldA01:30100576-30100968	Cluster_1615	393	610	7.198	580	0.27	.	AGAGACCGUAUCUGAGAUUUCAAG	127	0.275	24	N5	2.2	0	0	2	1	6	9	37	18	70	464	3	0	0	0
scaffoldA01:30106229-30107314	Cluster_1616	1086	139	1.64	106	0.46	.	UUGUGAUUUCGAUUGUACAAGU	7	0.856	21	N5	0.1	0	0	1	0	1	3	68	52	5	8	0	0	0	1
scaffoldA01:30110177-30111527	Cluster_1617	1351	203	2.395	188	0.443	.	UUGCUCCGUUUAGUUACUUUU	5	0.754	21	N5	0.1	0	0	0	0	3	1	120	63	6	9	0	0	1	0
scaffoldA01:30116472-30116973	Cluster_1618	502	1239	14.62	1231	0.45	.	AUGCCUCUUCGGUCUCCAUGGCCA	258	0.104	24	N5	8.2	0	0	0	5	3	7	52	33	85	1039	15	0	0	0
scaffoldA01:30120248-30120886	Cluster_1619	639	886	10.455	158	0.508	.	AAUACUAGCGGCUGAGUUUAAAGG	63	0.337	24	N5	2.4	0	1	2	12	15	19	47	33	75	671	8	2	0	1
scaffoldA01:30124441-30125113	Cluster_1620	673	2823	33.311	1457	0.381	.	UUGCCACUCUUCAUGACCAGA	90	0.26	21	N5	4.6	5	1	6	5	31	94	1557	853	83	149	20	7	6	6
scaffoldA01:30128350-30128591	Cluster_1621	242	88	1.038	11	0.773	.	GAUUGGCCCUGAUUAUUUUGAGCA	13	0.523	24	N6	0.1	0	0	0	0	2	4	2	2	10	68	0	0	0	0
scaffoldA01:30157587-30158148	Cluster_1622	562	313	3.693	308	0.565	.	AAUGGACCGUAAGCGUAGAUUCGU	66	0.316	24	N5	0.9	2	0	1	0	3	3	18	10	20	255	1	0	0	0
scaffoldA01:30162921-30163147	Cluster_1623	227	300	3.54	64	0.457	.	GAAGAACUGCACUUGAAUCACCCA	33	0.23	24	N6	0.1	1	0	0	0	0	2	7	6	16	268	0	0	0	0
scaffoldA01:30172366-30172722	Cluster_1624	357	177	2.089	40	0.237	.	AGACUUUUGGCUGUGGCUUUAGAU	17	0.316	24	N5	0.3	1	0	0	0	0	1	6	3	15	150	1	0	0	0
scaffoldA01:30183395-30183487	Cluster_1625	93	312	3.682	271	0.728	.	AAGAGGUUCUGGACACGUAGACCC	56	0.215	24	N6	1.2	0	0	1	1	2	4	55	7	30	212	0	0	0	0
scaffoldA01:30205341-30205668	Cluster_1626	328	198	2.336	90	0.616	.	GUGUCGGCCUGUCAGAGAGUGACU	20	0.455	24	N5	0.1	0	0	1	3	1	5	6	11	12	159	0	0	0	0
scaffoldA01:30214279-30214688	Cluster_1627	410	88	1.038	68	0.466	.	AACAUUGGCCCAUUCUCUGUUUGG	10	0.705	24	N5	0.4	0	0	0	0	0	0	5	4	10	67	1	1	0	0
scaffoldA01:30217283-30218082	Cluster_1628	800	249	2.938	56	0.41	.	AGCUCCGUUUUGUUGUUAUUCAUG	21	0.498	24	N5	0.4	1	0	1	0	2	1	10	4	27	201	2	0	0	0
scaffoldA01:30230726-30231100	Cluster_1629	375	97	1.145	96	0.804	+	AAUGAAGUCAACCACUGUAGAUGC	19	0.443	24	N5	-1	0	0	0	1	0	0	0	3	12	81	0	0	0	0
scaffoldA01:30232132-30232501	Cluster_1630	370	102	1.204	1	0.147	-	AAACGACUUAGUGACAUGGAAUCU	28	0.461	24	N5	-1	0	0	1	0	0	1	2	3	5	89	0	1	0	0
scaffoldA01:30247350-30248311	Cluster_1631	962	260	3.068	143	0.523	.	AGGGACUAUUUACAAUGCUUGGGU	20	0.569	24	N5	0.2	1	0	0	1	1	2	22	22	14	188	6	3	0	0
scaffoldA01:30250892-30252180	Cluster_1632	1289	1052	12.413	718	0.265	.	AAAAGGUAUCUAACCGCGGGCCGC	152	0.215	24	N5	2.4	1	1	0	1	3	4	37	15	63	911	9	1	5	1
scaffoldA01:30266673-30266915	Cluster_1633	243	217	2.561	184	0.59	.	AACAACCCUACCAACCGCAAAAGC	11	0.479	24	N6	0.1	1	0	0	0	2	2	11	5	26	165	5	0	0	0
scaffoldA01:30267755-30269722	Cluster_1634	1968	1128	13.31	404	0.652	.	UUGCUGACCGCCGACGCUGAA	11	0.667	21	N5	1.8	4	6	4	18	36	30	610	284	29	53	15	18	11	10
scaffoldA01:30270410-30271905	Cluster_1635	1496	347	4.095	152	0.556	.	AUGACGCCGCGUCUCUGUUCCGCG	26	0.504	24	N5	0.7	0	1	1	1	1	5	23	7	37	265	6	0	0	0
scaffoldA01:30275391-30275827	Cluster_1636	437	112	1.322	80	0.455	.	AGAUGUCUUGGAGUCUGGACGACG	5	0.643	24	N5	0.1	0	0	0	1	2	0	6	3	23	75	2	0	0	0
scaffoldA01:30282325-30282807	Cluster_1637	483	505	5.959	391	0.366	.	AAGCACGCCUCUGUAUCAUAUACU	98	0.277	24	N5	1.4	0	0	0	6	6	5	35	8	48	390	7	0	0	0
scaffoldA01:30326560-30326989	Cluster_1638	430	198	2.336	122	0.737	.	ACUGACUAUGCUAUUUUGCGCUCU	21	0.434	24	N5	0.3	0	0	0	2	1	5	7	3	14	164	1	1	0	0
scaffoldA01:30339402-30340191	Cluster_1639	790	125	1.475	123	0.712	.	AACUGGCAAAGGCAUCAUCUUAUC	9	0.6	24	N5	0.1	0	0	0	0	6	0	10	1	9	94	5	0	0	0
scaffoldA01:30345613-30345950	Cluster_1640	338	96	1.133	13	0.625	.	AUAAGGAGGAAAAUGACCAAAAUG	13	0.594	24	N5	0.2	0	0	1	1	1	0	2	3	11	76	1	0	0	0
scaffoldA01:30351436-30351700	Cluster_1641	265	666	7.859	648	0.538	.	AACUGAGACGGCCUGCCUCCUACA	63	0.332	24	N6	0.7	2	0	0	0	6	13	66	22	72	482	2	1	0	0
scaffoldA01:30360919-30361167	Cluster_1642	249	155	1.829	154	0.755	.	AAAACCGGACCGGCUCGAUGGUUG	67	0.271	24	N6	0.8	0	0	0	0	0	1	6	0	11	134	3	0	0	0
scaffoldA01:30372403-30372831	Cluster_1643	429	224	2.643	24	0.304	.	AGCACCGUAAACCUGGUUGAACCA	23	0.415	24	N5	0.1	0	0	1	0	0	2	3	3	13	201	1	0	0	0
scaffoldA01:30375389-30375411	Cluster_1644	23	111	1.31	0	1	+	GCUCUCUAUACUUCUGUCAAUA	98	0.036	22	N15	-1	0	0	0	0	0	0	8	99	4	0	0	0	0	0
scaffoldA01:30379083-30379873	Cluster_1645	791	109	1.286	25	0.22	.	AAGACGAUCACGCUAGAGGUGG	4	0.817	21	N5	0.1	1	0	2	1	4	5	47	26	5	6	4	5	1	2
scaffoldA01:30392540-30392934	Cluster_1646	395	215	2.537	155	0.493	.	AUGGAAAGUUCUUACGGUGGAGUU	21	0.391	24	N5	0.1	1	0	0	0	1	2	7	1	15	187	1	0	0	0
scaffoldA01:30396369-30398230	Cluster_1647	1862	146	1.723	82	0.315	.	AAGACCAAACCAUUCACCGUG	3	0.842	21	N5	0.3	0	1	2	2	3	3	80	35	7	7	3	1	1	1
scaffoldA01:30398880-30399487	Cluster_1648	608	600	7.08	285	0.618	.	AAUGGAUCAUGGGUCAACCCAACC	81	0.287	24	N5	1.3	0	0	1	0	6	7	35	9	57	477	7	1	0	0
scaffoldA01:30400354-30401244	Cluster_1649	891	456	5.381	217	0.579	.	UAAAAACUAAAUGGGUCAGAUUU	24	0.428	24	N5	0.7	1	1	2	5	1	4	20	16	76	324	6	0	0	0
scaffoldA01:30403416-30404066	Cluster_1650	651	146	1.723	56	0.397	.	CCGCUUGAUCUGCACUUGUCUUA	14	0.568	24	N5	0.1	0	0	0	0	3	4	6	9	30	92	1	1	0	0
scaffoldA01:30407188-30407302	Cluster_1651	115	177	2.089	39	0.825	+	AAAGAGGCCCCAAUGCAUAGGUGU	85	0.198	24	N11	-1	0	0	0	0	0	3	7	2	15	136	14	0	0	0
scaffoldA01:30414889-30415905	Cluster_1652	1017	978	11.54	328	0.339	.	AAGCUAUGCCACCUAGGAUAAAAU	265	0.312	24	N5	4.7	2	0	1	2	5	11	27	19	59	845	6	1	0	0
scaffoldA01:30416043-30416135	Cluster_1653	93	101	1.192	99	0.545	.	AAAACUUGUCUUGGGCCCGUAAAA	13	0.376	24	N6	0.1	0	0	1	0	0	0	4	6	7	83	0	0	0	0
scaffoldA01:30425552-30425726	Cluster_1654	175	119	1.404	32	0.143	-	UAAAAGCUAAGAGACCGUAUU	51	0.345	21	N14	-1	0	0	1	0	0	2	59	3	13	39	0	2	0	0
scaffoldA01:30435967-30436256	Cluster_1655	290	381	4.496	309	0.412	.	AAAUCGUCAAUUACUUAAGGCCCA	43	0.273	24	N6	0.5	0	0	0	0	3	2	10	9	18	337	2	0	0	0
scaffoldA01:30439040-30439612	Cluster_1656	573	467	5.51	204	0.497	.	AAUAAUCUAAGAUCUGUUCCAACC	44	0.375	24	N5	1.5	1	0	1	5	1	1	14	10	56	374	4	0	0	0
scaffoldA01:30440225-30441180	Cluster_1657	956	336	3.965	125	0.699	.	UUGUUGUGGGAUUUGGCUGAGG	9	0.682	21	N5	0.4	1	1	2	3	11	13	189	77	4	25	6	0	3	1
scaffoldA01:30443906-30444450	Cluster_1658	545	230	2.714	176	0.304	.	UUGUACCUUGAACUAUAUCCU	7	0.722	21	N5	0.3	0	1	2	4	5	7	111	81	2	8	1	4	1	3
scaffoldA01:30459644-30459847	Cluster_1659	204	224	2.643	61	0.638	.	AACGCUGUCAACCGCUACCAACCA	45	0.254	24	N6	0.3	0	0	1	1	7	15	35	3	14	146	2	0	0	0
scaffoldA01:30468836-30469242	Cluster_1660	407	350	4.13	189	0.597	.	ACAAAAGAUCUUCAGCAUGGCGCA	40	0.286	24	N5	0.4	1	0	0	3	1	2	18	9	17	293	6	0	0	0
scaffoldA01:30471343-30472792	Cluster_1661	1450	356	4.201	165	0.705	.	AAACUCCGUUCAACACCCAUG	8	0.654	21	N5	0.4	0	0	1	2	6	17	218	75	9	11	10	4	2	1
scaffoldA01:30473243-30473782	Cluster_1662	540	92	1.086	68	0.652	.	UUAGCCUUGGUGUUUGUGGUU	7	0.815	21	N5	0	0	2	0	2	1	3	55	21	2	5	1	0	0	0
scaffoldA01:30503874-30504162	Cluster_1663	289	159	1.876	81	0.258	.	AUCAUGGCCUCUAUCGAAAUAAGU	14	0.478	24	N6	0.3	1	0	1	0	0	2	11	2	18	124	0	0	0	0
scaffoldA01:30510749-30511358	Cluster_1664	610	128	1.51	118	0.281	.	AACUUCAGUUAGAAUCAAUGUAGA	16	0.578	24	N5	0.2	0	0	0	0	1	2	5	2	15	103	0	0	0	0
scaffoldA01:30511619-30512084	Cluster_1665	466	152	1.794	88	0.401	.	AAUGCCAAAUACGACUUCAACUCA	25	0.533	24	N5	0.2	0	0	1	0	1	5	2	4	10	127	2	0	0	0
scaffoldA01:30512269-30512895	Cluster_1666	627	134	1.581	65	0.522	.	AGGCUCCGAAUGGUAAUCAGUUUC	15	0.537	24	N5	0	0	0	1	1	0	0	7	3	20	102	0	0	0	0
scaffoldA01:30514007-30514093	Cluster_1667	87	633	7.469	529	0.596	.	GACCGUUCUACUUGCGCGUGCUGU	79	0.223	24	N6	1.2	2	0	0	4	17	24	120	24	44	395	3	0	0	0
scaffoldA01:30522681-30523208	Cluster_1668	528	161	1.9	31	0.404	.	AAUGAGGGAGGUGCCGACGUAGAU	16	0.578	24	N5	0.1	0	5	0	0	1	4	3	6	13	126	3	0	0	0
scaffoldA01:30529167-30529768	Cluster_1669	602	434	5.121	386	0.528	.	AUUACAAGGCCCAACCAGAAAAGG	84	0.362	24	N5	1.6	3	0	3	1	4	10	22	6	30	349	4	0	0	2
scaffoldA01:30529865-30530180	Cluster_1670	316	139	1.64	54	0.137	-	AACAACGACGCCUCCACUUGUUUC	23	0.489	24	N5	-1	0	0	1	1	2	2	7	10	8	96	2	1	3	6
scaffoldA01:30531879-30532893	Cluster_1671	1015	88	1.038	32	0.511	.	AAUCGAUGGUCCAGAUUUGCUCUG	3	0.784	24	N5	0	0	0	0	2	1	2	2	3	10	67	0	1	0	0
scaffoldA01:30544811-30545714	Cluster_1672	904	130	1.534	74	0.577	.	UCAGCCCUAAGUUGCCGCCGG	5	0.808	21	N5	0.1	1	0	0	1	0	3	66	24	7	25	2	1	0	0
scaffoldA01:30546163-30547029	Cluster_1673	867	157	1.853	58	0.611	.	UAAUAUUGGCUCGCAGUUGUG	5	0.726	21	N5	0.2	1	0	1	6	1	4	92	35	10	5	2	0	0	0
scaffoldA01:30551633-30552349	Cluster_1674	717	1008	11.894	773	0.521	.	AUGUCACUAUUUCACUACCGUUCU	175	0.286	24	N5	1.9	2	0	1	4	8	10	67	27	86	796	6	0	1	0
scaffoldA01:30552507-30553110	Cluster_1675	604	103	1.215	50	0.379	.	AUGGUCACCUUUUGCUAAUAGAAU	13	0.631	24	N5	0.3	0	0	2	1	2	0	4	1	9	82	2	0	0	0
scaffoldA01:30553825-30554288	Cluster_1676	464	100	1.18	18	0.49	.	AAAUGUCUAUCCUAAGCCUCAUAG	7	0.59	24	N5	0	0	0	0	0	0	0	3	7	5	84	1	0	0	0
scaffoldA01:30554675-30555095	Cluster_1677	421	597	7.044	86	0.605	.	AACACGCCUCCGGUCACUGUG	29	0.353	24	N5	0.4	0	0	1	1	4	9	64	26	57	424	11	0	0	0
scaffoldA01:30555205-30556216	Cluster_1678	1012	376	4.437	218	0.351	.	AUUCCGCGCGUAGCGCAGACCGAU	24	0.63	21	N5	0.6	1	2	4	4	5	18	166	70	11	85	8	1	0	1
scaffoldA01:30556543-30557914	Cluster_1679	1372	346	4.083	169	0.384	.	AAGCCUCCCCUUAGAUCUCGG	6	0.76	21	N5	0.6	5	1	2	6	10	7	185	96	11	16	5	1	1	0
scaffoldA01:30558695-30559216	Cluster_1680	522	195	2.301	31	0.467	.	AGACGGUGGCAAGAUCUGACGAUC	12	0.59	24	N5	0.1	0	0	0	1	2	4	6	8	23	148	3	0	0	0
scaffoldA01:30559294-30560007	Cluster_1681	714	183	2.159	25	0.432	.	GAUUGGAUCCAACGCUACCUAAUU	31	0.536	24	N5	0.8	1	0	1	0	0	4	9	8	14	145	1	0	0	0
scaffoldA01:30565330-30565382	Cluster_1682	53	105	1.239	46	0.629	.	AGGCCUCUUUCUGAUACAUGCACA	18	0.276	24	N6	-1	0	0	0	0	0	1	2	0	8	94	0	0	0	0
scaffoldA01:30574788-30575180	Cluster_1683	393	99	1.168	41	0.455	.	AGGCAACGAGCGUCGUCUCACGGG	8	0.636	24	N5	0.1	0	0	1	0	0	1	16	6	3	71	0	1	0	0
scaffoldA01:30585061-30586059	Cluster_1684	999	223	2.631	78	0.368	.	UUGACCCGACCACCAACAAUC	6	0.794	21	N5	0.2	1	2	1	2	9	10	109	56	6	12	5	8	0	2
scaffoldA01:30586238-30586608	Cluster_1685	371	134	1.581	66	0.604	.	ACUCAAAGCCUUAAAUAUCAUA	7	0.754	21	N5	0.4	1	0	1	2	1	8	66	41	3	6	1	0	3	1
scaffoldA01:30602068-30602157	Cluster_1686	90	102	1.204	9	0.824	+	AAUUUGAUCCGGCUUCCUUUAGAA	23	0.324	24	N11	-1	0	0	0	0	1	3	3	1	4	89	1	0	0	0
scaffoldA01:30609453-30609803	Cluster_1687	351	418	4.932	39	0.153	-	AAAACCCUAGGGUUCGCUUGCCUU	127	0.27	24	N5	-1	0	0	0	0	5	2	14	12	21	359	5	0	0	0
scaffoldA01:30613300-30613767	Cluster_1688	468	126	1.487	51	0.437	.	UGGUCGGCUUGAUUUCGGUUA	19	0.532	24	N5	0.1	2	1	0	1	3	2	25	4	1	87	0	0	0	0
scaffoldA01:30619053-30619519	Cluster_1689	467	564	6.655	214	0.495	.	ACGAAUUGCCAAAAUAAACAUGUA	80	0.381	24	N5	1.9	0	0	4	1	0	6	33	13	56	445	5	1	0	0
scaffoldA01:30620151-30620551	Cluster_1690	401	155	1.829	21	0.561	.	AAACGCCUUUAGCCCAGUGGUUAA	8	0.587	24	N5	0.1	0	0	1	1	1	3	18	12	15	101	2	1	0	0
scaffoldA01:30626115-30626275	Cluster_1691	161	125	1.475	52	0.776	.	AAAAUCCGCCUAGGCGUCCGCGUA	35	0.336	24	N6	0.5	1	0	0	0	0	0	2	5	9	106	1	1	0	0
scaffoldA01:30630896-30632071	Cluster_1692	1176	270	3.186	120	0.456	.	UUUCUUGGGGCCGUACUUUGCG	6	0.759	21	N5	0.4	1	0	2	1	10	5	147	74	11	17	1	1	0	0
scaffoldA01:30639151-30639455	Cluster_1693	305	253	2.985	80	0.304	.	AUUCAGAUUGAAGGGUUGUGACUA	37	0.356	24	N5	0.9	0	0	1	0	3	1	5	6	29	205	1	0	0	2
scaffoldA01:30644190-30645367	Cluster_1694	1178	321	3.788	91	0.732	.	AAAGAUAGACCAAUCGCGGGCCGC	41	0.421	24	N5	0.7	0	1	1	1	0	4	14	9	17	269	5	0	0	0
scaffoldA01:30670382-30670576	Cluster_1695	195	340	4.012	188	0.424	.	AAAAGCCUAGUGAAAUUACAAAUC	42	0.329	24	N6	0.5	1	0	2	1	6	6	15	8	68	232	1	0	0	0
scaffoldA01:30702327-30702613	Cluster_1696	287	499	5.888	141	0.391	.	AUAUCCUCAAGGAGCAUCGUCACC	55	0.285	24	N6	0.8	0	0	5	3	4	5	19	9	38	413	1	0	0	2
scaffoldA01:30705038-30705354	Cluster_1697	317	195	2.301	0	0.292	.	AUUCCCGAACCACUCUCUCGUAAG	29	0.297	24	N5	0.6	0	0	0	1	0	3	7	1	18	161	4	0	0	0
scaffoldA01:30706663-30706757	Cluster_1698	95	147	1.735	0	0.98	+	AUACCAGUUCGUCGUUGACAGAGU	131	0.075	24	N11	-1	0	0	0	0	0	0	3	0	3	141	0	0	0	0
scaffoldA01:30712406-30712991	Cluster_1699	586	473	5.581	323	0.556	.	AUAUUGGCCAAAAAAGUACAAACU	67	0.294	24	N5	0.5	0	0	0	3	3	5	12	4	34	407	5	0	0	0
scaffoldA01:30716454-30716791	Cluster_1700	338	196	2.313	70	0.413	.	GAUUAGCCAAAAUAAAUACAGACU	27	0.362	24	N5	0.3	0	0	0	1	1	3	5	5	17	161	3	0	0	0
scaffoldA01:30723382-30723511	Cluster_1701	130	92	1.086	89	0.609	.	AUAUACUAGGGGUUGGCCCGUCCU	20	0.261	24	N6	0.1	0	0	0	0	0	2	8	2	1	79	0	0	0	0
scaffoldA01:30733427-30733481	Cluster_1702	55	91	1.074	0	0	-	AGAAGGCUUAUAUCGCUCGUUUUUU	41	0.121	25	N14	-1	0	1	26	2	0	0	0	0	0	1	43	11	5	2
scaffoldA01:30761516-30761545	Cluster_1703	30	89	1.05	0	0	-	AAAGAAGGCUUAUAUCG	36	0.135	17	N14	-1	0	0	36	2	0	0	0	0	0	0	35	8	5	3
scaffoldA01:30797659-30798460	Cluster_1704	802	193	2.277	49	0.596	.	AUCAGCCGACGCUCUCGUGGCAGC	16	0.637	24	N5	0.2	0	0	2	0	3	1	11	5	20	146	4	1	0	0
scaffoldA01:30822777-30823246	Cluster_1705	470	92	1.086	83	0.63	.	AACAUCGACAUGCUUCUCAGGGCA	24	0.5	24	N5	0.1	0	0	0	0	2	0	1	1	7	81	0	0	0	0
scaffoldA01:30837931-30839437	Cluster_1706	1507	900	10.62	323	0.68	.	UUGGACCUUGUUAGACUUGAG	12	0.7	21	N5	2.2	5	9	7	29	32	44	476	151	31	56	15	12	15	18
scaffoldA01:30842345-30842580	Cluster_1707	236	169	1.994	9	0.355	.	ACUUGUAUGAAGCGGUUCAGACCA	55	0.302	24	N6	0.9	1	0	0	0	0	2	5	1	13	143	4	0	0	0
scaffoldA01:30854265-30854578	Cluster_1708	314	169	1.994	0	0.302	.	AUUCCCGAACCACUCUCUCGUAAG	21	0.391	24	N5	0.3	0	0	0	1	1	1	4	3	15	142	2	0	0	0
scaffoldA01:30855782-30855987	Cluster_1709	206	160	1.888	0	0.925	+	AUACCAGUUCGUCGUUGACAGAGU	132	0.144	24	N11	-1	0	0	0	0	0	0	2	2	7	149	0	0	0	0
scaffoldA01:30865742-30865966	Cluster_1710	225	233	2.749	80	0.326	.	ACUAAGUGAGAGGUCCGGAUACUU	37	0.382	24	N6	1.6	0	0	2	0	0	3	10	12	21	180	5	0	0	0
scaffoldA01:30899785-30900006	Cluster_1711	222	770	9.086	434	0.534	.	AAGACUCGAACCCAGGGACGGACA	59	0.326	24	N6	0.6	3	0	6	7	10	18	66	23	62	570	5	0	0	0
scaffoldA01:30913927-30914321	Cluster_1712	395	2235	26.373	360	0.559	.	AGGGAUGGGGUCUUACAAGGU	462	0.126	21	N5	16.1	7	0	4	2	23	64	1825	265	12	30	3	0	0	0
scaffoldA01:30920573-30920830	Cluster_1713	258	107	1.263	79	0.701	.	AUACAGUAGGCCUAAGACGGAUCU	13	0.411	24	N6	0.2	1	0	0	0	1	0	7	2	10	85	1	0	0	0
scaffoldA01:30929562-30929724	Cluster_1714	163	96	1.133	96	0.469	.	AUGGGCCCCAUCGACACGUAGCGG	17	0.438	24	N6	0.1	0	0	0	0	0	0	3	6	8	79	0	0	0	0
scaffoldA01:30929818-30930529	Cluster_1715	712	482	5.687	324	0.481	.	GAUCGCGCGACUGGUCGCAAGUCG	51	0.384	24	N5	0.9	0	0	1	1	5	9	44	23	56	336	3	2	1	1
scaffoldA01:30953505-30953942	Cluster_1716	438	833	9.829	477	0.496	.	ACACUGUUCACGGGUCCCAUUGAC	76	0.275	24	N5	0.7	0	0	2	6	2	12	53	19	72	650	17	0	0	0
scaffoldA01:30954706-30954897	Cluster_1717	192	136	1.605	34	0.301	.	AAACUGAACCGAACCGAUAAACCG	31	0.456	24	N6	0.2	0	0	0	0	1	1	8	6	13	106	1	0	0	0
scaffoldA01:30955839-30956550	Cluster_1718	712	88	1.038	48	0.295	.	CUCCGGUUCAGUCUGCG	6	0.761	21	N5	0	0	0	7	0	4	2	39	24	1	6	1	2	0	2
scaffoldA01:30960490-30960612	Cluster_1719	123	88	1.038	82	0.818	+	AAUAUAACCUGGGGCACGAUAAAU	9	0.477	24	N11	-1	0	0	0	0	0	0	6	0	9	71	2	0	0	0
scaffoldA01:30961294-30961753	Cluster_1720	460	120	1.416	96	0.358	.	AUGGUAUGGCUGACAGAAGUUGAC	14	0.442	24	N5	0.2	0	0	0	0	1	2	6	3	3	105	0	0	0	0
scaffoldA01:30962764-30963370	Cluster_1721	607	93	1.097	58	0.473	.	AAACAAACUCUCGACUUGGCCUGU	7	0.753	24	N5	0.1	1	0	1	0	1	2	7	1	13	67	0	0	0	0
scaffoldA01:30968057-30968745	Cluster_1722	689	118	1.392	76	0.551	.	AAAACUGCUAGGACCUUUCGUAAA	18	0.517	24	N5	0.2	0	0	0	0	1	1	8	2	6	99	0	0	1	0
scaffoldA01:30982515-30983042	Cluster_1723	528	1200	14.16	144	0.318	.	AGAGACGGUGCCAGUGACAGAGCA	536	0.134	24	N5	13.3	2	0	0	2	2	7	41	23	54	1064	5	0	0	0
scaffoldA01:30999324-30999481	Cluster_1724	158	254	2.997	178	0.535	.	AACUACAGUGCGGGACGAGACGGU	106	0.224	24	N6	0.3	0	0	0	2	1	0	35	4	12	200	0	0	0	0
scaffoldA01:31007069-31007475	Cluster_1725	407	164	1.935	44	0.311	.	AGUCGCGGGCCGCCACGUGCCGUG	50	0.396	24	N5	1.3	0	0	0	1	1	4	8	6	13	129	2	0	0	0
scaffoldA01:31009518-31009838	Cluster_1726	321	980	11.564	385	0.263	.	AGAGACGAUGCCAGUGACAGAGCA	234	0.204	24	N5	5.3	1	0	2	4	4	9	37	12	67	837	6	0	1	0
scaffoldA01:31010743-31011580	Cluster_1727	838	113	1.333	58	0.584	.	AACAAAUUGGCACAAAGACUAAAC	11	0.513	24	N5	0.1	0	0	1	0	0	1	3	2	7	98	1	0	0	0
scaffoldA01:31013511-31014237	Cluster_1728	727	309	3.646	281	0.388	.	AUUAAGAGAACCAAGCCCAACAGG	43	0.424	24	N5	0.7	1	0	2	0	2	5	20	6	38	235	0	0	0	0
scaffoldA01:31015677-31016571	Cluster_1729	895	158	1.864	56	0.487	.	CGACAGGUCAUGAAGGGGGACA	4	0.823	21	N5	0.2	0	0	1	6	2	4	75	54	9	6	0	0	1	0
scaffoldA01:31017563-31018264	Cluster_1730	702	218	2.572	23	0.963	+	GCAUUUAUACUCUGAGGAUC	28	0.39	20	N5	-1	1	8	4	14	23	37	32	30	25	8	9	13	10	4
scaffoldA01:31019773-31020477	Cluster_1731	705	115	1.357	46	0.496	.	GAGGAACGAGUCAUUAGGGUG	6	0.704	21	N5	0.2	0	1	1	2	4	1	78	20	2	4	1	1	0	0
scaffoldA01:31020611-31021149	Cluster_1732	539	151	1.782	50	0.437	.	UAACUUCGGGACUUUCGUCGG	13	0.669	21	N5	0.2	2	2	5	0	0	8	75	43	7	7	2	0	0	0
scaffoldA01:31044184-31045420	Cluster_1733	1237	588	6.938	135	0.289	.	UGGACUUGGCUUUGGUUUUGGUGGCG	4	0.816	21	N5	1.2	10	3	20	25	32	37	252	80	37	26	19	24	17	6
scaffoldA01:31053823-31054082	Cluster_1734	260	124	1.463	51	0.669	.	UUAUCUAAUCCUCAUCACCGUC	6	0.734	21	N6	0.1	1	0	2	2	3	8	61	26	6	8	1	4	0	2
scaffoldA01:31059768-31060044	Cluster_1735	277	85	1.003	2	0.553	.	ACUAGAUUAGUCCUAUUAAGUUCU	18	0.529	24	N6	0.1	0	0	0	0	0	0	2	1	9	72	1	0	0	0
scaffoldA01:31077384-31077954	Cluster_1736	571	92	1.086	50	0.413	.	AAAAAUUGUUGCCGCCGUGAGUCG	7	0.587	24	N5	0.1	0	0	0	0	1	2	6	6	8	67	2	0	0	0
scaffoldA01:31080365-31081628	Cluster_1737	1264	254	2.997	159	0.398	.	AAAAAUAACACGCUGUCUUUCUUC	13	0.606	24	N5	0.3	0	0	0	0	3	6	11	14	23	195	1	0	1	0
scaffoldA01:31096183-31096875	Cluster_1738	693	131	1.546	68	0.305	.	AGAAAAGACCCGCCUUUAGCCGUA	8	0.573	24	N5	0	0	0	0	0	0	1	12	1	10	106	0	0	1	0
scaffoldA01:31097003-31097675	Cluster_1739	673	192	2.266	114	0.594	.	AUAUGUUCCUCCGGCUCUAGUAUU	16	0.505	24	N5	0.2	0	1	0	2	1	1	6	4	8	165	2	0	2	0
scaffoldA01:31101324-31101699	Cluster_1740	376	190	2.242	99	0.632	.	AAUUUUGGCCUCCCCGAUGAUC	20	0.468	24	N5	0.2	0	1	0	1	2	1	35	33	9	103	1	4	0	0
scaffoldA01:31106997-31107707	Cluster_1741	711	115	1.357	65	0.339	.	AGAAUAAGGGCUCCUCUCAUGCUG	24	0.583	24	N5	0.3	0	0	0	0	0	2	5	6	8	94	0	0	0	0
scaffoldA01:31159849-31160221	Cluster_1742	373	119	1.404	76	0.328	.	AAUCGCGGGUCGCCACGUGACGUG	12	0.529	24	N5	0.1	0	0	2	0	2	1	4	5	20	84	1	0	0	0
scaffoldA01:31163378-31163869	Cluster_1743	492	219	2.584	63	0.598	.	CGGACUCGUCGAGCUGACUCG	15	0.493	21	N5	0.2	1	0	0	1	1	4	159	35	5	13	0	0	0	0
scaffoldA01:31164353-31164525	Cluster_1744	173	125	1.475	6	0.32	.	UUCCGCCGCCGACGAUUUCUG	11	0.6	21	N6	0.2	1	0	2	1	0	0	76	34	4	5	2	0	0	0
scaffoldA01:31190033-31190806	Cluster_1745	774	143	1.687	48	0.503	.	AUCUUCCACUCUUGAGCUAGCUUU	13	0.622	24	N5	0.1	3	0	3	0	1	1	13	6	6	106	4	0	0	0
scaffoldA01:31231303-31231592	Cluster_1746	290	294	3.469	93	0.571	.	UUGGAAGUCCUUGAGCUUGGG	25	0.52	21	N6	0.6	3	0	2	4	10	7	211	39	5	9	3	0	0	1
scaffoldA01:31231676-31231933	Cluster_1747	258	420	4.956	269	0.395	.	CUUGACCUCCUUCAAACCAUG	45	0.417	21	N6	2.2	1	0	3	2	10	16	247	114	6	19	1	0	0	1
scaffoldA01:31253488-31253617	Cluster_1748	130	90	1.062	47	0.244	.	AAAACUAGUCACUGUCUUUCUGAG	22	0.356	24	N6	0.8	0	0	1	0	0	1	3	4	3	78	0	0	0	0
scaffoldA01:31265802-31266120	Cluster_1749	319	93	1.097	88	0.57	.	AAAGCUUGGACUUGAGAGGCACCA	8	0.548	24	N5	0	0	0	0	0	1	1	3	2	4	80	2	0	0	0
scaffoldA01:31291983-31292163	Cluster_1750	181	147	1.735	113	0.136	-	ACCGUACCACAGUUAAACCACUUG	35	0.306	24	N11	-1	0	0	0	0	2	0	4	5	8	126	2	0	0	0
scaffoldA01:31309415-31310282	Cluster_1751	868	212	2.502	107	0.722	.	CAGCUGAUUUGAUCCUAGAGACCG	13	0.476	24	N5	0.4	1	0	0	0	3	2	16	12	39	137	2	0	0	0
scaffoldA01:31329457-31329806	Cluster_1752	350	107	1.263	106	0.402	.	AGAGACAGCCAAACGAACCAAGCA	10	0.439	24	N5	0.1	1	0	0	0	0	0	7	6	13	79	1	0	0	0
scaffoldA01:31345056-31345307	Cluster_1753	252	108	1.274	91	0.676	.	ACUAGAUCUUGGCCCUCACAACUG	11	0.389	24	N6	0.1	0	0	0	0	0	1	3	1	16	87	0	0	0	0
scaffoldA01:31383225-31383335	Cluster_1754	111	573	6.761	4	0.016	-	GACGAAAGCUAGGGGAGCGAAUGGG	13	0.468	22	N11	-1	11	6	23	39	61	58	61	69	55	58	54	35	26	17
scaffoldA01:31391565-31392308	Cluster_1755	744	100	1.18	80	0.27	.	AAUAACACAGCCCGAGGCCCAACC	34	0.49	24	N5	0.9	0	0	1	0	0	0	7	5	7	77	0	1	0	2
scaffoldA01:31488366-31488699	Cluster_1756	334	293	3.457	195	0.703	.	AAAAUGUGACACUUGGCAAACAAA	52	0.256	24	N5	0.8	0	0	1	1	0	5	8	12	42	221	3	0	0	0
scaffoldA01:31533798-31533963	Cluster_1757	166	1517	17.9	970	0.401	.	UCACAGCUCGAACUCGGGUCG	219	0.117	21	N6	3.1	2	1	3	15	25	98	964	304	60	37	1	3	4	0
scaffoldA01:31575048-31575593	Cluster_1758	546	114	1.345	63	0.316	.	UUAUUCUGCCUUGGGAACCGUG	5	0.711	21	N5	0.2	0	0	0	3	6	5	53	30	6	8	3	0	0	0
scaffoldA01:31575806-31577023	Cluster_1759	1218	284	3.351	118	0.342	.	UCUCGAAGGUCCAAUCGCUUG	8	0.799	21	N5	0.5	0	0	6	6	15	18	142	49	10	17	9	7	2	3
scaffoldA01:31652513-31653023	Cluster_1760	511	818	9.652	790	0.632	.	AAUUUCUGAGUCUGUCACUGAAUU	129	0.208	24	N5	1.5	1	0	1	2	0	8	31	22	86	663	4	0	0	0
scaffoldA01:31665061-31665231	Cluster_1761	171	105	1.239	100	0.438	.	AAUUACAAAGCCGACGAAAAAUUC	10	0.543	24	N6	0.4	0	0	1	3	2	2	7	2	10	78	0	0	0	0
scaffoldA01:31666355-31666796	Cluster_1762	442	1248	14.726	1085	0.823	+	AUGCCCUAAGAUCGUGAACAGCCU	194	0.182	24	N5	-1	1	0	3	4	7	12	62	30	122	989	16	1	1	0
scaffoldA01:31667381-31667716	Cluster_1763	336	138	1.628	129	0.217	.	AAACCCAAAAACGAGCAUCCAAUG	21	0.457	24	N5	0.2	1	0	0	0	2	1	8	1	14	110	0	1	0	0
scaffoldA01:31680274-31680540	Cluster_1764	267	616	7.269	78	0.407	.	AUACCGCUAAGCCAUUGAAACUUU	41	0.271	24	N6	0.5	1	0	0	1	8	7	19	20	45	508	7	0	0	0
scaffoldA01:31707069-31707195	Cluster_1765	127	114	1.345	111	0.596	.	AAAUACUCCGUCUGUUUCAUAAAA	23	0.307	24	N6	0.4	0	0	0	0	0	1	7	2	11	93	0	0	0	0
scaffoldA01:31736043-31736229	Cluster_1766	187	177	2.089	59	0.333	.	AAGCUUGUCCGCCACUAGAUUAAU	30	0.379	24	N6	0.5	0	0	0	0	1	2	5	4	30	131	4	0	0	0
scaffoldA01:31737603-31737701	Cluster_1767	99	90	1.062	5	0.022	-	GCCGUCUUAGCUCAGUGGUA	21	0.189	20	N11	-1	0	0	4	7	16	21	19	1	15	6	0	0	1	0
scaffoldA01:31759179-31759968	Cluster_1768	790	122	1.44	40	0.402	.	AUUGUCGAUGGCUUAGAUAGAGGG	6	0.754	24	N5	0.1	0	0	0	1	2	2	11	5	10	91	0	0	0	0
scaffoldA01:31777752-31777978	Cluster_1769	227	160	1.888	57	0.481	.	AAAUGCCCUUAUGCUUUGUCGAAA	12	0.469	24	N6	0.2	0	0	1	0	3	2	3	3	22	126	0	0	0	0
scaffoldA01:31783289-31783830	Cluster_1770	542	412	4.862	291	0.566	.	AAUCGCGGGCCGGCACGUGUCGGU	46	0.371	24	N5	0.7	0	0	0	0	4	6	11	6	37	343	4	1	0	0
scaffoldA01:31784828-31785158	Cluster_1771	331	625	7.375	520	0.568	.	AUGUCAUAGUUCGGUGGAGAUGUG	142	0.146	24	N5	0.9	3	0	0	2	5	0	18	6	27	563	1	0	0	0
scaffoldA01:31786545-31787248	Cluster_1772	704	222	2.62	96	0.396	.	AUGAAGAUCCACGCCUGGCCAGAU	20	0.486	24	N5	0.3	0	0	0	0	2	0	8	6	23	179	4	0	0	0
scaffoldA01:31794239-31794807	Cluster_1773	569	576	6.797	130	0.634	.	AAAAAGCCCAGUUCAAAUAAGUGA	62	0.347	24	N5	0.9	1	0	0	3	6	7	25	11	51	466	6	0	0	0
scaffoldA01:31803899-31805131	Cluster_1774	1233	393	4.637	114	0.527	.	AGAUCUCCGGUUAUGUAAUAAUAU	21	0.616	24	N5	0.3	1	0	2	3	1	8	96	49	35	191	5	2	0	0
scaffoldA01:31807186-31807767	Cluster_1775	582	184	2.171	34	0.462	.	AUUCUGCCCCUGGCUUUUCAAAAU	14	0.56	24	N5	0.2	0	0	0	0	3	3	11	7	13	145	2	0	0	0
scaffoldA01:31808112-31808239	Cluster_1776	128	155	1.829	107	0.942	+	UUUUCUGAUCCGACGUGGCAUAAC	22	0.245	24	N11	-1	0	0	0	1	0	2	8	5	24	112	3	0	0	0
scaffoldA01:31811189-31811432	Cluster_1777	244	113	1.333	63	0.469	.	ACUGAUGACAUGUGCUAAAACAUA	20	0.549	24	N6	0.6	0	0	0	1	2	1	6	5	17	81	0	0	0	0
scaffoldA01:31833626-31833744	Cluster_1778	119	327	3.859	52	0.899	+	GCUCCCGUAGCUCAGUUGGUUAGAGC	49	0.26	25	N11	-1	8	3	5	4	12	48	45	15	52	24	54	51	3	3
scaffoldA01:31841126-31841404	Cluster_1779	279	114	1.345	72	0.842	+	AAUUGCUUACUAGAUCUCUAUCCG	47	0.351	24	N11	-1	0	0	1	2	1	2	4	0	16	87	1	0	0	0
scaffoldA01:31858014-31860201	Cluster_1780	2188	253	2.985	136	0.407	.	UCCUCCACCACGAGUUCGCCUA	5	0.818	21	N5	0.2	1	0	2	2	4	17	139	71	4	10	1	0	1	1
scaffoldA01:31860634-31860916	Cluster_1781	283	154	1.817	70	0.481	.	AUUAAAGACUCGCGAUAAUCAUGG	19	0.338	24	N6	0.2	0	0	0	0	1	4	7	1	8	132	1	0	0	0
scaffoldA01:31861700-31862204	Cluster_1782	505	85	1.003	14	0.518	.	AUGUGUUUGGGCCUCGGAUUUUGU	7	0.647	24	N5	0.1	0	0	1	0	0	2	4	2	6	66	4	0	0	0
scaffoldA01:31863498-31863889	Cluster_1783	392	100	1.18	92	0.55	.	UGUGGAUCCCGCUGUUAAGUG	7	0.56	24	N5	0.1	0	0	0	0	1	1	14	7	7	68	2	0	0	0
scaffoldA01:31883246-31883761	Cluster_1784	516	247	2.915	216	0.559	.	AUCCGCUAAUUGUCAAUUGAUUUU	38	0.377	24	N5	0.7	0	0	0	1	1	0	2	4	24	214	1	0	0	0
scaffoldA01:31906813-31907281	Cluster_1785	469	949	11.198	19	0.377	.	AAAUUGGAACGAUACAGAGAA	47	0.375	21	N5	2.2	1	2	7	14	39	43	264	193	70	250	27	16	11	12
scaffoldA01:31911453-31912647	Cluster_1786	1195	119	1.404	59	0.361	.	AAAAAAGGCUUCUUCUUCGGA	4	0.857	21	N5	0.1	1	0	3	3	1	4	59	32	2	6	4	3	0	1
scaffoldA01:31942978-31943630	Cluster_1787	653	87	1.027	54	0.69	.	ACCUGACUCUGAUACCAUGUUAAG	23	0.575	24	N5	0.3	0	0	1	1	0	1	6	2	7	68	1	0	0	0
scaffoldA01:31956184-31956521	Cluster_1788	338	237	2.797	177	0.722	.	ACGCCUGACUGCAUCACCUAAGCC	25	0.359	24	N5	0.1	0	0	1	0	3	4	4	6	26	191	1	1	0	0
scaffoldA01:32038034-32038517	Cluster_1789	484	93	1.097	37	0.398	.	AUUCAUGGGCUUUCAACUUAAAAC	19	0.495	24	N5	0.1	0	0	0	0	2	1	2	1	7	80	0	0	0	0
scaffoldA01:32060240-32060697	Cluster_1790	458	162	1.912	93	0.673	.	AUGUGGCGCCUUAAAAAGAGAGUA	34	0.525	24	N5	0.3	0	0	0	1	4	10	10	4	23	109	1	0	0	0
scaffoldA01:32068729-32068920	Cluster_1791	192	154	1.817	153	0.623	.	AAAAAAUCCGCAGGCCCAUUAAAC	24	0.305	24	N6	0.4	1	0	0	0	3	0	5	5	7	133	0	0	0	0
scaffoldA01:32100829-32101117	Cluster_1792	289	516	6.089	246	0.331	.	AAUUAAAGCUAAAGUCACUUCCUA	141	0.192	24	N6	3.5	0	0	1	1	4	5	19	6	45	425	10	0	0	0
scaffoldA01:32132086-32132283	Cluster_1793	198	99	1.168	73	0.465	.	AACUGCAGGACGGAACAGUUCAUA	9	0.465	24	N6	0	1	0	0	1	0	1	10	1	10	72	3	0	0	0
scaffoldA01:32183380-32183931	Cluster_1794	552	118	1.392	41	0.78	.	AAUGGAUUAAUGGGUUAAAAGGUU	11	0.585	24	N5	0.2	0	0	0	0	1	1	6	1	16	91	2	0	0	0
scaffoldA01:32184170-32184605	Cluster_1795	436	137	1.617	30	0.628	.	AUAAAGAUAUUGGGUCCAUGGGUC	16	0.511	24	N5	0.3	0	0	0	0	1	2	6	4	12	110	2	0	0	0
scaffoldA01:32185411-32185781	Cluster_1796	371	91	1.074	88	0.418	.	AUCCUAAACCUAGCAACGCUUCUC	10	0.451	24	N5	0.1	0	0	0	0	1	1	2	2	5	77	3	0	0	0
scaffoldA01:32190596-32190894	Cluster_1797	299	89	1.05	38	0.258	.	AAAAAUCGACCCCCUAGCCGUUUG	6	0.607	24	N6	0.1	0	0	0	1	1	2	1	3	20	61	0	0	0	0
scaffoldA01:32200338-32200605	Cluster_1798	268	345	4.071	204	0.557	.	AAAACCGCACUACAGUUGAAUCGC	33	0.272	24	N6	0.4	0	0	0	1	3	11	23	5	25	274	3	0	0	0
scaffoldA01:32206797-32207617	Cluster_1799	821	172	2.03	90	0.628	.	AUUCCGUAGCUAUGUCUGUUUACU	30	0.535	24	N5	0.3	1	0	0	0	2	3	9	6	16	135	0	0	0	0
scaffoldA01:32209627-32209769	Cluster_1800	143	105	1.239	95	0.724	.	CUUCCCGCCGUUAAUAAUACUAGU	13	0.524	24	N6	0.2	1	0	0	0	4	1	15	2	8	73	1	0	0	0
scaffoldA01:32210056-32211831	Cluster_1801	1776	214	2.525	195	0.491	.	GCAAAGCUAGAUAUGUUGGG	10	0.556	24	N5	0.3	1	0	0	2	1	14	23	13	21	139	0	0	0	0
scaffoldA01:32213077-32213382	Cluster_1802	306	207	2.443	186	0.473	.	AUCAUCUGGGCUGUGGGUUGUUGG	30	0.449	24	N5	0.6	0	0	0	2	4	4	12	7	14	163	1	0	0	0
scaffoldA01:32235582-32236370	Cluster_1803	789	155	1.829	54	0.742	.	CGAUCUGCCGACUCAGCCUGAG	4	0.794	21	N5	0.1	0	1	0	5	1	10	87	35	3	5	2	1	3	2
scaffoldA01:32377480-32377873	Cluster_1804	394	106	1.251	106	0.274	.	AAAAGGACCAGCGGCCGCCGGAGC	24	0.491	24	N5	0.3	0	0	0	0	0	7	8	3	3	83	2	0	0	0
scaffoldA01:32412425-32412594	Cluster_1805	170	261	3.08	25	0.782	.	AAAUUCCGCAGUGGCCAAGGUUCG	67	0.207	24	N6	1.7	0	0	0	0	1	1	17	5	20	215	2	0	0	0
scaffoldA01:32460040-32460450	Cluster_1806	411	103	1.215	32	0.32	.	UUGUUGCUUCUAAUAUUUGGA	6	0.767	21	N5	0	0	0	0	1	1	7	52	27	6	6	1	1	0	1
scaffoldA01:32467414-32467605	Cluster_1807	192	134	1.581	110	0.306	.	AGGGCUUGUUGCGAAUGUUUCACC	18	0.478	24	N6	0.6	2	0	0	0	1	1	11	3	14	100	2	0	0	0
scaffoldA01:32574934-32575713	Cluster_1808	780	229	2.702	119	0.581	.	UUUCCUUUUGUCGUGUAUUGGG	5	0.716	21	N5	0.2	0	0	2	2	3	3	134	65	9	6	2	1	2	0
scaffoldA01:32576143-32576455	Cluster_1809	313	233	2.749	135	0.579	.	AACGCUUGCCGCAAAAGAAAAGAA	29	0.395	24	N5	0	0	0	0	0	1	2	24	6	10	189	1	0	0	0
scaffoldA01:32577756-32578245	Cluster_1810	490	135	1.593	76	0.481	.	AGUAUCUUUCCUCGCGCCGCCUCU	11	0.585	24	N5	0.1	1	1	0	0	0	5	6	6	12	104	0	0	0	0
scaffoldA01:32594762-32595172	Cluster_1811	411	137	1.617	81	0.569	.	AGGGGUCGGCCCGCCCGUAGGGCG	35	0.358	24	N5	0.2	0	0	0	0	0	4	10	2	13	108	0	0	0	0
scaffoldA01:32599231-32599850	Cluster_1812	620	259	3.056	231	0.359	.	AUCCACGUCACUAAGUCGAGCGAC	57	0.359	24	N5	0.2	2	0	2	0	1	3	20	13	24	194	0	0	0	0
scaffoldA01:32680685-32681056	Cluster_1813	372	508	5.994	499	0.211	.	CUUGCGAUCUACGACUAAAAUUAU	39	0.344	24	N5	1.6	2	2	0	1	5	9	26	12	72	373	5	1	0	0
scaffoldA01:32688794-32688911	Cluster_1814	118	539	6.36	189	0.458	.	AAGAGACCCAUAGAAAUCCGGAUU	138	0.193	24	N6	1.4	0	0	1	3	1	2	20	16	43	447	5	1	0	0
scaffoldA01:32697669-32697872	Cluster_1815	204	93	1.097	76	0.602	.	AAAGGAGUUACAGCUGUGAGUACC	16	0.559	24	N6	0.1	0	0	0	0	0	1	8	1	6	76	1	0	0	0
scaffoldA01:32698157-32698473	Cluster_1816	317	147	1.735	93	0.544	.	AAUUGAUGACGUGGAUAGCUUCUC	22	0.51	24	N5	0.2	0	0	0	2	2	0	9	11	8	113	2	0	0	0
scaffoldA01:32712304-32712870	Cluster_1817	567	225	2.655	98	0.729	.	AAUGGGCCGCGAUCAAAGAUAUGG	32	0.462	24	N5	0.4	0	0	1	0	1	0	14	8	16	184	1	0	0	0
scaffoldA01:32718011-32718127	Cluster_1818	117	1000	11.8	93	0.032	-	AGGACCGGCUCAACACUGUUAGGG	715	0.05	24	N11	-1	0	0	0	0	1	0	20	26	33	913	7	0	0	0
scaffoldA01:32728138-32728387	Cluster_1819	250	88	1.038	53	0.682	.	AAUAUUGGCGUAACGAUUAGCAAA	19	0.318	24	N6	0.1	0	0	0	1	0	0	2	1	5	79	0	0	0	0
scaffoldA01:32756791-32757107	Cluster_1820	317	141	1.664	18	0.702	.	AACUAAUGUUAAGGACUCCAAUGG	55	0.227	24	N5	0.9	0	0	0	0	0	0	0	1	8	131	1	0	0	0
scaffoldA01:32760404-32761146	Cluster_1821	743	106	1.251	56	0.642	.	AAUUGGUUCGGUUUGGAUACGA	4	0.774	21	N5	0.1	1	0	0	1	2	3	56	38	0	4	1	0	0	0
scaffoldA01:32775817-32776146	Cluster_1822	330	1717	20.26	110	0.909	+	AAGAGAAACUCCACUUUGGCAAAA	854	0.089	24	N5	-1	2	1	1	1	4	9	34	20	77	1502	62	1	2	1
scaffoldA01:32776963-32777442	Cluster_1823	480	159	1.876	99	0.717	.	UAAGUGGCUCCGGUGGUUGAC	5	0.767	21	N5	0.2	0	1	1	4	3	8	88	29	7	10	5	2	0	1
scaffoldA01:32778345-32779268	Cluster_1824	924	170	2.006	53	0.724	.	CUUUGGCUUUAGCUUUGGCAA	3	0.841	21	N5	0.1	1	1	6	7	8	10	76	22	8	19	5	4	1	2
scaffoldA01:32789653-32789774	Cluster_1825	122	249	2.938	99	0.667	.	AUUUAUGUUUCAUCCGCUACUAGU	48	0.233	24	N6	0.4	0	0	1	0	2	1	3	3	12	221	6	0	0	0
scaffoldA01:32834106-32834213	Cluster_1826	108	644	7.599	194	0.264	.	AUCAACAAAGGCUGACUGGAUUUC	268	0.118	24	N6	5.8	0	0	0	0	0	3	11	12	33	577	8	0	0	0
scaffoldA01:32862871-32864043	Cluster_1827	1173	159	1.876	91	0.579	.	AAACGACGUCGCUUCAAGGUG	8	0.686	21	N5	0.2	1	1	3	1	2	8	91	37	3	8	2	0	2	0
scaffoldA01:32884633-32884979	Cluster_1828	347	367	4.331	157	0.387	.	AUAACCGAGUGUCCUGCCUCCACC	30	0.381	24	N5	0.2	1	0	1	1	1	2	15	15	36	293	2	0	0	0
scaffoldA01:32898770-32899036	Cluster_1829	267	343	4.047	303	0.3	.	CAGCCGUAACCUCUUUACCACUAG	63	0.239	24	N6	0.7	1	0	0	0	0	3	13	11	18	297	0	0	0	0
scaffoldA01:33116609-33117121	Cluster_1830	513	169	1.994	136	0.515	.	AAAGGUUAGAGCUUGUACCAGGGU	10	0.556	24	N5	0.3	3	0	0	0	0	4	4	11	16	129	2	0	0	0
scaffoldA01:33225905-33226128	Cluster_1831	224	185	2.183	8	0.703	.	UUUCAUUGGCCUGAAUAAAAAAUC	36	0.443	24	N6	0.2	1	0	1	1	2	3	3	4	10	159	1	0	0	0
scaffoldA01:33298672-33298834	Cluster_1832	163	336	3.965	1	0.64	.	AUAUGUUAAAUUCCGCAGUGGCCA	72	0.131	24	N6	0.4	0	0	0	0	0	4	27	24	54	219	8	0	0	0
scaffoldA01:33307608-33308113	Cluster_1833	506	147	1.735	96	0.558	.	AUGGCGGAGACUAUUUAUAGAUUU	13	0.497	24	N5	0.2	2	0	0	1	2	1	1	4	29	106	1	0	0	0
scaffoldA01:33377555-33377759	Cluster_1834	205	1332	15.717	39	0.992	+	GCGCCUGUAGCUCAGUGG	541	0.059	18	N11	-1	9	1	24	551	311	48	14	137	4	148	61	14	6	4
scaffoldA01:33400679-33401278	Cluster_1835	600	121	1.428	50	0.289	.	AAGACACGGUCGCUUAGGGGCACG	25	0.562	24	N5	0.3	0	0	0	1	3	2	7	6	14	88	0	0	0	0
scaffoldA01:33407307-33407575	Cluster_1836	269	101	1.192	64	0.693	.	AGGAUGGGGUUGGGGUUGGUUAAG	13	0.564	24	N6	0.1	0	0	0	1	1	2	3	6	16	70	0	2	0	0
scaffoldA01:33419941-33420349	Cluster_1837	409	202	2.384	52	0.629	.	GUUGGGCUUGGUUCAGUUGGGCCA	23	0.455	24	N5	0.3	1	0	0	3	3	6	18	17	17	136	1	0	0	0
scaffoldA01:33428973-33429325	Cluster_1838	353	131	1.546	23	0.55	.	AGAGCCGAAGCCCAUAUAAAAACU	9	0.557	24	N5	0.2	0	0	2	0	0	1	4	2	17	104	1	0	0	0
scaffoldA01:33469266-33469506	Cluster_1839	241	340	4.012	61	0.318	.	AUUGCUUCCUAAGCCUAUCCACAU	101	0.3	24	N6	1.3	0	0	0	0	0	4	10	4	27	291	4	0	0	0
scaffoldA01:33469589-33469830	Cluster_1840	242	106	1.251	13	0.5	.	AAUUGCAAGCCCACUUCGUGAUGA	14	0.519	24	N6	0.1	0	0	0	0	0	1	5	2	10	86	2	0	0	0
scaffoldA01:33497997-33498205	Cluster_1841	209	202	2.384	4	0.599	.	AAUGGCUUUGCAUAUUGGUUGGUC	100	0.228	24	N6	0.4	0	0	0	0	0	0	3	3	4	190	2	0	0	0
scaffoldA01:33500596-33501420	Cluster_1842	825	390	4.602	359	0.651	.	AAAAGGCCCAGACAGCAUACAAAG	43	0.313	24	N5	0.1	0	0	0	2	1	1	18	8	19	340	1	0	0	0
scaffoldA01:33506203-33506433	Cluster_1843	231	125	1.475	2	0.736	.	AGGGACGGCGAGGACGCAGACACC	13	0.44	24	N6	0.2	0	0	0	0	1	1	7	2	10	103	0	0	0	1
scaffoldA01:33515504-33516552	Cluster_1844	1049	100	1.18	40	0.6	.	AUGAACCACCGACGCCGGCACGCG	5	0.75	24	N5	0.1	0	0	0	1	1	4	1	5	13	74	0	0	1	0
scaffoldA01:33520423-33520854	Cluster_1845	432	163	1.923	12	0.669	.	AUAGGUGGCACUCAAUUAGAUAGU	44	0.319	24	N5	1.4	0	0	0	0	0	3	5	0	14	139	2	0	0	0
scaffoldA01:33529190-33529525	Cluster_1846	336	120	1.416	4	0.75	.	AGGAUGGGGCUUUAGAAAAUAAGA	11	0.492	24	N5	0.1	0	0	0	1	3	0	4	0	7	103	2	0	0	0
scaffoldA01:33530903-33531114	Cluster_1847	212	341	4.024	12	0.686	.	UGGGACUACCCGUCCAUGGGC	155	0.188	21	N6	3.2	0	0	0	0	0	1	212	54	7	67	0	0	0	0
scaffoldA01:33540734-33541223	Cluster_1848	490	257	3.033	65	0.556	.	ACCUGCGGUCGCGAUAUGAUAUGC	22	0.444	24	N5	0.2	0	0	0	2	0	2	31	24	17	181	0	0	0	0
scaffoldA01:33544572-33545183	Cluster_1849	612	234	2.761	80	0.59	.	AUAGGACGGCUCAAAUGAGGCAGU	19	0.487	24	N5	0.3	8	0	2	2	0	9	21	6	22	162	2	0	0	0
scaffoldA01:33569307-33569546	Cluster_1850	240	105	1.239	46	0.486	.	AACGUAUGUCAUCCUCCGUCACGG	9	0.562	24	N6	0.1	0	0	0	0	0	0	4	3	21	76	1	0	0	0
scaffoldA01:33577010-33577281	Cluster_1851	272	95	1.121	59	0.432	.	AGGAAAAAAUGGAGUAUGGAUGGA	16	0.463	24	N6	0.1	0	0	0	0	2	3	1	0	9	80	0	0	0	0
scaffoldA01:33631399-33631551	Cluster_1852	153	133	1.569	99	0.586	.	UCUGCGCUUCCGCUUCAACGUACC	10	0.511	24	N6	0.3	0	0	1	2	1	2	18	6	12	90	1	0	0	0
scaffoldA01:33640173-33640512	Cluster_1853	340	541	6.384	214	0.403	.	AACCUUGGUUCGAAUCCCGCUGGC	40	0.316	24	N5	0.3	0	0	0	3	1	7	43	14	44	426	3	0	0	0
scaffoldA01:33641952-33644768	Cluster_1854	2817	221	2.608	79	0.353	.	UUUCUUUUCGCUGCUUCGGAG	3	0.869	21	N5	0.3	0	1	3	4	9	10	120	51	6	10	1	3	3	0
scaffoldA01:33652183-33652392	Cluster_1855	210	489	5.77	360	0.683	.	AAAGGACGCAAGAGAUAUCAAAGG	33	0.319	24	N6	0.5	0	0	2	1	3	5	30	14	41	390	3	0	0	0
scaffoldA01:33788251-33788451	Cluster_1856	201	150	1.77	7	0.407	.	AAAGACUCUUAAGCUAUGCCACAU	54	0.32	24	N6	0.8	0	0	0	1	0	0	1	1	19	128	0	0	0	0
scaffoldA01:33845974-33846085	Cluster_1857	112	150	1.77	118	0.4	.	AAACUCGGAUCCAGACAUAAAAAU	29	0.353	24	N6	0.9	0	0	0	1	2	0	4	4	12	126	1	0	0	0
scaffoldA01:33846305-33847882	Cluster_1858	1578	91	1.074	56	0.659	.	CUUCGUUCGAUCUGGUGGUUG	3	0.857	21	N5	0.2	0	1	0	1	0	3	51	28	1	4	1	1	0	0
scaffoldA01:33857022-33857657	Cluster_1859	636	2347	27.694	836	0.281	.	CUAAAACGCCGACUCGCCGUG	224	0.296	21	N5	11.3	4	0	3	6	15	40	1417	667	59	131	0	2	3	0
scaffoldA01:33858050-33858504	Cluster_1860	455	878	10.36	230	0.38	.	CGAGGCCUUGGUAUAUAUCUU	24	0.444	21	N5	1.9	2	0	0	3	7	13	412	257	31	149	3	0	1	0
scaffoldA01:34559493-34560809	Cluster_1861	1317	111	1.31	0	0.532	.	UCUCCGACCACGCCUAAGUGA	4	0.757	21	N5	0.1	0	0	0	0	0	6	63	37	1	4	0	0	0	0
scaffoldA01:34569387-34569642	Cluster_1862	256	101	1.192	17	0.485	.	UUGUCAAACUCGGUGUAGUCG	11	0.594	21	N6	0.1	1	0	0	0	1	0	74	15	1	6	1	0	1	1
scaffoldA01:34570305-34571422	Cluster_1863	1118	686	8.095	195	0.357	.	ACGCAUGUUCGCUCCGACGAA	10	0.669	21	N5	1.5	4	4	4	12	26	35	366	146	38	28	9	10	3	1
scaffoldA01:34682488-34682591	Cluster_1864	104	86	1.015	0	0	-	GACCUCAGGAUGCGGAUUACC	41	0.07	21	Y	-1	0	0	0	0	0	4	80	2	0	0	0	0	0	0
scaffoldA01:34849270-34849569	Cluster_1865	300	175	2.065	32	0.6	.	AGGUGGCACACCCAGGAGGGAUGG	31	0.354	24	N6	0.3	1	0	0	1	0	2	8	6	20	130	7	0	0	0
scaffoldA01:34861783-34862029	Cluster_1866	247	85	1.003	38	0.294	.	AUUGGUGGGAUGAAGAGAGAGGGA	19	0.576	24	N6	0.2	0	0	0	0	0	2	7	2	7	67	0	0	0	0
scaffoldA01:34870078-34870175	Cluster_1867	98	568	6.702	7	0.585	.	CAGAUAGCUAUGAGACCUA	93	0.13	19	N6	-1	47	0	6	86	145	81	96	58	10	24	9	4	2	0
scaffoldA01:34888631-34888859	Cluster_1868	229	85	1.003	73	0.482	.	ACAGUCCUCCACCUCAUCUACUAG	9	0.576	24	N6	0.2	0	0	0	3	0	1	4	4	7	65	1	0	0	0
scaffoldA01:34905039-34905340	Cluster_1869	302	397	4.685	192	0.592	.	AUGGACGAAAUGAAGAAACAAACA	77	0.338	24	N5	2.9	0	0	1	2	5	6	16	6	42	316	3	0	0	0
scaffoldA01:34909191-34909671	Cluster_1870	481	452	5.334	405	0.588	.	ACCAGACCCAUGGAGAGACCCAGA	65	0.425	24	N5	1	0	0	0	5	4	9	36	20	57	316	5	0	0	0
scaffoldA01:34917000-34917448	Cluster_1871	449	87	1.027	61	0.333	.	AGUCUAUAGUCUUUCUAAAAUUAU	24	0.494	24	N5	0.2	0	0	1	0	0	4	0	2	7	73	0	0	0	0
scaffoldA01:34917570-34918310	Cluster_1872	741	116	1.369	26	0.491	.	AAAAUUGUCCACAAUCUGUUGCUG	12	0.681	24	N5	0.1	0	0	0	0	0	4	3	5	12	88	4	0	0	0
scaffoldA01:34929427-34929817	Cluster_1873	391	609	7.186	582	0.89	+	AUUUGUCUGGACCACUUCUGUGAA	106	0.151	24	N5	-1	0	0	1	0	1	3	55	8	22	517	1	1	0	0
scaffoldA01:34963266-34963351	Cluster_1874	86	100	1.18	33	0.29	.	AAUCGGGCCCUUAUCUAUUAAGAA	14	0.42	24	N6	0	2	0	1	0	1	1	2	4	6	83	0	0	0	0
scaffoldA01:34964095-34965097	Cluster_1875	1003	347	4.095	146	0.424	.	UGGGCCUUAGCCGACUGGUUA	15	0.548	21	N5	0.9	2	1	2	2	8	12	156	61	13	85	3	0	2	0
scaffoldA01:34966487-34967104	Cluster_1876	618	102	1.204	46	0.441	.	AGAUUUUAGAGUUUAGGGUUUAGA	5	0.745	24	N5	0.1	0	0	1	0	1	2	9	9	17	61	1	0	0	1
scaffoldA01:34974283-34974455	Cluster_1877	173	665	7.847	136	0.943	+	GUGGCUGUAGUUUAGUG	49	0.332	18	N11	-1	35	63	91	99	74	37	51	34	27	49	17	51	24	13
scaffoldA01:34978905-34979503	Cluster_1878	599	139	1.64	32	0.647	.	AACUUCCGCUAAAAAUCUCACUCU	24	0.518	24	N5	0.5	0	0	1	0	0	2	8	3	13	107	5	0	0	0
scaffoldA01:35008533-35009078	Cluster_1879	546	208	2.454	82	0.37	.	AGCUAAUCCAUCCGCCAGAUAAUU	57	0.346	24	N5	0.7	0	0	2	0	0	5	5	2	13	180	0	0	1	0
scaffoldA01:35017883-35018262	Cluster_1880	380	288	3.398	30	0.26	.	AACGCCUGCGCUUAAACCAACUGG	71	0.403	24	N5	0.7	1	0	0	2	5	1	45	18	23	191	2	0	0	0
scaffoldA01:35045492-35046276	Cluster_1881	785	198	2.336	46	0.545	.	AUAGGGAUGUCAAAUGGGCUAGCU	17	0.49	24	N5	0.2	0	0	1	0	1	0	12	1	15	167	1	0	0	0
scaffoldA01:35047014-35047100	Cluster_1882	87	152	1.794	150	0.783	.	ACACGCGUGGCUACCGAGACUUUA	19	0.382	24	N6	0.3	0	0	0	0	1	4	6	10	21	109	1	0	0	0
scaffoldA01:35055620-35055859	Cluster_1883	240	142	1.676	36	0.465	.	AGGCUGGCGCCGGGCCUAGGUGGU	14	0.444	24	N6	0.1	0	0	0	0	0	2	10	9	16	105	0	0	0	0
scaffoldA01:35077944-35078369	Cluster_1884	426	232	2.738	92	0.302	.	AACCCGCGACUGGUCGUGCGAUCA	20	0.547	24	N5	0.4	1	0	1	3	0	2	13	7	33	168	4	0	0	0
scaffoldA01:35129873-35130159	Cluster_1885	287	829	9.782	228	0.759	.	AGUGGACCGCUGCCUAACUGGACC	168	0.201	24	N6	2.3	2	0	1	1	3	5	33	21	51	705	5	2	0	0
scaffoldA01:35155791-35156123	Cluster_1886	333	99	1.168	98	0.444	.	AUUAAACACCCUUACACCAAAAAG	23	0.556	24	N5	0.3	0	0	0	3	0	2	7	1	8	77	1	0	0	0
scaffoldA01:35167205-35167524	Cluster_1887	320	148	1.746	75	0.216	.	UGAAGUGGACCGCUGCCUGACCA	13	0.541	24	N5	0.2	0	0	0	0	1	1	31	31	20	62	2	0	0	0
scaffoldA01:35181475-35181985	Cluster_1888	511	177	2.089	149	0.503	.	AUGAUUGAGCCGGGCCUGGAUGGA	19	0.441	24	N5	0.4	1	0	0	2	0	0	7	9	11	145	2	0	0	0
scaffoldA01:35183268-35183783	Cluster_1889	516	116	1.369	43	0.672	.	AAAGAUGGCCCAACUUCUGAAGUU	6	0.681	24	N5	0.1	0	0	0	1	1	2	8	7	9	85	3	0	0	0
scaffoldA01:35192775-35193830	Cluster_1890	1056	322	3.8	241	0.755	.	AUAGACUCGACAGUAAACCAAAUU	32	0.494	24	N5	0.4	0	0	0	1	2	5	12	5	35	261	0	1	0	0
scaffoldA01:35232933-35233318	Cluster_1891	386	173	2.041	76	0.249	.	AAGGACUCCACACUAUUUUGUGUG	36	0.277	24	N5	0.1	0	0	0	0	1	4	11	9	11	136	1	0	0	0
scaffoldA01:35235213-35235420	Cluster_1892	208	100	1.18	4	0.44	.	AAAUGACCCACAUGCUUCUUAGCU	24	0.3	24	N6	0.3	0	0	0	0	0	1	3	1	12	83	0	0	0	0
scaffoldA01:35236397-35237027	Cluster_1893	631	120	1.416	44	0.517	.	AUGGCUCCCGUUAAUGGUCGG	4	0.8	21	N5	0	1	1	4	1	1	3	64	35	5	4	0	1	0	0
scaffoldA01:35239511-35239872	Cluster_1894	362	105	1.239	34	0.21	.	AAGACGAUGACAUGUGUUAAAAUC	20	0.6	24	N5	0.1	0	0	1	0	0	0	4	0	20	77	3	0	0	0
scaffoldA01:35242876-35243153	Cluster_1895	278	865	10.207	859	0.317	.	AAUUGCAGGCCCGUCACGUGUCGG	127	0.197	24	N6	1.3	1	0	5	14	10	20	22	14	66	705	8	0	0	0
scaffoldA01:35248536-35248743	Cluster_1896	208	178	2.1	72	0.343	.	AGACGACUCAGACGACUUACUAGG	25	0.354	24	N6	0.3	1	0	1	0	1	0	5	0	31	137	2	0	0	0
scaffoldA01:35271001-35271201	Cluster_1897	201	208	2.454	157	0.553	.	AGCUGGGACUCGAACUCUGUCACC	29	0.375	24	N6	0.5	0	0	0	2	1	2	11	11	19	161	1	0	0	0
scaffoldA01:35285707-35286030	Cluster_1898	324	96	1.133	77	0.385	.	AUGAUCUUGCGUUCGGCUGUUGUU	9	0.604	24	N5	0.1	0	0	0	0	0	0	4	2	11	77	2	0	0	0
scaffoldA01:35296384-35296593	Cluster_1899	210	538	6.348	237	0.152	-	AUAGUACCACCGCGCCGACAAAGA	220	0.19	24	N11	-1	0	0	0	0	1	1	42	8	31	454	1	0	0	0
scaffoldA01:35318904-35319161	Cluster_1900	258	146	1.723	69	0.801	+	GAAAAGACCCGGAUCCGAAAAGAA	13	0.445	24	N11	-1	0	0	0	0	2	2	7	3	17	113	2	0	0	0
scaffoldA01:35326838-35327354	Cluster_1901	517	574	6.773	86	0.108	-	GGUCCCGUAGCUCAGUUGGUU	117	0.204	24	N5	-1	10	2	2	9	60	113	138	8	40	147	25	18	2	0
scaffoldA01:35353803-35354180	Cluster_1902	378	640	7.552	326	0.389	.	AUCGAGGUGGUCCAGACUAGAGAC	88	0.334	24	N5	0.9	1	0	4	1	3	13	53	21	58	477	8	1	0	0
scaffoldA01:35354314-35354553	Cluster_1903	240	182	2.148	182	0.714	.	GAUGGACUCCACGCUAAAAACACU	56	0.297	24	N6	0.5	0	0	0	0	0	1	7	4	20	150	0	0	0	0
scaffoldA01:35361304-35361691	Cluster_1904	388	5457	64.391	365	0.352	.	UAGGCUAGUGACUUCCAUUGCA	411	0.128	21	N5	14.6	26	25	22	103	210	126	2229	2094	182	331	43	16	26	24
scaffoldA01:35371578-35371935	Cluster_1905	358	233	2.749	43	0.215	.	CUCUCGCUUAACGUCUAUGUUG	38	0.309	24	N5	1.2	0	0	0	0	2	6	51	55	11	105	3	0	0	0
scaffoldA01:35376953-35377218	Cluster_1906	266	1611	19.009	117	0.392	.	UAGGCUAGUGACUUCCAUUGCA	113	0.243	21	N6	5.2	5	4	8	23	73	40	637	630	51	111	15	4	4	6
scaffoldA01:35387944-35388403	Cluster_1907	460	408	4.814	133	0.23	.	AAAACAAACCAAUCGCGGGCCGCC	87	0.238	24	N5	1.4	0	0	0	2	5	2	13	1	12	363	10	0	0	0
scaffoldA01:35397622-35397963	Cluster_1908	342	501	5.912	193	0.641	.	AAACCAAUCGCGGGUCGCCACGUG	146	0.321	24	N5	4.4	1	0	0	1	1	7	23	14	39	414	1	0	0	0
scaffoldA01:35415027-35415472	Cluster_1909	446	224	2.643	92	0.366	.	CUUACGCUUCCGCUUCCACGUAUC	16	0.496	21	N5	0.2	2	0	4	3	2	2	87	42	11	65	4	2	0	0
scaffoldA01:35415582-35415834	Cluster_1910	253	131	1.546	62	0.58	.	UUUGCCACCGACUUUGAUCCU	12	0.649	21	N6	0	1	0	1	1	2	2	85	25	6	3	2	0	0	3
scaffoldA01:35421129-35421387	Cluster_1911	259	134	1.581	87	0.545	.	AACGGCUUCCCAGACCCAAGAAAC	22	0.507	24	N6	0.2	0	0	0	2	1	4	12	4	9	102	0	0	0	0
scaffoldA01:35422951-35423129	Cluster_1912	179	102	1.204	31	0.48	.	UGCUGUAGUUAAAUUUGUUGUAGC	11	0.539	24	N6	0	0	0	0	0	0	1	1	3	9	87	1	0	0	0
scaffoldA01:35586343-35586534	Cluster_1913	192	433	5.109	433	0.351	.	AAGCUUCCCAUGAUCCGCUGGCAG	70	0.199	24	N6	0.3	1	0	0	2	5	2	33	20	41	328	1	0	0	0
scaffoldA01:35589218-35589917	Cluster_1914	700	189	2.23	173	0.476	.	CCGGCCACCGUACACGAUGAAA	6	0.693	21	N5	0.2	1	0	2	2	4	4	114	51	4	7	0	0	0	0
scaffoldA01:35844928-35845228	Cluster_1915	301	107	1.263	11	0.29	.	UCGAAGUACAUGAAGACACCG	6	0.701	21	N5	0.2	0	1	0	1	1	3	54	25	8	13	0	0	0	1
scaffoldA01:36078852-36079469	Cluster_1916	618	102	1.204	12	0.559	.	UACCGACGAGUCUUGUAACUU	14	0.559	21	N5	0.1	0	0	0	0	1	2	70	25	4	0	0	0	0	0
scaffoldA01:36099350-36099604	Cluster_1917	255	104	1.227	11	0.346	.	AACGAUAAUCCGACUUCCAUG	10	0.394	21	N6	0.1	0	0	0	0	0	2	79	20	0	3	0	0	0	0
scaffoldA01:36490553-36490750	Cluster_1918	198	937	11.056	154	0.101	-	GUGAUCGACUAGCCCACCGGGUCU	225	0.147	24	N11	-1	1	0	1	2	5	8	57	37	42	773	8	0	3	0
scaffoldA01:37046223-37046367	Cluster_1919	145	91	1.074	9	0.33	.	AAUGCCACCGCUGCUUUUGCA	29	0.495	21	N6	0.5	0	1	0	0	1	0	54	28	0	4	2	0	1	0
scaffoldA01:37558993-37559605	Cluster_1920	613	795	9.381	413	0.414	.	AUGAUUGGUUUAACUGCUUUUAAC	112	0.254	24	N5	0.8	0	0	2	2	3	10	49	16	96	613	4	0	0	0
scaffoldA01:37580391-37580633	Cluster_1921	243	350	4.13	132	0.629	.	UCGAAACUACUUAGAUCGCUG	34	0.469	21	N6	0.3	3	0	5	8	8	15	207	76	7	11	4	5	1	0
scaffoldA01:37607066-37607295	Cluster_1922	230	86	1.015	80	0.698	.	AUACUAGAUCCUGAACCGCGCGCC	25	0.419	24	N6	0.4	0	0	0	0	0	0	4	1	7	73	1	0	0	0
scaffoldA01:37699258-37699959	Cluster_1923	702	172	2.03	0	0.808	+	UUUUGCGAAUGUACGAACAGAAUC	14	0.779	24	N5	-1	0	5	4	7	10	5	19	21	22	45	14	12	2	6
scaffoldA01:37700495-37701610	Cluster_1924	1116	425	5.015	0	0.753	.	CAAAGGAUACGCCACUUCUGAUG	15	0.793	21	N5	0.6	7	11	9	18	40	40	80	65	36	69	18	13	13	6
scaffoldA01:37701691-37701929	Cluster_1925	239	728	8.59	0	0.966	+	UGGGGUCGCUUCUGUAACUGG	15	0.51	21	N12	-1	4	21	16	44	62	98	114	67	79	83	38	37	36	29
scaffoldA01:37702006-37702756	Cluster_1926	751	2432	28.697	0	0.938	+	GGCUUGGCCGGUAGUAGGU	12	0.598	24	N5	-1	11	76	50	104	218	262	295	294	253	301	213	134	124	97
scaffoldA01:37702952-37703249	Cluster_1927	298	347	4.095	0	0.441	.	AAAGAAGGCUUAUAUCG	35	0.53	17	N6	-1	0	10	48	13	28	22	29	31	29	45	39	23	18	12
scaffoldA01:37711150-37711717	Cluster_1928	568	415	4.897	2	0.296	.	AAGGGAUCCCUUGGUUCGGAGCGA	43	0.492	24	N5	1.7	3	4	3	3	11	22	53	43	44	142	27	9	10	41
scaffoldA01:37713001-37713252	Cluster_1929	252	267	3.151	2	0.169	-	ACUUUGGCACUGGAUGGACG	11	0.577	24	N11	-1	2	7	6	13	17	28	50	27	25	74	6	2	7	3
scaffoldA01:37713571-37713817	Cluster_1930	247	88	1.038	1	0.386	.	AUGUAACGACGUAGGGAUCCCUAU	7	0.739	24	N6	0.4	0	0	1	2	4	6	23	11	10	26	5	0	0	0
scaffoldA01:37724950-37726572	Cluster_1931	1623	26522	312.954	23	0.985	+	GGGGGUCGCAGUGACCAGGCCCGGGC	723	0.199	21	N5	-1	205	1432	624	1475	2162	2588	2883	2773	2626	2339	2398	2276	1682	1059
scaffoldA01:37726650-37726922	Cluster_1932	273	61399	724.495	1	0.999	+	ACAGACCGGUAGACUUGAAC	10296	0.011	20	N11	-1	178	611	1364	4252	6905	10482	8721	4255	2407	5699	5763	5757	1432	3573
scaffoldA01:37727300-37727622	Cluster_1933	323	4026	47.506	4	0.835	+	GUGUCGGGGGUUCGAAUCCC	159	0.269	19	N5	-1	57	137	283	432	652	622	496	284	237	471	109	99	67	80
scaffoldA01:37799834-37800809	Cluster_1934	976	178	2.1	42	0.64	.	AAAGACUCGGCCAGACGUAGCUAC	30	0.511	24	N5	0.5	0	0	1	0	1	2	7	6	10	150	1	0	0	0
scaffoldA01:37803653-37804131	Cluster_1935	479	205	2.419	140	0.195	-	AGGCCUAAGACCAUCUCUAAUGUA	29	0.415	24	N5	-1	0	0	3	1	1	2	9	1	18	169	0	1	0	0
scaffoldA01:37875963-37876652	Cluster_1936	690	112	1.322	100	0.589	.	UCGUUGACUUGCGUGUUUGUG	12	0.661	21	N5	0.1	0	0	0	0	2	3	66	37	2	2	0	0	0	0
scaffoldA01:37889054-37889228	Cluster_1937	175	244	2.879	48	0.721	.	AAACCGCUACAAAUCGCUUCAAAU	86	0.266	24	N6	0.2	1	0	0	0	6	1	6	1	32	196	1	0	0	0
scaffoldA01:37889501-37889682	Cluster_1938	182	262	3.092	39	0.481	.	AACCGCAACCGCUGUGUUUGAACC	62	0.237	24	N6	0.6	0	0	0	2	4	3	5	6	10	232	0	0	0	0
scaffoldA01:37895561-37895760	Cluster_1939	200	166	1.959	104	0.253	.	AGGGACGUCCCCGAGAUGUUAGGG	38	0.301	24	N6	0.1	0	0	0	0	0	3	4	3	9	145	2	0	0	0
scaffoldA02:157639-157692	Cluster_1940	54	112	1.322	5	0.705	.	AUCCCAAUUUCCAAGUCAAAAUCC	21	0.384	24	N6	-1	0	0	1	0	0	1	5	2	17	86	0	0	0	0
scaffoldA02:289915-290001	Cluster_1941	87	173	2.041	0	0.202	.	AGUGGCCAAAACUCGAAUCCAGAG	89	0.249	24	N6	1.2	0	0	0	0	0	0	5	4	8	154	1	1	0	0
scaffoldA02:320324-320471	Cluster_1942	148	103	1.215	102	0.573	.	AACACGUGACUAGCUUGAAUCAUU	37	0.33	24	N6	0.4	0	0	1	0	0	0	5	3	10	84	0	0	0	0
scaffoldA02:328408-328838	Cluster_1943	431	647	7.634	52	0.72	.	AAAGACAGAUGACCGACACGUACC	96	0.246	24	N5	2.4	1	0	0	0	4	8	26	11	51	545	1	0	0	0
scaffoldA02:339825-339908	Cluster_1944	84	503	5.935	2	0	-	GGGUCCAUAGCUCAGUGGUAGAGCA	386	0.046	25	N11	-1	1	3	1	5	6	4	9	1	5	49	386	16	2	15
scaffoldA02:344856-345419	Cluster_1945	564	163	1.923	71	0.485	.	UCUUGCUGCUGAUACGUCGUC	6	0.693	21	N5	0.4	0	0	0	3	2	5	96	47	1	7	1	0	0	1
scaffoldA02:355265-355351	Cluster_1946	87	163	1.923	0	0.847	+	AGUGGCCAAAACUCGAAUCCAGAG	88	0.27	24	N11	-1	0	0	0	0	0	0	7	4	14	136	2	0	0	0
scaffoldA02:361779-362555	Cluster_1947	777	3105	36.638	192	0.512	.	CGUCCAAGAAAGGAGCCGCUG	97	0.283	21	N5	5	9	2	9	22	39	90	2017	698	64	142	2	9	1	1
scaffoldA02:512409-512528	Cluster_1948	120	99	1.168	94	0.636	.	AAGUGGUAUUGGCCUAGUAGUAAU	24	0.384	24	N6	0.3	0	0	0	2	0	0	4	2	5	86	0	0	0	0
scaffoldA02:532627-533687	Cluster_1949	1061	160	1.888	68	0.562	.	CGGUGGCCGGUUUACAGACUA	4	0.812	21	N5	0.2	0	0	1	2	2	3	88	49	5	10	0	0	0	0
scaffoldA02:541618-541731	Cluster_1950	114	740	8.732	731	0.388	.	AACACAUAACUAGUCUGGAUCAUU	160	0.092	24	N6	1.7	2	0	0	0	5	0	7	6	20	695	5	0	0	0
scaffoldA02:544591-544729	Cluster_1951	139	1257	14.832	1	0.001	-	UGGAGAAGCAGGGCACGUGCA	1209	0.014	21	Y	-1	0	0	1	1	1	19	1222	8	4	1	0	0	0	0
scaffoldA02:570460-571702	Cluster_1952	1243	382	4.508	158	0.482	.	UAAAGGCCCACUCAACAAUUG	25	0.56	21	N5	1	0	1	2	4	6	12	204	85	10	51	3	3	1	0
scaffoldA02:571867-572406	Cluster_1953	540	171	2.018	73	0.24	.	AUCUCCUGAGUGGCUUGACGG	9	0.713	21	N5	0.1	0	2	3	4	5	9	96	21	3	8	8	2	6	4
scaffoldA02:583481-584647	Cluster_1954	1167	179	2.112	66	0.648	.	UGGCUCUGGAGCGCGUUCCCG	4	0.832	21	N5	0.3	2	0	3	3	9	8	89	46	7	8	1	1	2	0
scaffoldA02:615055-615504	Cluster_1955	450	113	1.333	36	0.469	.	AGCUUCGCCCACCCACUAAACCCG	14	0.664	24	N5	0.3	0	0	0	0	0	1	17	11	11	72	1	0	0	0
scaffoldA02:642005-642348	Cluster_1956	344	194	2.289	77	0.856	+	AUGGAAUGCAAAUAGGUGGGAAGU	40	0.474	24	N5	-1	0	0	2	1	2	0	11	2	25	148	3	0	0	0
scaffoldA02:694915-695008	Cluster_1957	94	962	11.351	2	1	+	AUCCUCGGGAUACGGAUUACC	578	0.021	21	Y	-1	3	0	1	2	4	216	731	5	0	0	0	0	0	0
scaffoldA02:712800-712917	Cluster_1958	118	987	11.646	21	0.99	+	UUGCGUCGUUGUGCCUGGG	693	0.087	19	N11	-1	8	1	30	81	701	35	29	22	25	19	19	12	4	1
scaffoldA02:738100-738547	Cluster_1959	448	173	2.041	39	0.335	.	UUUGGCUGGCUAUGUGAGUCCU	9	0.734	21	N5	0.3	0	0	1	3	4	11	81	44	11	15	1	2	0	0
scaffoldA02:791799-792005	Cluster_1960	207	113	1.333	30	0.673	.	CCAGCCACUUCAGAAUUCCUA	21	0.363	21	N6	0.2	0	0	0	0	0	2	72	32	2	5	0	0	0	0
scaffoldA02:840298-840477	Cluster_1961	180	213	2.513	66	0.474	.	AUAUCUUGGCACCUCAGCAAA	27	0.46	21	N6	0.3	2	0	3	2	2	4	123	56	14	7	0	0	0	0
scaffoldA02:883859-884150	Cluster_1962	292	109	1.286	80	0.569	.	AACAACCUACAAUACUACAUGUCU	5	0.587	24	N6	0	0	0	1	0	3	2	9	5	11	77	1	0	0	0
scaffoldA02:931218-932421	Cluster_1963	1204	244	2.879	102	0.344	.	UAAACUAGUGUUCUGUUCGCU	20	0.734	21	N5	0.7	1	3	2	6	8	4	119	58	8	17	6	8	2	2
scaffoldA02:970514-971164	Cluster_1964	651	419	4.944	118	0.601	.	UUUUGUGAGUACUCUUGUGUG	9	0.623	21	N5	0.6	1	0	5	6	5	9	234	110	12	28	3	1	3	2
scaffoldA02:1033831-1034115	Cluster_1965	285	404	4.767	43	0.802	+	AGGUACGCCACUGGGUAAGAAGUG	151	0.158	24	N11	-1	0	0	0	1	2	4	9	3	18	366	1	0	0	0
scaffoldA02:1041139-1041573	Cluster_1966	435	194	2.289	82	0.278	.	UUCUCAGAUUAAGCACGCCGUG	17	0.608	21	N5	0.2	0	0	2	0	2	2	97	61	8	20	0	0	2	0
scaffoldA02:1066981-1067249	Cluster_1967	269	368	4.342	132	0.696	.	AAUCUAUGAGCGACAUCUGAAAGU	32	0.361	24	N6	0.6	0	0	0	1	6	8	19	5	48	273	8	0	0	0
scaffoldA02:1116452-1117432	Cluster_1968	981	384	4.531	197	0.531	.	AUCCUCCCGUAACUGUCCGCAACC	36	0.417	24	N5	0.5	0	0	0	1	1	9	27	31	34	280	0	0	0	1
scaffoldA02:1118483-1119567	Cluster_1969	1085	112	1.322	98	0.455	.	AAUCCGAUUAACGCGCUUGAUGUA	5	0.75	24	N5	0.1	1	0	0	1	1	2	3	3	14	85	2	0	0	0
scaffoldA02:1120843-1122733	Cluster_1970	1891	100	1.18	58	0.48	.	GUCCUCCGCUCAAUGCCACUAAAG	5	0.76	24	N5	0.1	2	0	2	0	0	2	3	4	9	77	1	0	0	0
scaffoldA02:1124784-1125154	Cluster_1971	371	239	2.82	5	0.025	-	GCAGCACCAUCAAGAUUCACA	193	0.109	21	N5	-1	1	0	0	1	0	7	203	18	3	5	1	0	0	0
scaffoldA02:1156506-1156643	Cluster_1972	138	124	1.463	101	0.895	+	AUAAUGGGCCUCGAUCAAAAAAAA	37	0.331	24	N11	-1	0	0	0	2	0	0	6	4	12	78	22	0	0	0
scaffoldA02:1173916-1175264	Cluster_1973	1349	190	2.242	88	0.5	.	CUAAGCAAGCGGCGCCGAGGG	6	0.795	21	N5	0.2	0	5	0	0	2	9	119	36	5	14	0	0	0	0
scaffoldA02:1175345-1175903	Cluster_1974	559	101	1.192	71	0.455	.	CUCUCUCUCAAGCUGAUGCGUG	5	0.713	21	N5	0.1	0	0	0	0	2	3	56	34	1	3	0	1	0	1
scaffoldA02:1197376-1197883	Cluster_1975	508	137	1.617	27	0.715	.	UCGCUGGAUUCUCCACUCAUC	10	0.62	21	N5	0.3	0	0	0	0	1	4	85	38	2	6	0	0	1	0
scaffoldA02:1234589-1236061	Cluster_1976	1473	586	6.915	192	0.333	.	UUGCCCGCCGUUUGUCUCUUCA	10	0.683	21	N5	1.2	2	4	12	8	10	20	332	133	21	26	4	5	6	3
scaffoldA02:1236618-1237036	Cluster_1977	419	166	1.959	21	0.247	.	AAAUGGUGGACUUGAUGCGGA	13	0.699	21	N5	0.1	1	1	0	3	6	11	89	29	8	13	1	0	3	1
scaffoldA02:1237338-1238049	Cluster_1978	712	86	1.015	25	0.465	.	UAGGUUUCACGGUUCACAGGA	6	0.791	21	N5	0	0	1	0	3	0	2	47	16	2	7	4	2	2	0
scaffoldA02:1303924-1304464	Cluster_1979	541	130	1.534	118	0.431	.	AAGAUUCCGAGCCCAGCUUGA	8	0.577	21	N5	0.1	1	0	6	0	1	3	66	42	3	8	0	0	0	0
scaffoldA02:1312648-1312822	Cluster_1980	175	104	1.227	36	0.394	.	AUAGCCACCACGUAGACAAGGAUU	20	0.433	24	N6	0.1	0	0	0	0	0	2	9	1	10	82	0	0	0	0
scaffoldA02:1343767-1343949	Cluster_1981	183	159	1.876	84	0.428	.	AAUACGUGACUAGUCUGGACCACU	27	0.352	24	N6	0.7	0	0	0	1	2	3	2	5	10	136	0	0	0	0
scaffoldA02:1361719-1361800	Cluster_1982	82	463	5.463	13	0.987	+	GUCUGGGUGGUGUAGUCGG	138	0.091	19	N12	-1	40	2	108	11	141	25	18	8	12	82	6	9	0	1
scaffoldA02:1427974-1428467	Cluster_1983	494	103	1.215	23	0.311	.	AAAAGAGGCGCCGACACACAGAUU	6	0.65	24	N5	0.2	5	0	3	1	3	5	11	1	7	63	4	0	0	0
scaffoldA02:1447155-1447431	Cluster_1984	277	194	2.289	165	0.588	.	AUAGCGGACCGCCACAUAUUGUGG	41	0.361	24	N6	1.8	0	0	0	0	0	2	17	8	13	150	4	0	0	0
scaffoldA02:1447515-1447834	Cluster_1985	320	236	2.785	165	0.352	.	AUUUAUGGGCCUAGAAUGAUUAUC	42	0.411	24	N5	0.4	1	0	2	1	0	1	11	4	18	195	3	0	0	0
scaffoldA02:1507584-1507803	Cluster_1986	220	187	2.207	40	0.294	.	AAUCGCGGGCCGCCACGACACAUG	36	0.406	24	N6	0.4	0	0	0	1	0	2	6	2	24	150	2	0	0	0
scaffoldA02:1517570-1517724	Cluster_1987	155	100	1.18	16	0.44	.	AUUGACUCGGUGAUUUAAUGUUUG	13	0.43	24	N6	0.3	0	0	1	0	0	1	12	3	13	70	0	0	0	0
scaffoldA02:1527455-1527775	Cluster_1988	321	108	1.274	9	0.861	+	AUCGUAGACUCACCCGCCCGUAGG	68	0.204	24	N5	-1	0	0	0	0	0	1	1	2	4	100	0	0	0	0
scaffoldA02:1564523-1564776	Cluster_1989	254	165	1.947	153	0.382	.	AAAUCGCACAAAUCACUGACCGCC	28	0.394	24	N6	0.2	1	0	1	0	1	2	13	2	11	134	0	0	0	0
scaffoldA02:1569660-1570054	Cluster_1990	395	159	1.876	15	0.453	.	GUGGACAGCUGUAUAUUUUAUGAC	16	0.528	24	N5	0.2	0	0	0	1	0	2	2	6	14	133	1	0	0	0
scaffoldA02:1573301-1573521	Cluster_1991	221	129	1.522	34	0.38	.	GGGACACUUUGAACUUUUGUUUGU	19	0.411	24	N6	0.2	2	3	1	3	2	1	10	4	9	92	2	0	0	0
scaffoldA02:1582848-1583401	Cluster_1992	554	138	1.628	55	0.348	.	UCUCCGGCACUCAGCCAGCUG	7	0.703	21	N5	0.4	2	1	1	2	1	6	77	28	4	11	3	1	1	0
scaffoldA02:1586680-1586821	Cluster_1993	142	104	1.227	9	0.298	.	UCGAGAUCCGCCGUUAGCUUUG	7	0.625	21	N6	0.3	0	0	1	0	1	4	52	32	4	8	1	1	0	0
scaffoldA02:1603902-1604041	Cluster_1994	140	107	1.263	8	0.271	.	AUUGGCUUAAAGUUAUGGAAAAUU	30	0.355	24	N6	0.2	0	0	0	0	0	1	3	0	17	84	2	0	0	0
scaffoldA02:1633649-1633827	Cluster_1995	179	131	1.546	7	0.954	+	GUCAGGAUGGCCGAGUGGUC	26	0.534	20	N11	-1	5	5	11	5	6	27	11	5	8	17	9	16	3	3
scaffoldA02:1656299-1656757	Cluster_1996	459	416	4.909	136	0.659	.	AGUGGCCAAGGCUCGAAUCCAGGG	51	0.346	24	N5	0.6	0	0	0	2	3	3	19	20	38	324	7	0	0	0
scaffoldA02:1660822-1661963	Cluster_1997	1142	207	2.443	88	0.333	.	UUUGGAUCUACUGGACCUCCA	7	0.734	21	N5	0.3	1	0	2	0	2	3	136	58	2	3	0	0	0	0
scaffoldA02:1694821-1695064	Cluster_1998	244	413	4.873	111	0.54	.	AAAAAGCGACUACCGAUUAUCACU	46	0.271	24	N6	0.3	0	0	0	0	4	5	57	16	26	300	1	1	3	0
[truncated: 45,450 more rows]

## Sheet: Table S3
Supplemental Table 3. The list of sRNA clusters in maternal s70.
#Locus	Name	Length	Reads	RPM	UniqueReads	FracTop	Strand	MajorRNA	MajorRNAReads	Complexity	DicerCall	MIRNA	PhaseScore	Short	Long	17	18	19	20	21	22	23	24	25	26	27	28
scaffoldA01:182649-182926	Cluster_1	278	97	1.151	0	0.392	.	AAAGCAACGCCUGAAAUCUAGCUC	12	0.515	24	N6	0.1	0	0	0	1	2	0	6	1	12	75	0	0	0	0
scaffoldA01:275871-276265	Cluster_2	395	116	1.377	75	0.586	.	AAUACUUAGGACUGUGCAAGCUUA	26	0.457	24	N5	0.2	0	0	0	2	1	1	1	4	23	84	0	0	0	0
scaffoldA01:285218-285727	Cluster_3	510	125	1.483	70	0.504	.	AUGGAGUAAAAGUAAAUAUGAAGU	12	0.632	24	N5	0.2	0	0	0	0	0	2	8	6	16	93	0	0	0	0
scaffoldA01:302922-304018	Cluster_4	1097	6362	75.498	2476	0.386	.	UGGACCACACCGGAGAUCGUU	115	0.292	21	N5	10.3	30	1	14	27	50	166	3739	1845	132	342	7	6	0	3
scaffoldA01:327621-327941	Cluster_5	321	292	3.465	189	0.815	+	AAAACGAAUAGAGGACUAAGACCA	41	0.332	24	N5	-1	0	0	0	3	0	5	16	8	25	233	2	0	0	0
scaffoldA01:347103-347354	Cluster_6	252	310	3.679	309	0.239	.	AUGAUUAAACGUGCUUGGACUGGA	60	0.361	24	N6	0.9	0	0	0	0	3	13	19	8	29	237	1	0	0	0
scaffoldA01:354588-355205	Cluster_7	618	94	1.116	54	0.191	-	UUAUGGGUCCGCUGGUUACGC	6	0.84	21	N5	-1	0	3	4	6	3	6	35	18	7	7	1	3	1	0
scaffoldA01:374834-375366	Cluster_8	533	407	4.83	237	0.278	.	UUUGCUUCCGUAUGAAUGUUUC	14	0.715	21	N5	0.7	9	1	6	9	12	22	176	106	16	22	15	2	9	2
scaffoldA01:381270-381573	Cluster_9	304	511	6.064	351	0.17	-	AAAAAUGAACCAACCACGGACCGC	194	0.153	24	N5	-1	3	0	4	3	2	4	17	10	39	425	4	0	0	0
scaffoldA01:382624-382994	Cluster_10	371	513	6.088	107	0.493	.	ACUUCUCGACAUCAUUAGUUGUUU	52	0.345	24	N5	1.5	0	0	0	3	10	6	6	22	46	418	2	0	0	0
scaffoldA01:387424-388102	Cluster_11	679	104	1.234	49	0.606	.	UCUACUGUAUGCCAAAGCGUC	7	0.769	21	N5	0.4	0	0	0	1	2	4	58	30	3	4	0	1	0	1
scaffoldA01:391467-392085	Cluster_12	619	194	2.302	52	0.943	+	CCUUGGAUGUCUGAGACCA	15	0.536	18	N5	-1	6	7	17	29	25	20	28	12	11	6	5	11	14	3
scaffoldA01:407447-408445	Cluster_13	999	98	1.163	41	0.602	.	AACAUGAACUUUGGGGCUGGCCAA	4	0.765	21	N5	0.1	1	2	4	1	4	2	43	25	3	11	0	1	1	0
scaffoldA01:409516-410048	Cluster_14	533	175	2.077	137	0.377	.	AAUUUAGCAAGCCAUCAACAAAUU	12	0.509	24	N5	0.2	0	1	0	1	4	3	9	11	20	124	2	0	0	0
scaffoldA01:410386-411475	Cluster_15	1090	594	7.049	149	0.328	.	AACACCCUGGAUCACUUGCUUGGA	101	0.404	24	N5	2.1	1	0	0	1	3	5	31	16	78	456	3	0	0	0
scaffoldA01:412953-413543	Cluster_16	591	164	1.946	145	0.494	.	AGUGUGUGUUGUCUUACUGGUUAC	9	0.616	24	N5	0.1	0	0	1	0	3	4	6	8	16	122	4	0	0	0
scaffoldA01:483618-483861	Cluster_17	244	144	1.709	123	0.271	.	CGAUGGAUUCACUAAAUUAGAUU	17	0.444	24	N6	0.2	1	0	0	1	1	1	2	3	41	93	1	0	0	0
scaffoldA01:548325-548534	Cluster_18	210	446	5.293	56	0.578	.	AUAAUUAUGUGGCCGACUGGG	53	0.262	21	N6	6	1	0	1	9	10	35	203	74	28	61	17	2	4	1
scaffoldA01:548657-548862	Cluster_19	206	286	3.394	266	0.724	.	AACCGCAGACCGCCACAUAUCAGU	87	0.245	24	N6	0.9	1	0	1	2	3	1	11	4	16	242	5	0	0	0
scaffoldA01:548942-549171	Cluster_20	230	164	1.946	100	0.335	.	AAGGAUCGACUAUUGUUGGGGUGU	38	0.317	24	N6	1.1	0	0	0	1	1	0	10	2	14	134	2	0	0	0
scaffoldA01:563448-564277	Cluster_21	830	115	1.365	48	0.617	.	CAACCUCCACUAGUAAUCUGUU	3	0.922	21	N5	0.1	0	0	0	2	3	3	55	36	4	6	3	1	1	1
scaffoldA01:567177-567269	Cluster_22	93	1635	19.403	3	0	-	GACUUCAUGGCCCAAUGGA	1575	0.01	19	N11	-1	3	0	1	33	1575	6	5	0	4	7	1	0	0	0
scaffoldA01:620842-621528	Cluster_23	687	85	1.009	47	0.165	-	UGCUUGUUCCACUAUUGUAAA	4	0.847	21	N5	-1	1	1	2	6	5	12	29	17	0	3	2	0	5	2
scaffoldA01:663848-664112	Cluster_24	265	252	2.991	246	0.218	.	AACUCAGACUAGUCAAAUGAUGAU	68	0.349	24	N6	2.9	0	0	0	0	4	0	7	6	44	186	5	0	0	0
scaffoldA01:671217-671472	Cluster_25	256	196	2.326	172	0.454	.	GAACCAAUUGCGGAUCGCCACGUA	22	0.337	24	N6	0.1	1	0	0	3	1	3	7	7	34	137	3	0	0	0
scaffoldA01:676978-677197	Cluster_26	220	356	4.225	313	0.194	-	AGGGCCGACCUUGCAAUCAAUAAG	123	0.27	24	N11	-1	0	0	0	1	2	6	16	10	45	274	2	0	0	0
scaffoldA01:711851-712404	Cluster_27	554	189	2.243	107	0.328	.	AAAACUAACCAAUCGCGGAUCACC	24	0.376	24	N5	0.3	0	0	0	3	1	0	10	2	15	156	2	0	0	0
scaffoldA01:729071-729536	Cluster_28	466	194	2.302	78	0.454	.	AUUACCACGCUGAAUUUUGAUUUC	7	0.598	24	N5	0.2	0	0	1	1	2	5	10	7	18	147	2	0	0	1
scaffoldA01:754602-755001	Cluster_29	400	1283	15.225	528	0.802	+	ACGAUCCACCGUGUAAACCACUUG	546	0.164	24	N5	-1	1	0	2	0	8	13	37	21	83	1107	11	0	0	0
scaffoldA01:769692-769870	Cluster_30	179	808	9.589	288	0.583	.	AUAAUCCGCCUAGUCGCUAGUCCU	146	0.145	24	N6	0.6	0	0	0	9	4	11	37	25	92	628	2	0	0	0
scaffoldA01:788603-788840	Cluster_31	238	145	1.721	1	0.434	.	ACCAGGAGAGAGAGCAGCCGCGUC	9	0.593	24	N6	0.1	0	0	1	0	0	4	2	4	16	117	0	0	1	0
scaffoldA01:790727-791025	Cluster_32	299	1040	12.342	793	0.491	.	ACGGUCCACCAUAUAAAUCACUUG	98	0.26	24	N6	1.6	1	2	2	2	15	15	50	32	132	785	3	0	1	0
scaffoldA01:846808-847013	Cluster_33	206	106	1.258	28	0.774	.	AAGACCCGACCCGACCCGGACCCG	26	0.415	24	N6	0.5	0	0	0	0	0	1	5	2	9	88	0	1	0	0
scaffoldA01:884445-884743	Cluster_34	299	249	2.955	180	0.57	.	AACCGGUUCUUAGAUUAUGCUAAG	24	0.434	24	N6	0.8	0	0	0	0	2	5	20	6	43	171	2	0	0	0
scaffoldA01:918250-918567	Cluster_35	318	130	1.543	1	0.315	.	UGCUCUGUUUAGUUUAUUUUCUGC	21	0.5	24	N5	0.3	0	0	0	0	0	1	9	5	14	101	0	0	0	0
scaffoldA01:924761-924812	Cluster_36	52	111	1.317	109	0.658	.	AUAACACGGCUAGCGAUCAAAGUU	37	0.297	24	N6	-1	0	0	0	1	0	0	6	6	12	86	0	0	0	0
scaffoldA01:952962-953327	Cluster_37	366	159	1.887	101	0.44	.	AUGUUAUUCCACUGAUUCCAAUUC	34	0.434	24	N5	0.7	1	0	2	0	0	7	4	5	18	120	2	0	0	0
scaffoldA01:955196-955362	Cluster_38	167	87	1.032	87	0.264	.	AAAGCACGGAUCACUAUCUAAUAU	30	0.299	24	N6	0.9	0	0	0	0	0	1	3	2	4	76	1	0	0	0
scaffoldA01:986242-986368	Cluster_39	127	93	1.104	86	0.516	.	AUUGAAGCGACUAAAACCAAUAUU	18	0.538	24	N6	0.2	2	0	0	0	1	6	7	4	19	54	0	0	0	0
scaffoldA01:1054884-1055131	Cluster_40	248	476	5.649	422	0.366	.	AAUUGUAACAGAUGAUCGGUUCA	30	0.334	24	N6	0.7	1	0	0	2	1	5	15	14	100	338	0	0	0	0
scaffoldA01:1074011-1074143	Cluster_41	133	182	2.16	1	0.396	.	AGCCACUUGUCAUCACUAGAAUGA	37	0.286	24	N6	0.3	0	0	1	0	1	1	3	3	24	146	2	1	0	0
scaffoldA01:1174001-1174557	Cluster_42	557	536	6.361	488	0.326	.	AUGUGCUUGGAGCCCGACGAAAAU	87	0.36	24	N5	0.8	2	0	4	2	3	5	34	13	70	397	4	1	1	0
scaffoldA01:1264495-1264575	Cluster_43	81	103	1.222	22	0.476	.	AAGCAUUGUAACAUUUUUUGUAGC	9	0.447	24	N6	0.1	0	0	0	0	0	0	10	5	16	71	1	0	0	0
scaffoldA01:1388954-1389358	Cluster_44	405	111	1.317	9	0.541	.	UUCCGUACCGCUUCUUCUUAGAAU	9	0.712	24	N5	0.2	0	0	0	0	0	2	4	5	15	85	0	0	0	0
scaffoldA01:1415027-1415413	Cluster_45	387	92	1.092	2	0.576	.	AUUCUACUUCGCUCGUUUGUAACU	22	0.533	24	N5	0.1	0	0	0	0	2	1	2	1	9	77	0	0	0	0
scaffoldA01:1424439-1424790	Cluster_46	352	150	1.78	51	0.387	.	GAGGAAGAAAUAGAGGUGGGUUGG	10	0.58	24	N5	0.1	2	0	0	1	0	2	7	9	20	109	0	0	0	0
scaffoldA01:1425135-1425639	Cluster_47	505	412	4.889	77	0.194	-	AAUCGCAGGCCGCCACGACACGUG	165	0.26	24	N5	-1	0	0	1	0	3	4	13	7	25	356	3	0	0	0
scaffoldA01:1432863-1432996	Cluster_48	134	479	5.684	35	0.72	.	AAUUUCUAUGUGCAAUGUCUUAGA	144	0.257	24	N6	2	1	0	2	2	3	4	10	10	43	402	2	0	0	0
scaffoldA01:1434455-1434624	Cluster_49	170	91	1.08	2	0.549	.	CUCCAGCGGAUUGUGUCUUAAAGU	9	0.473	24	N6	0.2	1	0	0	0	0	1	5	3	14	66	0	1	0	0
scaffoldA01:1435254-1435480	Cluster_50	227	363	4.308	1	0.802	+	AAGACCAAAAGGCCCAACCACAAA	46	0.317	24	N11	-1	0	0	0	3	2	8	18	11	45	273	2	1	0	0
scaffoldA01:1435818-1436325	Cluster_51	508	99	1.175	1	0.545	.	AUCGGUUAGGACAGCAGAUCGACG	5	0.747	24	N5	0.1	0	0	1	1	0	1	7	4	22	61	2	0	0	0
scaffoldA01:1498088-1498629	Cluster_52	542	115	1.365	64	0.757	.	CACAAGACGCAACCACCGGAAA	3	0.826	21	N5	0.2	0	5	0	5	2	5	34	27	7	6	9	5	3	7
scaffoldA01:1633157-1633408	Cluster_53	252	117	1.388	8	0.897	+	AUCGAUUUGGACACGGACCACCCA	31	0.274	24	N11	-1	0	0	0	1	0	0	6	7	43	60	0	0	0	0
scaffoldA01:1656975-1657263	Cluster_54	289	104	1.234	92	0.74	.	GAGACAGGGCCGGAUUUAGACACA	24	0.404	24	N6	0.2	0	0	0	0	0	0	4	1	13	86	0	0	0	0
scaffoldA01:1685186-1685634	Cluster_55	449	153	1.816	39	0.758	.	AUACCCCACUUUCAGUCAAAUGCA	56	0.399	24	N5	0.6	0	0	0	0	2	1	3	1	15	131	0	0	0	0
scaffoldA01:1692467-1693598	Cluster_56	1132	87	1.032	63	0.184	-	UGGAUCUCUUGUAUUGACAG	3	0.851	21	N5	-1	2	0	4	7	7	8	20	15	6	8	1	4	2	3
scaffoldA01:1711850-1712104	Cluster_57	255	1092	12.959	1091	0.745	.	UUUGGAUCCCUUGCAAGAAAAAUA	197	0.191	24	N6	3.7	0	0	0	4	12	16	43	28	133	851	5	0	0	0
scaffoldA01:1829296-1830067	Cluster_58	772	232	2.753	192	0.31	.	AUUCGGCGGCUGAGUAGCGUCGUU	27	0.586	24	N5	0.9	1	0	0	6	5	5	16	5	29	163	1	1	0	0
scaffoldA01:1831243-1831435	Cluster_59	193	110	1.305	41	0.445	.	GUGGGAUUCUUAGUUUCGGUUAAG	18	0.409	24	N6	0.8	0	0	0	0	5	3	3	5	11	83	0	0	0	0
scaffoldA01:1840506-1840723	Cluster_60	218	94	1.116	89	0.223	.	AUAUCCGGUUACAAAUCCAAAAGU	16	0.489	24	N6	0.1	0	0	1	0	0	1	8	2	10	72	0	0	0	0
scaffoldA01:1931400-1931649	Cluster_61	250	2189	25.977	354	0.14	-	AACUUCCGCCACUUGGGUUCAACU	330	0.115	24	N11	-1	2	0	3	7	12	51	483	394	256	968	12	1	0	0
scaffoldA01:1951900-1952209	Cluster_62	310	132	1.566	43	0.795	.	AUUGGACCAUCACUUUUA	13	0.5	21	N5	0.1	1	7	3	22	7	15	40	12	3	5	1	5	6	5
scaffoldA01:1968564-1969072	Cluster_63	509	101	1.199	66	0.752	.	UUUGCAUCCGGGUUGUAGGGG	5	0.782	21	N5	0.4	0	1	1	2	3	4	48	36	2	1	1	1	0	1
scaffoldA01:2011804-2013037	Cluster_64	1234	270	3.204	64	0.37	.	AACUCCACAGUCAGGCGCAGG	7	0.77	21	N5	0.3	1	0	2	5	5	8	152	72	4	16	2	2	1	0
scaffoldA01:2135852-2136165	Cluster_65	314	153	1.816	2	0.588	.	AAAAAUUAGGGUAAAAGUCGUCCU	27	0.536	24	N5	0.4	0	0	1	1	1	2	6	6	17	119	0	0	0	0
scaffoldA01:2142019-2143177	Cluster_66	1159	111	1.317	109	0.315	.	UACCGCCGUGAACUCGAUUUG	5	0.829	21	N5	0.1	0	1	3	4	4	4	58	25	2	3	4	2	0	1
scaffoldA01:2143908-2144302	Cluster_67	395	127	1.507	84	0.535	.	UUCUCCGCCAUUGCUACUACUG	17	0.669	21	N5	0.2	0	1	1	1	4	6	60	36	9	5	1	0	1	2
scaffoldA01:2187264-2187494	Cluster_68	231	123	1.46	96	0.61	.	AUAUAAACUCUGCAAACCAAACUG	8	0.504	24	N6	0.1	0	0	0	0	0	4	2	4	15	98	0	0	0	0
scaffoldA01:2200237-2200571	Cluster_69	335	100	1.187	24	0.47	.	AAGCCCAAAUCAAUUCUUAAUAUG	8	0.61	24	N5	0.2	0	0	0	0	1	0	5	1	17	76	0	0	0	0
scaffoldA01:2206850-2206937	Cluster_70	88	88	1.044	85	0.386	.	CUUUGUGGUCUACUUUUGAAAAGU	15	0.466	24	N6	0	1	0	1	2	0	2	2	0	11	67	2	0	0	0
scaffoldA01:2207138-2207375	Cluster_71	238	165	1.958	115	0.515	.	AACCCUACGAGUAUAAAUGUAUAU	24	0.4	24	N6	0.2	1	0	0	0	2	3	7	3	18	126	5	0	0	0
scaffoldA01:2215230-2215879	Cluster_72	650	164	1.946	80	0.47	.	UUCUUCACGUAGACGUUGGUG	13	0.707	21	N5	0.4	1	0	0	1	2	6	105	44	0	3	1	1	0	0
scaffoldA01:2216596-2217103	Cluster_73	508	698	8.283	548	0.474	.	UCUCUAUCUCACUCGCCGUCG	38	0.464	21	N5	2.2	1	0	2	1	4	20	416	206	16	30	0	1	0	1
scaffoldA01:2236234-2236334	Cluster_74	101	2400	28.481	19	0.018	-	GCGCCCGUGGCCCAAUGGA	2207	0.028	19	N11	-1	4	0	14	34	2214	40	19	19	9	36	11	0	0	0
scaffoldA01:2258549-2258801	Cluster_75	253	98	1.163	18	0.286	.	AUGGAGUGAGAAAUGGAGUAGGGU	11	0.551	24	N6	0.1	0	0	0	1	1	0	7	3	9	76	1	0	0	0
scaffoldA01:2260023-2260268	Cluster_76	246	102	1.21	24	0.431	.	AUAUCCGCUAAUAAUUUCAGUAUC	10	0.578	24	N6	0.1	1	0	0	0	2	2	2	1	14	79	1	0	0	0
scaffoldA01:2299633-2299916	Cluster_77	284	98	1.163	0	0.408	.	AAUGACUGAAUAUAUGUAAAGUUC	8	0.684	24	N6	0.1	0	0	0	1	0	4	6	4	8	75	0	0	0	0
scaffoldA01:2308089-2308553	Cluster_78	465	371	4.403	343	0.987	+	GAUCUAAAACAAAUGUUGCGCAG	225	0.132	23	N5	-1	0	3	0	2	1	4	25	13	226	65	22	6	2	2
scaffoldA01:2381650-2381880	Cluster_79	231	120	1.424	119	0.767	.	AAGCAUUACAACAUUUUUCGUAGC	74	0.217	24	N6	0.4	1	0	0	0	1	0	2	3	4	109	0	0	0	0
scaffoldA01:2426394-2427218	Cluster_80	825	104	1.234	27	0.644	.	ACUCCACUCUGUAGCUUGCUCAGC	9	0.615	24	N5	0.2	0	0	1	0	0	0	2	1	9	90	1	0	0	0
scaffoldA01:2439290-2439662	Cluster_81	373	188	2.231	186	0.41	.	AACUAGGCCUGGACUUAAGAUAUU	19	0.473	24	N5	0.1	0	0	0	1	0	7	8	10	20	142	0	0	0	0
scaffoldA01:2478666-2478883	Cluster_82	218	349	4.142	232	0.633	.	CAGGCUCCCGAUUAAUAUUACUGU	22	0.367	24	N6	0.4	2	0	1	2	8	5	15	12	55	244	5	0	0	0
scaffoldA01:2510592-2510725	Cluster_83	134	181	2.148	181	0.42	.	AUUGGCCACUAGGGGAUUUACAAG	14	0.508	24	N6	0.2	0	0	0	2	3	2	11	11	26	124	2	0	0	0
scaffoldA01:2537187-2537520	Cluster_84	334	157	1.863	84	0.331	.	AUGUAUGUCUUAAUUCUUAUGCCU	18	0.503	24	N5	0.1	0	0	1	1	0	4	7	6	23	115	0	0	0	0
scaffoldA01:2557216-2557427	Cluster_85	212	456	5.411	1	0.421	.	AAUGAAUUUAAUGGGCUGUCCAGU	86	0.265	24	N6	1.6	2	0	0	2	5	9	27	19	48	338	5	1	0	0
scaffoldA01:2579934-2581022	Cluster_86	1089	329	3.904	197	0.793	.	UCAACUUCCAGACCAUGAUCA	4	0.851	21	N5	0.6	4	7	4	10	24	26	107	61	17	23	9	19	7	11
scaffoldA01:2581382-2581607	Cluster_87	226	100	1.187	33	0.89	+	UGGUCUUGCUGGUAUAUUUUC	5	0.82	21	N11	-1	0	3	7	4	8	10	30	10	6	6	4	7	4	1
scaffoldA01:2583841-2584149	Cluster_88	309	90	1.068	42	0.878	+	AUUCUCCAGCUAUGCUAAUGU	4	0.8	21	N5	-1	1	1	2	1	3	6	36	19	6	3	1	3	4	4
scaffoldA01:2584249-2584597	Cluster_89	349	91	1.08	36	0.637	.	UCAGCUUGAUUUACAUUCAUG	2	0.857	21	N5	0.2	0	1	3	6	2	4	39	19	0	11	1	2	0	3
scaffoldA01:2639689-2639877	Cluster_90	189	245	2.907	134	0.58	.	AGGCUCCAACUGGUAAUUUUUCUG	31	0.384	24	N6	0.4	0	0	0	1	2	3	7	10	48	174	0	0	0	0
scaffoldA01:2695415-2695501	Cluster_91	87	104	1.234	104	0.385	.	GAGCAUUGUAUAGCUAAAAUGGUC	17	0.471	24	N6	0.2	0	0	5	3	8	7	11	15	9	42	4	0	0	0
scaffoldA01:2748904-2749184	Cluster_92	281	197	2.338	81	0.426	.	AUAUUGCGCUAAGAACUUCACCCU	20	0.472	24	N6	0.3	0	0	0	0	3	3	5	5	30	149	2	0	0	0
scaffoldA01:2774246-2774283	Cluster_93	38	186	2.207	0	0.919	+	AUCCAUGCGGGCUAGCCUCCUAGG	107	0.14	24	N11	-1	0	0	0	0	0	0	8	2	19	154	3	0	0	0
scaffoldA01:2794352-2794697	Cluster_94	346	213	2.528	66	0.535	.	AUCGGCGUCAGCCACAGGACGCGG	12	0.502	24	N5	0.4	0	0	0	4	0	4	11	9	26	157	1	0	1	0
scaffoldA01:2830783-2831004	Cluster_95	222	466	5.53	279	0.579	.	AUAUAAUCAACUAGAGUCGGCCCG	43	0.23	24	N6	0.5	1	0	0	2	4	27	20	13	50	347	2	0	0	0
scaffoldA01:2847127-2847692	Cluster_96	566	207	2.456	95	0.357	.	AGGCCCAAUGACUAAUCACUACGA	26	0.43	24	N5	0.5	0	0	0	2	0	1	8	8	31	154	3	0	0	0
scaffoldA01:2896475-2897783	Cluster_97	1309	235	2.789	39	0.591	.	GAUGGACUACUGCUUUGUUGGGCU	9	0.664	24	N5	0.3	0	0	0	1	3	4	17	10	27	173	0	0	0	0
scaffoldA01:2908449-2908710	Cluster_98	262	273	3.24	265	0.586	.	AGGAUGGACCGAUCAUUUGUUACG	78	0.315	24	N6	1.3	0	0	0	4	1	4	19	7	35	202	1	0	0	0
scaffoldA01:2935638-2936054	Cluster_99	417	93	1.104	57	0.548	.	CGAGCCACCGACAAAUACACA	6	0.796	21	N5	0.1	2	1	1	1	2	6	45	21	4	9	1	0	0	0
scaffoldA01:2940352-2941326	Cluster_100	975	156	1.851	64	0.763	.	AGAUGGGGACUUCGCAGAGCUUU	3	0.878	21	N5	0.1	2	2	3	6	5	9	68	32	10	5	2	7	2	3
scaffoldA01:2944118-2945607	Cluster_101	1490	586	6.954	264	0.44	.	UCGCUUAGGGCGCCGCCUUUU	10	0.749	21	N5	1.2	5	3	3	10	19	24	310	140	22	30	6	6	1	7
scaffoldA01:2947951-2948132	Cluster_102	182	155	1.839	61	0.342	.	AUUAAGAGUAUCAGUGUAAUCAAU	12	0.406	24	N6	0.1	0	0	1	1	2	3	8	3	13	122	2	0	0	0
scaffoldA01:2960794-2961030	Cluster_103	237	227	2.694	100	0.775	.	AAACCAUACGCGACUGAAACACUC	37	0.304	24	N6	0.7	0	0	1	0	2	2	5	6	26	184	1	0	0	0
scaffoldA01:2961602-2961988	Cluster_104	387	609	7.227	487	0.606	.	AUGGCGCUUUGGAUCAGAUGACCA	140	0.296	24	N5	3.4	0	0	1	4	4	10	40	31	64	448	7	0	0	0
scaffoldA01:2975550-2977136	Cluster_105	1587	273	3.24	92	0.564	.	ACUCAACUUAUGUCUUUCAAACUU	19	0.663	24	N5	0.3	0	0	1	0	2	4	12	13	29	210	2	0	0	0
scaffoldA01:2978408-2979994	Cluster_106	1587	208	2.468	97	0.481	.	GAUGCUGGGCGUGCGCUAACUGGA	9	0.692	24	N5	0.2	0	1	0	1	2	1	6	6	25	160	6	0	0	0
scaffoldA01:2980291-2980639	Cluster_107	349	499	5.922	2	0.499	.	AAUAUGCUGAGAUUUUAGACUGCC	35	0.419	24	N5	0.6	0	0	4	0	4	9	23	15	55	382	6	1	0	0
scaffoldA01:2983772-2985128	Cluster_108	1357	100	1.187	51	0.3	.	AAGCGAUCGGCGUGGUGAAGGACCA	4	0.86	21	N5	0.1	0	0	2	2	10	12	36	21	3	5	7	1	1	0
scaffoldA01:3001511-3002431	Cluster_109	921	279	3.311	94	0.211	.	GCGAUUAAAGCUAGAGACUUU	6	0.81	21	N5	0.3	1	17	7	7	18	10	110	40	17	23	8	6	10	5
scaffoldA01:3029563-3030127	Cluster_110	565	197	2.338	86	0.391	.	AUAGAAAACAGUAAGACCAUCUCC	12	0.543	24	N5	0.3	1	0	0	2	2	5	12	9	28	136	2	0	0	0
scaffoldA01:3030254-3030490	Cluster_111	237	107	1.27	30	0.776	.	AGGAAAAAAUAGAGUGCCUUUGGA	14	0.439	24	N6	0.1	0	0	1	0	2	2	5	4	8	84	1	0	0	0
scaffoldA01:3052746-3053136	Cluster_112	391	126	1.495	44	0.349	.	UGAAAUAUGGAGUUGGGUUGG	14	0.548	24	N5	0.1	0	0	0	1	3	1	29	2	16	74	0	0	0	0
scaffoldA01:3054329-3055704	Cluster_113	1376	985	11.689	870	0.525	.	AAGAGAAACUAAGACCUGUUA	86	0.502	21	N5	6.3	2	5	6	9	18	31	574	253	26	33	14	5	4	5
scaffoldA01:3075225-3075771	Cluster_114	547	247	2.931	243	0.421	.	AAAUAGCUAAACCGAUCGACCAAG	28	0.457	24	N5	0.2	0	0	0	3	2	8	8	4	37	185	0	0	0	0
scaffoldA01:3098109-3098535	Cluster_115	427	108	1.282	60	0.611	.	AAAUCAUUGUGAGACUGUCAAGUG	22	0.472	24	N5	0.7	0	0	1	0	1	0	1	3	17	85	0	0	0	0
scaffoldA01:3105082-3105762	Cluster_116	681	2016	23.924	402	0.533	.	UGAUUGAGUCAUUCGGAGCUC	270	0.237	21	N5	10.7	2	0	2	3	10	25	1047	288	70	560	8	1	0	0
scaffoldA01:3119901-3120538	Cluster_117	638	312	3.703	220	0.612	.	GAGGGUCGUCGACUGAUAUACUAC	45	0.439	24	N5	2.4	0	0	0	2	2	2	12	11	33	249	1	0	0	0
scaffoldA01:3128336-3128660	Cluster_118	325	161	1.911	31	0.497	.	AUUAAAACAGGAACAUGCCCCAUU	9	0.571	24	N5	0.1	1	0	0	0	3	3	7	7	24	115	1	0	0	0
scaffoldA01:3133819-3133878	Cluster_119	60	171	2.029	127	0.281	.	AACCGACAAUACUACCUGAAGAUC	33	0.31	24	N6	-1	0	0	1	0	2	3	2	3	22	136	2	0	0	0
scaffoldA01:3137272-3137446	Cluster_120	175	284	3.37	1	0.81	+	UUUUUUAUUUGUAUUGGGCUUGGC	84	0.38	24	N11	-1	1	0	0	2	8	6	17	15	30	202	3	0	0	0
scaffoldA01:3154115-3155331	Cluster_121	1217	302	3.584	9	0.397	.	AACACACGAACUUUGAUGCCAGGC	38	0.583	24	N5	1.1	2	0	1	3	3	9	19	23	35	204	2	1	0	0
scaffoldA01:3157008-3157321	Cluster_122	314	1498	17.777	1165	0.514	.	ACCGAAGUGGUCCAGACUAGAGAC	81	0.234	24	N5	4.8	2	0	3	8	10	36	68	48	234	1077	11	1	0	0
scaffoldA01:3183889-3185718	Cluster_123	1830	194	2.302	105	0.526	.	AGAAAAUUGGAAGAGCAUCACACG	4	0.768	24	N5	0.2	0	0	0	1	4	0	5	7	28	148	1	0	0	0
scaffoldA01:3187514-3188605	Cluster_124	1092	123	1.46	23	0.618	.	AACAACUGAGAUUCGAUGCCGCUU	24	0.61	24	N5	0.2	0	0	0	0	0	1	8	5	18	91	0	0	0	0
scaffoldA01:3201188-3201563	Cluster_125	376	391	4.64	123	0.811	+	AAUUAAACCGCUUGUUCCGCACCG	75	0.307	24	N5	-1	0	0	0	1	1	3	30	11	30	314	1	0	0	0
scaffoldA01:3216762-3217276	Cluster_126	515	437	5.186	32	0.133	-	AAAUCCUAGCUUCCUAAGCCCUGC	100	0.243	24	N5	-1	0	0	0	2	1	1	17	7	39	360	8	1	1	0
scaffoldA01:3236390-3237636	Cluster_127	1247	532	6.313	458	0.575	.	AAAUCGACCAAUAACAAACAGUU	34	0.41	24	N5	0.9	2	0	1	5	2	4	27	18	106	363	4	0	0	0
scaffoldA01:3244253-3244963	Cluster_128	711	732	8.687	44	0.441	.	AGUGAAUUGUCUUAUCUAACCCUU	86	0.37	24	N5	0.9	1	1	3	2	9	8	26	18	76	585	3	0	0	0
scaffoldA01:3245900-3246161	Cluster_129	262	398	4.723	93	0.535	.	AUUAAAACUUUAGUUGGCUUACGG	36	0.394	24	N6	0.3	2	0	2	8	2	7	21	17	56	282	1	0	0	0
scaffoldA01:3257302-3257687	Cluster_130	386	737	8.746	734	0.289	.	AAGCAUCAUUCAUGUACCUAGGAC	140	0.269	24	N5	3.2	2	0	2	2	5	10	13	19	78	599	6	1	0	0
scaffoldA01:3260260-3260409	Cluster_131	150	145	1.721	144	0.483	.	GAGUUGGCGACUAAGCGGAUUAUU	23	0.31	24	N6	0.3	0	0	0	0	0	4	8	7	16	109	0	1	0	0
scaffoldA01:3271025-3271275	Cluster_132	251	206	2.445	105	0.626	.	AUCCAAUUUCGUAUAUAACCCAUA	18	0.398	24	N6	0.1	1	0	1	0	0	4	9	8	37	145	1	0	0	0
scaffoldA01:3293751-3294891	Cluster_133	1141	362	4.296	317	0.569	.	ACGGCCAGCGCGUGAGCAUGCGUG	21	0.58	24	N5	0.4	3	1	2	4	4	11	22	19	57	236	3	0	0	0
scaffoldA01:3297725-3298066	Cluster_134	342	450	5.34	393	0.542	.	AUUUAUGGAACUGAGCCCAAAGGG	47	0.393	24	N5	0.4	2	1	0	1	3	12	54	15	49	306	6	1	0	0
scaffoldA01:3326266-3326339	Cluster_135	74	113	1.341	21	0.027	-	AUCUUUUGAAGUUUAUGUCUCAAA	80	0.221	24	N11	-1	0	0	0	0	0	0	1	1	8	102	1	0	0	0
scaffoldA01:3328611-3328868	Cluster_136	258	605	7.18	532	0.334	.	AAAAACUCGAGAAAUGGUUUGUCG	57	0.301	24	N6	0.7	0	0	2	5	3	16	44	20	101	409	4	1	0	0
scaffoldA01:3369488-3370444	Cluster_137	957	99	1.175	16	0.495	.	AGGCCACACAAGCAACGUCUCUUG	7	0.768	24	N5	0.1	0	0	0	0	0	0	4	7	14	73	1	0	0	0
scaffoldA01:3379637-3379743	Cluster_138	107	385	4.569	64	0.01	-	GCACCCAUGGCCUAAUGGA	219	0.252	19	N11	-1	4	3	6	13	230	12	13	12	28	40	13	8	2	1
scaffoldA01:3401261-3401569	Cluster_139	309	149	1.768	9	0.201	.	UAAAUUUACUCCAAUGGUUCA	24	0.362	21	N5	0.3	0	0	0	1	0	3	61	25	6	53	0	0	0	0
scaffoldA01:3403772-3404378	Cluster_140	607	158	1.875	25	0.335	.	AAGCGACGCCGAUAAACAUGCUCU	12	0.646	24	N5	0.3	0	0	1	0	0	1	8	7	31	110	0	0	0	0
scaffoldA01:3412382-3412844	Cluster_141	463	103	1.222	14	0.466	.	CUUUGGCCCGAUAAGAAUUAUU	7	0.631	24	N5	0.1	0	0	0	1	1	1	7	7	8	76	2	0	0	0
scaffoldA01:3414704-3414915	Cluster_142	212	351	4.165	0	0.373	.	UUUAUCCGCCUCAAAACUUGUG	53	0.311	22	N6	-1	1	0	0	0	1	4	53	191	8	88	5	0	0	0
scaffoldA01:3419108-3419537	Cluster_143	430	3446	40.894	52	0.044	-	UGCUCACGGCUCUUUCUGUCAGU	1308	0.031	23	N5	-1	11	0	1	5	41	727	101	1116	1335	109	0	0	0	0
scaffoldA01:3425413-3425896	Cluster_144	484	650	7.714	409	0.532	.	AUAAUCAAAGAGCACCGUUAUGGC	120	0.335	24	N5	2.7	1	0	0	5	4	9	29	24	56	514	7	1	0	0
scaffoldA01:3434822-3436117	Cluster_145	1296	169	2.006	70	0.402	.	UUCAGUAUAACCUCCGGCGCGA	4	0.876	21	N5	0.2	1	1	1	3	5	10	81	44	4	9	5	5	0	0
scaffoldA01:3447284-3447498	Cluster_146	215	153	1.816	24	0.242	.	AGCUAAGGGCCUGACUGGUUUAAC	48	0.307	24	N6	1.3	0	0	0	0	0	1	4	5	13	127	3	0	0	0
scaffoldA01:3448839-3449492	Cluster_147	654	145	1.721	84	0.641	.	AUGGAAUGCAAAUAGGGGGGAAGU	11	0.621	24	N5	0.1	0	0	0	1	0	5	2	2	28	105	2	0	0	0
scaffoldA01:3500894-3501339	Cluster_148	446	176	2.089	58	0.699	.	GACGUGGCAGCCUAGAAACUCAGC	37	0.483	24	N5	0.9	0	0	0	1	1	3	10	6	18	134	2	1	0	0
scaffoldA01:3516469-3516646	Cluster_149	178	124	1.472	0	0.637	.	ACGUUGGCCACCAGGGAAUUUACA	21	0.54	24	N6	0.3	1	0	1	1	0	0	8	4	14	95	0	0	0	0
scaffoldA01:3516788-3516826	Cluster_150	39	97	1.151	0	0.773	.	AAAAUAAAUAAUUGGGCCGCUUAU	21	0.289	24	N6	-1	0	0	0	0	0	2	2	6	15	72	0	0	0	0
scaffoldA01:3550344-3550382	Cluster_151	39	94	1.116	0	0.309	.	AUAAAAUAAAUAAUUGGGCCGCUU	23	0.234	24	N6	-1	0	0	0	0	0	1	1	1	10	81	0	0	0	0
scaffoldA01:3550525-3550700	Cluster_152	176	99	1.175	0	0.323	.	ACGUUGGCCACCAGGGAAUUUACA	13	0.576	24	N6	0.3	0	0	0	1	0	1	3	2	18	74	0	0	0	0
scaffoldA01:3582002-3582631	Cluster_153	630	161	1.911	0	0.559	.	AUGUCAUACGCUUCAGUCCAGAAA	22	0.609	24	N5	0.3	0	0	1	0	1	2	9	2	24	122	0	0	0	0
scaffoldA01:3600418-3600959	Cluster_154	542	1344	15.949	2	0.243	.	AGGACUGUAUAACGUGACUGUGUC	312	0.206	24	N5	5.3	0	0	4	4	6	12	44	30	112	1119	13	0	0	0
scaffoldA01:3622714-3623251	Cluster_155	538	1352	16.044	2	0.206	.	AGGACUGUAUAACGUGACUGUGUC	316	0.214	24	N5	5.8	1	0	0	3	10	14	46	29	88	1150	11	0	0	0
scaffoldA01:3660116-3660645	Cluster_156	530	180	2.136	116	0.539	.	AAGGCCCACGGGACAGGUAGUUUC	10	0.589	24	N5	0.1	1	0	1	3	4	1	22	5	15	127	1	0	0	0
scaffoldA01:3660954-3661199	Cluster_157	246	90	1.068	61	0.422	.	AUAAUAGACACGUGGCAGUUUCAC	6	0.644	24	N6	0	2	0	1	1	2	6	9	5	6	58	0	0	0	0
scaffoldA01:3664674-3664922	Cluster_158	249	111	1.317	24	0.369	.	CUACGUUCACCAACCAAUAGAAUU	16	0.324	24	N6	0.1	0	0	1	0	1	0	7	4	11	87	0	0	0	0
scaffoldA01:3711086-3711665	Cluster_159	580	348	4.13	158	0.744	.	UGGAACCACUCAAUAAAGUUG	7	0.733	21	N5	0.3	2	5	5	17	10	14	154	81	11	25	4	8	3	9
scaffoldA01:3776053-3776346	Cluster_160	294	119	1.412	114	0.798	.	AUAUGUUCACAGUAGUGCAGUGGU	29	0.403	21	N6	2.8	0	0	2	2	6	1	48	13	9	38	0	0	0	0
scaffoldA01:3789033-3789412	Cluster_161	380	101	1.199	61	0.594	.	AAAUUACUUGAGGCGGCCCUGCCA	8	0.535	24	N5	0.1	0	0	0	0	1	1	6	4	16	73	0	0	0	0
scaffoldA01:3793037-3793862	Cluster_162	826	101	1.199	62	0.416	.	AAGUAAGCUUUGUAUCCCUCCUA	7	0.772	24	N5	0.1	0	0	0	1	1	1	2	3	25	68	0	0	0	0
scaffoldA01:3797528-3797902	Cluster_163	375	246	2.919	68	0.455	.	AUUGGUUGGGCUGUAGAAAGUGAC	72	0.415	24	N5	0.6	0	0	0	1	1	3	11	8	32	187	2	1	0	0
scaffoldA01:3801193-3802688	Cluster_164	1496	1071	12.71	184	0.618	.	CAAAAUCGACCGUUCAAACCG	52	0.613	21	N5	2	2	10	13	16	26	42	625	254	26	36	7	4	4	6
scaffoldA01:3804201-3804931	Cluster_165	731	670	7.951	455	0.601	.	AGAGAGCCACAUCAUCAGAGAGCU	72	0.418	24	N5	2.3	11	1	3	1	12	17	41	22	72	481	9	0	0	0
scaffoldA01:3808055-3808569	Cluster_166	515	174	2.065	70	0.557	.	AUAAGUGGUUGUGACUGAUCGAUU	9	0.644	24	N5	0.2	0	1	1	1	2	0	9	1	21	133	5	0	0	0
scaffoldA01:3815824-3816253	Cluster_167	430	283	3.358	41	0.569	.	AUAAACCGCUGACGUGUCGCAUCA	23	0.484	24	N5	0.3	1	0	0	1	1	0	20	13	33	213	1	0	0	0
scaffoldA01:3824185-3824896	Cluster_168	712	217	2.575	7	0.553	.	AUGCAUCCACGUCAGAAAGUCUCU	20	0.567	24	N5	0.2	1	0	0	0	3	2	5	4	23	178	1	0	0	0
scaffoldA01:3835173-3835534	Cluster_169	362	122	1.448	3	0.443	.	AUAGAAAAGACGAGAAGAGGCCGC	10	0.566	24	N5	0.1	0	0	0	1	0	0	12	3	12	93	0	1	0	0
scaffoldA01:3836062-3836717	Cluster_170	656	434	5.15	2	0.488	.	AAGAAACCACCCGGAGCCAAAGAA	40	0.369	24	N5	0.5	0	0	2	0	2	3	14	14	75	317	7	0	0	0
scaffoldA01:3850016-3850417	Cluster_171	402	269	3.192	247	0.416	.	AUUCAGGUCCGGCUCUGUUUCGAG	37	0.327	24	N5	0.2	0	0	0	0	3	2	20	7	35	202	0	0	0	0
scaffoldA01:3852368-3852475	Cluster_172	108	157	1.863	35	0.567	.	GAGAGUGGUUGGAUUUGCUGCUUU	22	0.395	24	N6	0.3	0	0	1	0	2	5	9	2	19	119	0	0	0	0
scaffoldA01:3853726-3856716	Cluster_173	2991	898	10.657	465	0.546	.	AACCAAUCAGAUUAUAAGCUUUUG	33	0.55	24	N5	1.7	3	1	1	2	7	16	62	52	94	652	7	1	0	0
scaffoldA01:3859920-3860276	Cluster_174	357	163	1.934	75	0.693	.	AAUUUAGUACGCCGUCAACAAAUU	18	0.54	24	N5	0.2	0	0	0	2	1	3	11	7	24	113	2	0	0	0
scaffoldA01:3863062-3863983	Cluster_175	922	333	3.952	242	0.529	.	AUGUGUUUUGUGGCUUGUGUUGGG	23	0.55	24	N5	0.6	1	0	3	4	3	14	21	10	47	228	2	0	0	0
scaffoldA01:3876745-3877052	Cluster_176	308	180	2.136	97	0.583	.	AUAAAUAUGGAGUAAGGAAUGCUG	12	0.572	24	N5	0.2	4	0	2	0	0	3	13	2	17	139	0	0	0	0
scaffoldA01:3896443-3896765	Cluster_177	323	526	6.242	499	0.181	-	AUAAACCAGAAAAGAGACCGCCGA	84	0.251	24	N5	-1	0	1	3	4	2	5	21	11	66	395	18	0	0	0
scaffoldA01:3925714-3926119	Cluster_178	406	344	4.082	338	0.485	.	AAGGCCCAUGGUGUAAAAUAUCCC	31	0.462	24	N5	1.1	0	0	3	0	4	6	15	19	64	233	0	0	0	0
scaffoldA01:3926220-3926474	Cluster_179	255	138	1.638	131	0.333	.	AUCGAAGGGCUUAUUUGUGUACUA	44	0.268	24	N6	0.4	1	0	0	0	0	1	8	2	10	113	3	0	0	0
scaffoldA01:3934706-3935202	Cluster_180	497	255	3.026	243	0.271	.	GAUGUUUGGUUCGACUCUAGCUUU	26	0.443	24	N5	0.4	0	0	0	1	2	7	12	5	40	184	4	0	0	0
scaffoldA01:3937344-3937599	Cluster_181	256	297	3.525	65	0.535	.	AAGGAACGGCCCUUAAAUAAGGGA	24	0.441	24	N6	0.4	1	0	0	0	3	11	30	11	47	191	2	1	0	0
scaffoldA01:3943810-3944097	Cluster_182	288	133	1.578	120	0.556	.	AAGAAACCGUUUCCAUCCUAAGAG	14	0.481	24	N6	0.1	0	0	0	0	2	0	5	5	27	93	1	0	0	0
scaffoldA01:3949860-3950153	Cluster_183	294	166	1.97	146	0.494	.	AGUGAGGUUGGAGAUGUCCUUAGG	12	0.518	24	N6	0.2	1	0	0	0	2	4	10	10	37	101	1	0	0	0
scaffoldA01:3961112-3961816	Cluster_184	705	156	1.851	63	0.737	.	UCAUCCCUGCUGAUUGUCGUC	8	0.808	21	N5	0.1	1	4	1	6	9	9	71	26	8	11	1	4	2	3
scaffoldA01:3998630-3999062	Cluster_185	433	728	8.639	98	0.313	.	AUCGAUGACUUAAUAGAUGGAUCA	277	0.253	24	N5	7.6	1	0	0	3	6	12	27	17	55	606	1	0	0	0
scaffoldA01:4020914-4021174	Cluster_186	261	323	3.833	320	0.678	.	UACUUUGUCAUAGUUAGUUUGAGU	21	0.424	24	N6	0.2	0	0	3	1	1	6	10	13	55	230	3	1	0	0
scaffoldA01:4024035-4024225	Cluster_187	191	89	1.056	15	0.652	.	CAACAUAUAGCAGUUCUGUUCGGU	9	0.528	24	N6	0.1	1	0	0	0	0	0	8	7	7	66	0	0	0	0
scaffoldA01:4029564-4029781	Cluster_188	218	90	1.068	6	0.756	.	AAAGGUUUCUGGGACGGCAAGAGU	16	0.467	24	N6	0.1	0	0	0	0	0	1	5	2	9	72	1	0	0	0
scaffoldA01:4040464-4040586	Cluster_189	123	95	1.127	32	0.116	-	GAGGCUAUAAGCCAUUGAGGGCGU	20	0.421	24	N11	-1	0	0	0	0	1	1	1	4	13	74	1	0	0	0
scaffoldA01:4043605-4044138	Cluster_190	534	136	1.614	9	0.463	.	AUCUGGAGUUCAUCGUCUCACGUU	31	0.426	24	N5	0.5	0	0	0	0	1	2	3	1	19	109	1	0	0	0
scaffoldA01:4049461-4049618	Cluster_191	158	136	1.614	136	0.772	.	AAUAGCCAAGAAACUCAAUCAUUG	93	0.213	24	N6	1.6	0	0	0	0	0	1	2	1	11	121	0	0	0	0
scaffoldA01:4054641-4055178	Cluster_192	538	257	3.05	172	0.541	.	AAAAACGAACUAAUCGCGGACCGC	31	0.51	24	N5	0.4	1	0	1	2	1	1	10	11	39	187	3	0	1	0
scaffoldA01:4056348-4056805	Cluster_193	458	203	2.409	113	0.379	.	AUGGUCUCAGGAGUAUGUAACUGU	12	0.463	24	N5	0.4	1	0	3	0	2	6	11	8	23	147	2	0	0	0
scaffoldA01:4059164-4059248	Cluster_194	85	91	1.08	91	0.187	-	ACAAUAAGAUUCCGCGGCAGU	18	0.407	21	N11	-1	0	0	0	4	1	4	39	20	2	17	4	0	0	0
scaffoldA01:4059524-4059798	Cluster_195	275	200	2.373	152	0.645	.	AACGGAGAUUCUUAGGGUGAGAUU	72	0.335	24	N6	1.3	1	0	0	0	0	2	2	4	17	170	4	0	0	0
scaffoldA01:4066312-4066565	Cluster_196	254	86	1.021	26	0.279	.	AUAUGGAUUAUUUGAUUGGUCACA	9	0.535	24	N6	0.1	0	0	0	0	1	2	7	4	12	60	0	0	0	0
scaffoldA01:4074475-4075212	Cluster_197	738	302	3.584	62	0.454	.	AAUGACAUGGCAGAUUGAGUGGUG	21	0.556	24	N5	0.3	0	0	0	1	6	1	16	11	40	225	2	0	0	0
scaffoldA01:4090625-4091836	Cluster_198	1212	441	5.233	192	0.483	.	AAUUGGUGAAUGAUAAGUUGAAGU	21	0.58	24	N5	0.3	1	0	2	6	6	10	26	18	51	317	4	0	0	0
scaffoldA01:4101141-4102354	Cluster_199	1214	288	3.418	88	0.49	.	GUUACGCUCCGCUGCUGUCGCUGU	14	0.597	24	N5	0.2	1	2	3	4	1	5	29	8	29	202	2	0	1	1
scaffoldA01:4104704-4105727	Cluster_200	1024	227	2.694	64	0.599	.	GUUACGCUCCGCUGCUGUCGCUGU	17	0.652	24	N5	0.2	2	0	1	0	2	4	21	12	32	148	3	0	1	1
scaffoldA01:4116258-4116713	Cluster_201	456	230	2.729	73	0.626	.	AAGAAAACACCUAGGCCGGAACUA	54	0.391	24	N5	0.7	0	0	0	0	0	1	18	5	33	173	0	0	0	0
scaffoldA01:4147963-4148294	Cluster_202	332	114	1.353	32	0.36	.	UUUCACUACUCCAGCUCAAACACG	8	0.623	24	N5	0.1	0	0	0	1	1	1	3	6	12	88	2	0	0	0
scaffoldA01:4151962-4153187	Cluster_203	1226	336	3.987	222	0.533	.	ACUUUCUUGGAGAUUAUCGUUACA	12	0.664	24	N5	0.3	2	0	0	5	3	6	22	14	44	238	2	0	0	0
scaffoldA01:4154683-4154922	Cluster_204	240	168	1.994	107	0.345	.	AUGCCACUGAAGAAAUAAAUUUAC	16	0.44	24	N6	0.2	2	0	0	1	1	1	8	0	32	122	1	0	0	0
scaffoldA01:4166063-4166357	Cluster_205	295	203	2.409	156	0.759	.	AUAGGAGACUCUAGAAACCCAUAG	93	0.35	24	N6	1.1	0	0	0	2	2	0	2	2	15	175	4	0	1	0
scaffoldA01:4169569-4170242	Cluster_206	674	105	1.246	80	0.648	.	UCGUGUUUCGUCGAUUACAUG	7	0.762	21	N5	0.1	1	0	1	1	0	3	57	30	4	7	1	0	0	0
scaffoldA01:4173019-4173296	Cluster_207	278	115	1.365	112	0.73	.	AGCCUCGGAUCGCCUCGGAUCAGC	17	0.487	24	N6	0.1	1	0	0	2	1	0	4	3	15	89	0	0	0	0
scaffoldA01:4174574-4174798	Cluster_208	225	436	5.174	393	0.163	-	AGGACCGGCUCAAGAAAAUUAUGG	57	0.271	24	N11	-1	2	0	2	1	4	7	20	9	55	331	5	0	0	0
scaffoldA01:4196657-4197265	Cluster_209	609	104	1.234	96	0.625	.	AAAUCAUCGCCGCCUUCAAAAAGA	18	0.654	24	N5	0.2	1	0	0	1	3	1	2	4	10	80	2	0	0	0
scaffoldA01:4207773-4207997	Cluster_210	225	164	1.946	112	0.439	.	AGCCAAUGAUUAUUAGUCAAUAAU	21	0.47	24	N6	0.2	0	0	0	1	2	2	3	6	26	119	5	0	0	0
scaffoldA01:4217625-4218090	Cluster_211	466	130	1.543	41	0.538	.	GUCCGGAUUUUGGUUUGGUCUAGG	8	0.654	24	N5	0.1	0	0	0	0	0	3	11	4	16	93	2	0	1	0
scaffoldA01:4226014-4227140	Cluster_212	1127	224	2.658	83	0.5	.	AGGCUCCGAACAGACCGCUACGCA	14	0.638	24	N5	0.5	1	0	0	3	3	4	10	10	26	166	0	1	0	0
scaffoldA01:4240232-4240487	Cluster_213	256	154	1.828	150	0.734	.	UAGACCGUUAUGUAUCAGUAGAAU	19	0.461	24	N6	0.2	2	0	0	0	1	4	3	3	20	119	2	0	0	0
scaffoldA01:4248287-4248617	Cluster_214	331	435	5.162	211	0.517	.	AAAAGGCCAAACUAAACAGAAACU	46	0.407	24	N5	0.4	3	1	0	3	1	10	24	20	48	322	2	1	0	0
scaffoldA01:4250136-4250352	Cluster_215	217	518	6.147	195	0.346	.	ACCGCACCACAGUUGAACCGCUUG	41	0.282	24	N6	0.3	0	0	0	1	2	7	20	14	74	399	1	0	0	0
scaffoldA01:4254997-4255285	Cluster_216	289	218	2.587	135	0.569	.	AUUGGUUGAAAUAUGGUUAGGUA	20	0.5	24	N6	0.1	1	0	1	0	1	2	8	6	51	145	3	0	0	0
scaffoldA01:4266767-4267082	Cluster_217	316	194	2.302	128	0.639	.	AUAUUACGAUAAAAGACCUAACCU	12	0.5	24	N5	0.2	2	0	1	0	2	3	9	4	27	146	0	0	0	0
scaffoldA01:4290965-4291634	Cluster_218	670	206	2.445	57	0.587	.	ACCGGACUCAAACAAAGACAUGUG	13	0.592	24	N5	0.2	1	0	1	1	0	3	11	7	24	157	1	0	0	0
scaffoldA01:4294606-4294780	Cluster_219	175	916	10.87	431	0.767	.	AAAAACAAACCAAUCGCGGACCGC	278	0.143	24	N6	3.2	1	0	0	6	1	6	21	19	57	795	10	0	0	0
scaffoldA01:4303009-4304096	Cluster_220	1088	291	3.453	50	0.952	+	GAGCUGUGAUGAGAAAG	24	0.436	21	N5	-1	1	17	31	15	11	12	37	23	28	27	28	33	24	4
scaffoldA01:4313965-4314924	Cluster_221	960	224	2.658	90	0.513	.	UCGAUUUUGCUUGUAAUUGGGCCA	17	0.576	24	N5	0.2	1	1	0	4	3	0	7	11	30	161	4	1	1	0
scaffoldA01:4320188-4320608	Cluster_222	421	165	1.958	114	0.479	.	AACAUUAUCGCAACGUCCCAGCUG	14	0.515	24	N5	0.6	0	0	0	2	2	1	6	1	26	124	3	0	0	0
scaffoldA01:4328730-4329302	Cluster_223	573	441	5.233	426	0.342	.	AAUUGCAGGCCGCCACGUAUCGGU	60	0.363	24	N5	1.5	2	0	0	1	2	5	29	12	35	351	4	0	0	0
scaffoldA01:4337783-4337992	Cluster_224	210	215	2.551	79	0.553	.	AACUCUAAUACUACAUGUCACCAG	20	0.349	24	N6	0.3	0	0	1	1	2	4	9	4	29	164	1	0	0	0
scaffoldA01:4343897-4344111	Cluster_225	215	195	2.314	102	0.59	.	AUUUUUAUGACUUUUAGCCUUGAG	26	0.477	24	N6	0.2	0	0	0	4	0	3	15	3	18	149	3	0	0	0
scaffoldA01:4370919-4371399	Cluster_226	481	133	1.578	96	0.316	.	AAGCUCAGUCUGACUCAGUCGAAG	23	0.466	24	N5	0.3	2	0	0	1	0	2	5	3	10	107	3	0	0	0
scaffoldA01:4391846-4392307	Cluster_227	462	874	10.372	395	0.489	.	AGAUUGGCCCAAGUUCCUUAUGUA	60	0.341	24	N5	0.7	0	0	1	6	7	12	39	26	108	670	5	0	0	0
scaffoldA01:4398198-4399026	Cluster_228	829	222	2.634	106	0.473	.	ACGGCAUCUAUACUAUACUAAAAG	14	0.563	24	N5	0.3	0	0	0	2	2	3	11	8	47	147	2	0	0	0
scaffoldA01:4416503-4416641	Cluster_229	139	156	1.851	39	0.603	.	AAUAAUGAGUUAAAUGAAAGGGUC	21	0.481	24	N6	0.6	0	0	0	0	2	1	8	6	17	120	2	0	0	0
scaffoldA01:4421386-4421954	Cluster_230	569	234	2.777	55	0.38	.	AUCAAAUUUUGGAAUUAGGCCUCA	8	0.662	24	N5	0.3	1	1	0	0	1	7	8	6	37	170	3	0	0	0
scaffoldA01:4427036-4427579	Cluster_231	544	88	1.044	10	0.352	.	GCGCCGGGUUCGUAUGUUUUAUA	25	0.534	24	N5	0.4	0	0	0	0	0	0	2	5	33	48	0	0	0	0
scaffoldA01:4437177-4437547	Cluster_232	371	89	1.056	67	0.36	.	ACUUUCUAGUCAAAGAUGUAGAGG	8	0.663	24	N5	0	1	0	0	0	0	0	8	2	16	62	0	0	0	0
scaffoldA01:4450087-4450386	Cluster_233	300	497	5.898	10	0.728	.	UGGGCCUCGGACUAUGUAAUUUGG	77	0.26	24	N6	2.3	0	1	1	4	5	7	55	34	50	340	0	0	0	0
scaffoldA01:4450708-4451201	Cluster_234	494	522	6.195	420	0.477	.	AGGACGAGUUGUCACCAGUUGAUC	32	0.416	24	N5	1	0	0	2	0	2	4	24	21	45	418	4	0	0	2
scaffoldA01:4465995-4466660	Cluster_235	666	110	1.305	43	0.555	.	UGUAUCGUUCCAAUUUUAUCGG	9	0.691	24	N5	0.1	1	0	2	4	3	3	16	15	10	54	2	0	0	0
scaffoldA01:4473713-4473993	Cluster_236	281	169	2.006	159	0.379	.	AAGGCCAGACCUGAAUAGAAGUCU	30	0.509	24	N6	0.3	1	0	0	1	2	4	11	7	34	108	0	1	0	0
scaffoldA01:4483751-4484276	Cluster_237	526	138	1.638	6	0.275	.	AUGAAAACGACCGCUAUAAUAGAG	17	0.493	24	N5	0.4	0	0	1	0	0	1	9	4	13	109	1	0	0	0
scaffoldA01:4488311-4488634	Cluster_238	324	89	1.056	84	0.36	.	AAGAACGACGAAGAAUAAUCAUUC	8	0.652	24	N5	0.1	0	0	2	1	1	0	2	7	19	56	1	0	0	0
scaffoldA01:4491112-4491256	Cluster_239	145	102	1.21	100	0.529	.	AUAUGACUUGUGUUUUUUUAUCUG	10	0.539	24	N6	0.1	0	1	1	0	2	7	1	2	13	75	0	0	0	0
scaffoldA01:4492786-4493253	Cluster_240	468	166	1.97	165	0.47	.	AAAAGCUGAGCAGCGGAACAUGCC	18	0.56	24	N5	0.1	1	0	0	1	5	2	9	6	22	118	2	0	0	0
scaffoldA01:4494945-4495337	Cluster_241	393	323	3.833	305	0.297	.	AUACUGACUCUGUGAACUAAAUCG	54	0.381	24	N5	0.6	0	0	0	3	3	2	10	12	38	252	3	0	0	0
scaffoldA01:4503971-4504208	Cluster_242	238	146	1.733	46	0.664	.	GAACACUAGGUCGUUUUCCGCGCU	9	0.466	24	N6	0.1	0	0	0	0	1	2	4	5	19	111	1	1	0	2
scaffoldA01:4513283-4513419	Cluster_243	137	124	1.472	112	0.694	.	CAGACUAAUUGGAACCGACACUAC	12	0.46	24	N6	0.2	1	0	1	1	3	4	16	3	10	85	0	0	0	0
scaffoldA01:4517226-4518132	Cluster_244	907	125	1.483	78	0.248	.	ACGCUGAGCAAAGAUUAUGUAACC	20	0.64	24	N5	0.3	0	0	0	0	5	3	7	6	15	88	0	0	1	0
scaffoldA01:4525022-4526369	Cluster_245	1348	168	1.994	88	0.405	.	UUCCUCUAUCAGCAAACCAUG	6	0.78	21	N5	0.2	1	1	2	4	7	9	88	27	7	8	10	2	1	1
scaffoldA01:4538616-4539091	Cluster_246	476	172	2.041	88	0.552	.	AUUACUUCCAAGAUCAAGUCAAGU	16	0.587	24	N5	0.7	1	0	1	0	5	1	15	9	13	125	1	0	1	0
scaffoldA01:4539255-4539597	Cluster_247	343	134	1.59	121	0.5	.	AACCGCUUGUGCCUAGCCCUAGUU	10	0.5	24	N5	0.1	0	0	0	0	2	3	6	3	20	97	3	0	0	0
scaffoldA01:4544686-4545024	Cluster_248	339	191	2.267	29	0.335	.	ACUGCUAUGGUCGAAAAACUUGAC	28	0.529	24	N5	0.2	0	0	1	3	0	3	6	9	29	139	1	0	0	0
scaffoldA01:4562803-4563151	Cluster_249	349	233	2.765	70	0.627	.	GAUAGAUGGGCCAAGCCCAGGGCC	35	0.438	24	N5	0.3	0	0	1	6	3	5	10	12	31	164	1	0	0	0
scaffoldA01:4584742-4585017	Cluster_250	276	284	3.37	22	0.331	.	AAAACGAUUGGUCUGGAAUAUUUC	90	0.313	24	N6	3.1	0	0	1	0	3	2	7	3	23	244	1	0	0	0
scaffoldA01:4586183-4587429	Cluster_251	1247	191	2.267	46	0.492	.	AUAAGACCAACCAUUCUACCAGAU	11	0.639	24	N5	0.1	1	0	0	4	4	0	5	5	22	150	0	0	0	0
scaffoldA01:4627608-4627859	Cluster_252	252	270	3.204	97	0.285	.	AGUGGCAUGAAGUUGUAAAUACUU	35	0.363	24	N6	2	0	0	1	1	8	5	17	8	41	188	1	0	0	0
scaffoldA01:4654269-4654614	Cluster_253	346	251	2.979	99	0.263	.	AAAUUGGACUCAACUAUUAUCAAC	58	0.307	24	N5	0.5	0	0	0	1	2	6	20	8	34	179	0	0	1	0
scaffoldA01:4664574-4664850	Cluster_254	277	584	6.93	388	0.519	.	AGAGGUAUCCAGGCUCCACAUAAG	79	0.3	24	N6	2.5	0	0	2	10	21	6	19	29	61	431	5	0	0	0
scaffoldA01:4668443-4668719	Cluster_255	277	117	1.388	35	0.427	.	AUAAAACAUCAUUGGUCACACAGU	19	0.538	24	N6	0.5	1	0	0	1	1	0	1	5	23	82	2	1	0	0
scaffoldA01:4676104-4676535	Cluster_256	432	238	2.824	70	0.811	+	AAAAUAUGUGUAAAGGGUUGUGUC	15	0.492	24	N5	-1	1	0	0	2	3	0	10	7	37	177	1	0	0	0
scaffoldA01:4699925-4700567	Cluster_257	643	334	3.964	59	0.868	+	AUUUAGCUUGGCCAGAUUGAGGAU	53	0.323	24	N5	-1	1	0	0	0	4	7	11	10	42	256	3	0	0	0
scaffoldA01:4708111-4708470	Cluster_258	360	186	2.207	165	0.323	.	AGCCGAAACUAAGAAUCCUAUCCU	33	0.409	24	N5	0.5	1	0	0	0	1	3	5	2	26	146	2	0	0	0
scaffoldA01:4753608-4754397	Cluster_259	790	87	1.032	19	0.644	.	AGCUGUGUGACGUGAGCUGGAGCA	6	0.805	24	N5	0.1	0	0	0	0	0	0	8	4	14	61	0	0	0	0
scaffoldA01:4763114-4763314	Cluster_260	201	763	9.055	443	0.22	.	UUAACGACUCUCGGCAACGGAUA	55	0.211	24	N6	2	6	4	7	17	48	57	82	106	119	231	43	17	14	12
scaffoldA01:4769812-4770519	Cluster_261	708	218	2.587	25	0.404	.	ACUUGGAUUUGUCACUCUAAAACU	16	0.468	24	N5	0.2	0	0	0	0	0	1	7	2	42	164	2	0	0	0
scaffoldA01:4773884-4774137	Cluster_262	254	465	5.518	168	0.561	.	AACCGUUCCGCCCCGCACCGCAGU	29	0.37	24	N6	1.2	1	0	0	2	3	6	19	19	78	332	5	0	0	0
scaffoldA01:4786296-4786838	Cluster_263	543	119	1.412	50	0.462	.	AAAAACACCACGCUUCAGACUGAA	12	0.647	24	N5	0.5	0	0	0	3	0	3	6	3	10	94	0	0	0	0
scaffoldA01:4800966-4801899	Cluster_264	934	107	1.27	59	0.542	.	AAACCGACCUUCCAUGAGAAAAGU	3	0.879	24	N5	0.1	0	0	3	5	3	5	12	6	11	61	1	0	0	0
scaffoldA01:4802020-4803948	Cluster_265	1929	108	1.282	69	0.546	.	UCGGCUGCGUCUAAACCGAUC	3	0.898	21	N5	0	0	0	1	0	0	2	43	15	7	36	0	3	1	0
scaffoldA01:4818808-4820423	Cluster_266	1616	127	1.507	92	0.48	.	AACCAACGACACAGCUUUGCUCUG	6	0.74	24	N5	0.1	0	0	5	0	1	1	6	11	17	83	3	0	0	0
scaffoldA01:4821383-4822092	Cluster_267	710	479	5.684	155	0.622	.	AACUAGGCCCACUUUGUUAUGAAA	30	0.428	24	N5	0.9	0	0	3	3	2	3	16	18	72	357	5	0	0	0
scaffoldA01:4864061-4864191	Cluster_268	131	120	1.424	118	0.433	.	AAAUCUGUGUUGGUUCCGUGG	7	0.5	24	N6	0.2	0	1	0	2	2	5	30	19	10	46	3	2	0	0
scaffoldA01:4872146-4872321	Cluster_269	176	171	2.029	20	0.637	.	AAUUAGUGGAUUGGCUCUAACCCU	33	0.462	24	N6	0.1	0	0	1	2	0	2	5	4	15	139	3	0	0	0
scaffoldA01:4872975-4874317	Cluster_270	1343	283	3.358	188	0.445	.	AACAGCGGAUUGAACGGUGCGGGA	19	0.657	24	N5	0.5	0	0	2	2	5	9	23	8	37	193	4	0	0	0
scaffoldA01:4882945-4883170	Cluster_271	226	1586	18.821	133	0.549	.	GUGGACAGCUGUAUAUUUUAUGAC	193	0.179	24	N6	4.2	9	0	3	1	9	24	51	30	173	1276	8	2	0	0
scaffoldA01:4883293-4884283	Cluster_272	991	152	1.804	5	0.579	.	AACACAACCACUGACCAUGAGAUC	10	0.737	24	N5	0.1	0	5	1	1	3	2	6	6	13	111	2	1	1	0
scaffoldA01:4887468-4888047	Cluster_273	580	105	1.246	34	0.524	.	AACUGUGAUCAUUCAAAAUCAAAC	5	0.752	24	N5	0.1	0	0	0	0	2	0	4	7	17	74	1	0	0	0
scaffoldA01:4899460-4899720	Cluster_274	261	98	1.163	9	0.408	.	AUGCCUUCAACUGUCGGGAGUACA	20	0.408	24	N6	0.4	0	0	0	1	0	0	3	4	10	80	0	0	0	0
scaffoldA01:4901518-4902419	Cluster_275	902	129	1.531	41	0.481	.	AUGGCUACGCGGAGACACAAAACC	7	0.736	24	N5	0.1	1	0	1	1	0	1	2	1	7	113	2	0	0	0
scaffoldA01:4902651-4903151	Cluster_276	501	138	1.638	28	0.464	.	AUCAGCAUCGGGGUCCCUUAAGGC	8	0.732	24	N5	0.2	1	0	1	2	0	2	12	6	26	86	2	0	0	0
scaffoldA01:4905173-4905928	Cluster_277	756	176	2.089	147	0.46	.	AUCUGUAUUUGCUUUUGUAGAAUC	26	0.534	24	N5	0.3	1	0	0	0	2	5	7	4	14	142	1	0	0	0
scaffoldA01:4916423-4916788	Cluster_278	366	212	2.516	200	0.632	.	AUGAGUGACCUAUCAAGAAGUGAU	10	0.58	24	N5	0.1	0	0	0	1	6	5	11	9	29	146	5	0	0	0
scaffoldA01:4916915-4917275	Cluster_279	361	337	3.999	92	0.401	.	AAUCUACAGCUAUAUAUGUCAACC	30	0.362	24	N5	0.3	0	0	1	1	0	1	12	9	39	272	2	0	0	0
scaffoldA01:4917869-4918249	Cluster_280	381	343	4.07	342	0.37	.	AGCUGACAUGACAUGAUAUUUUCG	36	0.42	24	N5	0.4	0	0	1	1	4	4	9	16	53	252	3	0	0	0
scaffoldA01:4932556-4933037	Cluster_281	482	336	3.987	133	0.399	.	AUGAUCAGGCCCGGCUCAAAAAAC	54	0.402	24	N5	0.6	1	0	0	2	5	2	15	8	45	257	1	0	0	0
scaffoldA01:4936347-4936488	Cluster_282	142	142	1.685	23	0.542	.	AAGAUUCAACGGCCAUCUUUAACC	22	0.296	24	N6	0.1	0	0	0	0	0	2	4	6	22	106	1	1	0	0
scaffoldA01:4951352-4951669	Cluster_283	318	101	1.199	56	0.366	.	AUAGCCGCUUGACGCUAACGCAUC	14	0.465	24	N5	0.1	0	0	0	0	2	0	0	4	16	79	0	0	0	0
scaffoldA01:4954488-4954721	Cluster_284	234	173	2.053	105	0.335	.	AGCUGUUUAACUGCGGUGCGGUUC	19	0.543	24	N6	0.1	0	0	0	0	3	7	10	10	23	118	2	0	0	0
scaffoldA01:4956337-4956520	Cluster_285	184	114	1.353	113	0.588	.	AAAUGGACGCUUUAAACGGUAAGA	11	0.588	24	N6	0.4	0	0	0	0	4	4	2	5	14	85	0	0	0	0
scaffoldA01:4998738-4999054	Cluster_286	317	507	6.017	450	0.556	.	AAAGGUGACCCGUAAUCCACACGU	19	0.418	24	N5	0.6	4	0	1	5	8	9	37	17	84	338	4	0	0	0
scaffoldA01:5017865-5018531	Cluster_287	667	86	1.021	67	0.523	.	AAAACCGGACCGGAUAGCGAACCA	6	0.709	24	N5	0	0	0	0	1	0	1	2	2	11	69	0	0	0	0
scaffoldA01:5031876-5031962	Cluster_288	87	3228	38.307	22	1	+	UGCCUGGCUCCCUGUAUGCCA	2688	0.007	21	Y	-1	20	0	3	2	5	71	3049	78	0	0	0	0	0	0
scaffoldA01:5032315-5032708	Cluster_289	394	521	6.183	458	0.503	.	ACUAGUUCGAAAGCGUAUCAUACU	22	0.445	24	N5	0.7	1	2	0	6	6	13	26	21	78	362	6	0	0	0
scaffoldA01:5045519-5045719	Cluster_290	201	153	1.816	93	0.614	.	AGAACUGCCACGUGUAAAUGACAC	32	0.458	24	N6	0.5	1	0	1	0	3	3	10	7	26	102	0	0	0	0
scaffoldA01:5057922-5058146	Cluster_291	225	92	1.092	9	0.065	-	CUUUAAGUUGUAGGUCAAUUUUA	67	0.13	23	N11	-1	0	0	0	0	0	0	2	0	68	21	1	0	0	0
scaffoldA01:5062550-5062807	Cluster_292	258	620	7.358	314	0.6	.	ACUUAGUCUGACUAUCCUACCGCG	50	0.376	24	N6	1.1	5	0	1	4	10	15	32	17	65	464	6	1	0	0
scaffoldA01:5065726-5065937	Cluster_293	212	130	1.543	33	0.223	.	AUUAAAUUCACGGAUCCGACGGAU	83	0.292	24	N6	1.4	0	0	0	0	0	2	6	1	10	110	1	0	0	0
scaffoldA01:5069255-5069363	Cluster_294	109	170	2.017	90	0.759	.	ACUGGAUCGACUGCGGAUGAACCG	29	0.365	24	N6	0.5	1	0	0	1	1	0	5	4	35	121	2	0	0	0
scaffoldA01:5069762-5070358	Cluster_295	597	114	1.353	83	0.5	.	AUUUAUUGGUUCAGCCGACGGUUC	8	0.614	24	N5	0	0	0	1	1	1	0	6	0	12	91	2	0	0	0
scaffoldA01:5074011-5074235	Cluster_296	225	134	1.59	31	0.194	-	AUUGGGCUGUUUUGUUUAGUUGGA	18	0.515	24	N11	-1	0	0	4	1	2	3	8	1	24	90	1	0	0	0
scaffoldA01:5074941-5075208	Cluster_297	268	96	1.139	9	0.74	.	UUGGUGAGACUCGAACCCAGG	18	0.531	24	N6	0.4	0	0	0	0	1	0	28	9	9	48	1	0	0	0
scaffoldA01:5108888-5109172	Cluster_298	285	204	2.421	74	0.078	-	AAAAUAAUGCUAAGGACUCCAAUG	27	0.245	24	N12	-1	0	0	0	0	0	2	5	7	17	173	0	0	0	0
scaffoldA01:5114636-5116835	Cluster_299	2200	288	3.418	84	0.361	.	UCGUUGAGCUUGGUU	5	0.774	21	N4	0.4	6	0	1	6	11	10	136	85	12	16	1	1	2	1
scaffoldA01:5120952-5122180	Cluster_300	1229	147	1.744	100	0.537	.	AUUAGCCAAUGACUUCCAAAUUUU	7	0.707	24	N5	0.1	1	0	0	0	1	0	5	10	22	105	3	0	0	0
scaffoldA01:5124529-5124972	Cluster_301	444	226	2.682	24	0.531	.	AAACCGAUCCAAUUUGUCCUGUUG	23	0.5	24	N5	0.3	0	0	0	0	4	3	4	6	32	175	1	0	0	1
scaffoldA01:5130491-5131219	Cluster_302	729	288	3.418	266	0.514	.	AUAGCCUAUCACAUUAUAAGACAU	18	0.51	24	N5	0.2	0	0	0	1	2	1	26	8	35	215	0	0	0	0
scaffoldA01:5136889-5137072	Cluster_303	184	557	6.61	123	0.575	.	AUUGGUUGGUCCUGAUUAUUUUGC	44	0.366	24	N6	0.7	5	0	1	7	4	6	24	14	70	417	8	0	0	1
scaffoldA01:5138312-5138592	Cluster_304	281	95	1.127	42	0.179	-	ACACUAGAGCCGAUGUCCGCGCUU	9	0.558	24	N11	-1	0	0	0	3	1	1	7	2	16	64	1	0	0	0
scaffoldA01:5141347-5141857	Cluster_305	511	510	6.052	194	0.659	.	GGGGGUAUUCCAAGCCCAUGGAGA	108	0.312	24	N5	1.6	3	0	3	1	1	3	27	14	47	403	8	0	0	0
scaffoldA01:5145064-5145231	Cluster_306	168	293	3.477	5	0.157	-	AAAUCGCCUUAAACCGCUUCAAAC	72	0.246	24	N11	-1	0	0	0	0	1	0	10	9	23	246	4	0	0	0
scaffoldA01:5153952-5154211	Cluster_307	260	1507	17.884	4	0.001	-	GGGUCCAUAGCUCAGUGGUAGAGCA	1239	0.017	25	N11	-1	1	4	2	1	26	8	49	4	20	109	1240	24	11	8
scaffoldA01:5154304-5154879	Cluster_308	576	255	3.026	201	0.51	.	ACACAGCGCCAUAAAACAAUCGUU	29	0.475	24	N5	0.5	1	0	2	1	0	1	13	4	31	202	0	0	0	0
scaffoldA01:5163552-5163887	Cluster_309	336	85	1.009	57	0.741	.	AGGACGUCGGGGAACAAUAUGU	9	0.635	24	N5	0	1	0	0	2	1	1	12	13	18	35	2	0	0	0
scaffoldA01:5164184-5164475	Cluster_310	292	774	9.185	761	0.58	.	AAUCCGGUUCACAGCGCUGCAGCG	169	0.301	24	N6	5.3	4	0	2	4	12	11	31	27	93	584	6	0	0	0
scaffoldA01:5171850-5172451	Cluster_311	602	93	1.104	61	0.419	.	AUGGAAGAAGAAAAAAGUAUGUCC	8	0.624	24	N5	0.1	2	0	0	0	0	1	3	6	12	67	2	0	0	0
scaffoldA01:5174240-5174850	Cluster_312	611	272	3.228	116	0.489	.	AUACUUUAGUCUUGGACCCUUAGA	33	0.342	24	N5	0.2	0	0	0	4	4	7	10	4	31	209	3	0	0	0
scaffoldA01:5184211-5184423	Cluster_313	213	114	1.353	109	0.491	.	AAGUGUUGGCCAGACGCGCUAAUU	8	0.553	24	N6	0	0	0	0	2	0	0	3	3	17	89	0	0	0	0
scaffoldA01:5189770-5190119	Cluster_314	350	119	1.412	37	0.303	.	ACCGCAGUCAAACCGUUUGUCCCG	5	0.672	24	N5	0.4	0	0	0	0	1	1	9	8	23	77	0	0	0	0
scaffoldA01:5211450-5211844	Cluster_315	395	608	7.215	491	0.812	+	GACCCGUCCCGCACUGCAGUUAAC	53	0.288	24	N5	-1	1	0	0	4	5	8	33	27	57	468	5	0	0	0
scaffoldA01:5230055-5230673	Cluster_316	619	263	3.121	111	0.251	.	GCUGAGCUGGAUAGCCUAAAGAGA	18	0.418	24	N5	0.1	1	0	1	1	1	3	6	8	38	203	1	0	0	0
scaffoldA01:5235728-5235874	Cluster_317	147	304	3.608	299	0.424	.	AGUGCCGCUUCAAAUUAUUCAUGG	20	0.312	24	N6	0.4	0	0	0	0	0	9	7	13	24	250	1	0	0	0
scaffoldA01:5241103-5241573	Cluster_318	471	166	1.97	74	0.524	.	AAUAAUGCAUUCUCUAACGUUCCU	8	0.596	24	N5	0.2	1	0	1	2	1	1	7	4	23	125	1	0	0	0
scaffoldA01:5261682-5262113	Cluster_319	432	94	1.116	82	0.383	.	AUUGGUUGGCUAUGUCUGAGUAGU	16	0.532	24	N5	0.1	0	0	0	0	0	0	5	2	10	76	1	0	0	0
scaffoldA01:5278629-5278722	Cluster_320	94	170	2.017	3	0.024	-	GACAGUUUGGCCGAGUGGU	39	0.112	19	N12	-1	4	0	19	36	39	9	33	7	2	12	9	0	0	0
scaffoldA01:5280422-5280581	Cluster_321	160	88	1.044	68	0.5	.	AAUCCAUACCUCAGUCCUCACACU	10	0.523	24	N6	0.1	1	0	2	1	1	1	8	8	10	53	3	0	0	0
scaffoldA01:5292048-5292350	Cluster_322	303	494	5.862	213	0.664	.	ACGAUCCACCAUGUAAACCAUUUG	150	0.223	24	N5	1.3	0	0	0	1	1	5	28	8	41	409	1	0	0	0
scaffoldA01:5315658-5315815	Cluster_323	158	86	1.021	28	0.721	.	CCUAAGACGAAUGCCUUUUUCAAU	11	0.558	24	N6	0.1	0	0	0	0	0	2	4	3	18	59	0	0	0	0
scaffoldA01:5333004-5333245	Cluster_324	242	107	1.27	48	0.411	.	AAGGACUCUGAUCAAAAUUGUAUG	23	0.43	24	N6	0.1	1	0	0	0	0	0	4	2	14	86	0	0	0	0
scaffoldA01:5343429-5344701	Cluster_325	1273	228	2.706	75	0.513	.	UCGGCCGAGGGCUUUGACGUC	7	0.75	21	N5	0.4	2	1	1	0	8	14	122	66	7	6	0	1	0	0
scaffoldA01:5373734-5374019	Cluster_326	286	894	10.609	363	0.645	.	AACGCGUCGCACCAGGGUUCG	41	0.355	21	N6	2.2	2	8	5	6	10	28	405	315	29	67	5	8	3	3
scaffoldA01:5378646-5378868	Cluster_327	223	131	1.555	80	0.786	.	AACCGACGUAAAACAACACAUAAC	31	0.458	24	N6	0.6	0	0	0	1	1	2	4	5	13	102	3	0	0	0
scaffoldA01:5385617-5386049	Cluster_328	433	208	2.468	130	0.471	.	AUACCAGGAGAUAACAUGCUUUGU	16	0.591	24	N5	0.1	1	0	1	1	2	4	8	3	32	154	2	0	0	0
scaffoldA01:5414888-5415369	Cluster_329	482	466	5.53	202	0.328	.	AUAGGAGACUCUAGGAACCCAUAG	223	0.277	24	N5	6.9	2	0	1	0	2	5	13	6	58	374	5	0	0	0
scaffoldA01:5420858-5421216	Cluster_330	359	494	5.862	6	0.528	.	AGAGAGCCUAAGUAUUUGUCAACA	35	0.358	21	N5	0.4	1	0	2	0	4	9	301	91	9	76	1	0	0	0
scaffoldA01:5453667-5454133	Cluster_331	467	86	1.021	39	0.477	.	AUUGACUAGGUAAUAACCCGCGCC	8	0.663	24	N5	0	0	0	3	0	1	0	6	3	12	61	0	0	0	0
scaffoldA01:5457376-5457685	Cluster_332	310	300	3.56	211	0.133	-	AUAAUUUUCGGCUAAGAGACGGUU	143	0.23	24	N5	-1	1	0	0	0	0	2	4	6	38	249	0	0	0	0
scaffoldA01:5504300-5504722	Cluster_333	423	1415	16.792	85	0.637	.	AUACCGCUAAGCCAUUGAAACUUU	213	0.198	24	N5	4.3	1	0	4	1	7	7	46	36	140	1155	17	1	0	0
scaffoldA01:5507082-5507320	Cluster_334	239	737	8.746	692	0.556	.	AUAGAACGGCGCAGUCAGACGUGU	61	0.242	24	N6	0.8	0	0	4	4	9	6	32	32	116	526	8	0	0	0
scaffoldA01:5528861-5529289	Cluster_335	429	247	2.931	116	0.47	.	AUGGUGACCGGCGGCAAAGAGCCA	23	0.518	24	N5	0.5	0	0	1	4	2	6	48	26	39	120	0	0	0	1
scaffoldA01:5534387-5536315	Cluster_336	1929	492	5.839	160	0.486	.	UGCGGUGGGUAGUAUGUCGG	12	0.766	21	N5	0.7	3	3	3	7	6	35	286	113	19	11	2	1	2	1
scaffoldA01:5541136-5541775	Cluster_337	640	270	3.204	245	0.726	.	AUGAACCGAUUGUCAUGUAAAUCA	91	0.381	24	N5	2.4	2	0	4	1	4	2	11	9	27	207	3	0	0	0
scaffoldA01:5654057-5654448	Cluster_338	392	97	1.151	24	0.588	.	AAAAACCUGUACUCGAGCCUGGCC	12	0.505	24	N5	0.1	0	0	0	0	0	0	2	4	21	70	0	0	0	0
scaffoldA01:5662514-5662778	Cluster_339	265	91	1.08	14	0.352	.	AAGACCCGACCCGACCCGGACCCG	12	0.56	24	N6	0	0	1	1	1	0	2	5	1	15	65	0	0	0	0
scaffoldA01:5684774-5684990	Cluster_340	217	101	1.199	99	0.356	.	AUCCGCAACCGUCUGCAACCACCG	14	0.485	24	N6	0.1	0	0	0	2	1	4	16	4	9	65	0	0	0	0
scaffoldA01:5704599-5704890	Cluster_341	292	95	1.127	23	0.526	.	AAUCUGUGUGCCGAAGUCUAAAAC	19	0.516	24	N6	0.2	0	0	0	0	0	0	1	3	15	76	0	0	0	0
scaffoldA01:5741776-5741968	Cluster_342	193	276	3.275	276	0.112	-	AUUUCCUAGACCAUGAUUAAUACA	85	0.261	24	N11	-1	0	0	0	0	1	2	4	2	30	232	5	0	0	0
scaffoldA01:5771159-5771550	Cluster_343	392	873	10.36	309	0.761	.	GAUCCAGACUAGUCACGUGUUGAC	228	0.175	24	N5	2.8	0	0	0	3	9	12	34	19	76	712	7	1	0	0
scaffoldA01:5772752-5773224	Cluster_344	473	90	1.068	62	0.367	.	CUAGUUAUUGUUGUAUACGCU	7	0.822	21	N5	0.1	1	1	0	0	1	6	42	28	5	3	0	1	2	0
scaffoldA01:5775149-5775452	Cluster_345	304	87	1.032	27	0.345	.	ACUAACUUCGACUAUGUUCUU	6	0.724	21	N5	0.1	0	0	0	4	4	2	48	19	2	1	3	3	1	0
scaffoldA01:5776115-5776555	Cluster_346	441	139	1.65	116	0.353	.	UCCAAGUCGAGAGGAGACCAUU	10	0.712	21	N5	0.1	1	2	1	0	1	2	61	50	7	9	0	5	0	0
scaffoldA01:5788801-5790099	Cluster_347	1299	205	2.433	148	0.493	.	AACCGGAUUGACUAUUGACCAACG	19	0.6	24	N5	0.3	1	0	0	1	1	3	10	11	18	158	1	0	0	1
scaffoldA01:5802406-5804152	Cluster_348	1747	104	1.234	32	0.692	.	UCCGAUGCCGAAGAUCUCCGGGGUGG	2	0.942	21	N5	0.1	1	1	3	2	3	5	42	25	8	6	3	4	0	1
scaffoldA01:5826094-5826419	Cluster_349	326	192	2.278	18	0.385	.	AUCUCCGUUUCGAUCGCCGCCAGA	27	0.484	24	N5	0.4	1	0	1	0	3	1	2	7	19	151	6	1	0	0
scaffoldA01:5826851-5828268	Cluster_350	1418	397	4.711	191	0.416	.	AAAACGCUUUGGUCGCAAUGAAAA	25	0.524	24	N5	0.6	0	3	3	0	3	4	16	13	55	299	1	0	0	0
scaffoldA01:5833223-5833586	Cluster_351	364	126	1.495	122	0.262	.	AUGCAGGCCAGUCUGUUAGAUACA	22	0.46	24	N5	0.2	0	0	0	1	1	2	1	5	17	97	2	0	0	0
scaffoldA01:5834202-5834947	Cluster_352	746	89	1.056	87	0.64	.	GUGGUUCGAUUUCACCGUCGGUGG	5	0.742	24	N5	0.1	1	0	0	2	0	3	6	5	14	58	0	0	0	0
scaffoldA01:5835277-5835569	Cluster_353	293	285	3.382	164	0.337	.	AUGCAGACUACGGAAUAAAGGCUU	69	0.365	24	N6	0.9	1	0	0	0	1	2	9	6	31	232	3	0	0	0
scaffoldA01:5847212-5847735	Cluster_354	524	90	1.068	27	0.511	.	AAGCGAAGCCCUGCGGAGAAUCCC	4	0.8	24	N5	0.1	1	0	0	0	0	3	5	6	13	60	1	1	0	0
scaffoldA01:5848984-5849269	Cluster_355	286	199	2.362	196	0.467	.	CGCUUAUCUGUUAUGGUCCAUCAU	29	0.432	24	N6	1.5	0	0	2	1	1	4	4	5	37	143	2	0	0	0
scaffoldA01:5856086-5856408	Cluster_356	323	454	5.388	378	0.676	.	AAUCUCCGGGUGGGAAGCGCAACU	59	0.348	24	N5	0.9	0	0	1	0	3	3	13	14	62	354	4	0	0	0
scaffoldA01:5866672-5866819	Cluster_357	148	88	1.044	63	0.534	.	ACGCGCGGAUAAUUGGCUUAAAAU	7	0.568	24	N6	0.1	1	0	1	1	0	1	7	3	10	64	0	0	0	0
scaffoldA01:5867789-5867983	Cluster_358	195	132	1.566	57	0.432	.	UGGGCCUAUUAAAAAAUCAGAUUU	29	0.386	24	N6	0.9	0	0	0	1	0	1	1	6	11	109	1	2	0	0
scaffoldA01:5871125-5872487	Cluster_359	1363	214	2.54	43	0.364	.	ACUUUUAUCGUGAGAAACCGGGAA	16	0.696	24	N5	0.1	0	0	0	2	3	1	4	14	21	167	2	0	0	0
scaffoldA01:5875204-5875703	Cluster_360	500	266	3.157	35	0.526	.	AUGGCCAUUUAAAACUCUCUGAUU	20	0.545	24	N5	0.2	0	0	0	2	0	6	13	10	51	182	2	0	0	0
scaffoldA01:5877911-5878552	Cluster_361	642	330	3.916	52	0.582	.	AAUCCGAAAUGACAUGGCUGAAUG	16	0.536	24	N5	0.2	1	0	0	1	5	8	16	11	29	255	4	0	0	0
scaffoldA01:5878851-5879016	Cluster_362	166	118	1.4	11	0.475	.	AUCUUGAGAGUAACUUGUUCUUCA	14	0.542	24	N6	0.2	0	0	0	2	1	1	8	4	19	82	1	0	0	0
scaffoldA01:5885753-5886243	Cluster_363	491	97	1.151	66	0.371	.	ACAGGCCGCCACGUGUCGCUGAGG	11	0.515	24	N5	0.2	1	0	0	0	0	0	6	0	12	77	1	0	0	0
scaffoldA01:5887545-5887815	Cluster_364	271	167	1.982	141	0.515	.	AUGUGGCGGUCCGCAAUUGAUGUG	23	0.389	24	N6	0.3	1	0	0	3	0	5	8	10	17	123	0	0	0	0
scaffoldA01:5894115-5894459	Cluster_365	345	156	1.851	11	0.705	.	AGACUUGCAAAGGAUAGAAACGUA	42	0.308	24	N5	0.7	0	0	0	0	0	3	1	2	17	133	0	0	0	0
scaffoldA01:5905910-5906326	Cluster_366	417	284	3.37	23	0.683	.	AAUCCGAUAGUGACAUGGCUGAAU	26	0.479	24	N5	0.8	2	0	2	3	4	5	10	9	45	203	0	1	0	0
scaffoldA01:5908004-5908447	Cluster_367	444	141	1.673	56	0.312	.	AUCACGGGCCGCCACGUGUCGGUG	15	0.511	24	N5	0.1	1	0	2	0	0	2	8	6	13	109	0	0	0	0
scaffoldA01:5915454-5915472	Cluster_368	19	290	3.441	140	0	-	AGCUCGACGCCAGGAU	118	0.031	N	N2	-1	166	0	121	3	0	0	0	0	0	0	0	0	0	0
scaffoldA01:5916466-5916970	Cluster_369	505	168	1.994	106	0.488	.	AACGCUCCGACCGCCCACGGCUAA	14	0.571	24	N5	0.1	4	0	0	0	0	2	10	8	21	123	0	0	0	0
scaffoldA01:5938114-5938472	Cluster_370	359	525	6.23	185	0.621	.	AAGCACGUUUAACUCUAGAGUUCU	103	0.335	24	N5	2.5	0	0	0	4	2	7	18	12	55	423	4	0	0	0
scaffoldA01:5941416-5941740	Cluster_371	325	308	3.655	194	0.364	.	AAUCGCGGGAUCCCACGUGGCGGU	83	0.351	24	N5	1.4	0	0	1	1	1	3	14	9	34	245	0	0	0	0
scaffoldA01:5942183-5942396	Cluster_372	214	6355	75.415	6	0.999	+	UCGCUUGGUGCAGGUCGGGAC	3292	0.012	21	Y	-1	14	12	3	8	36	265	4769	303	626	307	4	3	3	2
scaffoldA01:5951837-5952026	Cluster_373	190	110	1.305	21	0.218	.	UCAAAAUAGCACUAAAUCAAGUUU	11	0.491	24	N6	0.3	0	0	1	0	1	2	0	1	20	81	4	0	0	0
scaffoldA01:5952607-5952819	Cluster_374	213	127	1.507	113	0.63	.	AACCGCUACCAAACGCAAAAGUUG	37	0.441	24	N6	0.5	0	0	0	0	0	1	6	7	10	101	2	0	0	0
scaffoldA01:5964132-5965081	Cluster_375	950	228	2.706	98	0.474	.	AUUUAGAUUUAGAUUAUUGUAAUU	10	0.732	24	N5	0.2	0	1	3	1	4	5	12	15	32	151	4	0	0	0
scaffoldA01:5967139-5967328	Cluster_376	190	85	1.009	69	0.424	.	ACCGUUAUUUUUUGUUCAUCAGUU	5	0.647	24	N6	0.1	0	0	0	0	2	3	5	0	10	64	1	0	0	0
scaffoldA01:5968022-5968252	Cluster_377	231	250	2.967	63	0.832	+	ACGGUUGACUAUUUUGUUCUCAAU	92	0.308	24	N14	-1	1	0	1	1	3	3	18	4	19	196	4	0	0	0
scaffoldA01:5969887-5970782	Cluster_378	896	584	6.93	257	0.505	.	AAGACUGCUAUGAGCUUUCGUAGG	37	0.44	24	N5	1	1	0	0	2	5	8	34	9	76	436	13	0	0	0
scaffoldA01:5976928-5977168	Cluster_379	241	85	1.009	54	0.271	.	AUUAUUGUUACGCUGUUUUCCCAC	22	0.424	24	N6	0.2	3	0	0	0	0	0	4	2	11	63	2	0	0	0
scaffoldA01:5979162-5979532	Cluster_380	371	420	4.984	23	0.688	.	AGCUUCCGCUCUAGGUUCGAUUUU	90	0.257	24	N5	3.4	0	0	1	1	5	5	7	10	51	336	4	0	0	0
scaffoldA01:6044057-6044202	Cluster_381	146	204	2.421	54	0.745	.	UGGAGCCAGCUUUUGAAUUUAUA	38	0.417	24	N6	0.2	0	0	0	1	1	3	13	10	59	114	3	0	0	0
scaffoldA01:6062579-6062811	Cluster_382	233	117	1.388	82	0.504	.	AACGAUAGCUCUUUUAAAGUU	10	0.479	24	N6	0.1	0	0	1	0	2	4	13	8	19	69	1	0	0	0
scaffoldA01:6114132-6114333	Cluster_383	202	86	1.021	38	0.384	.	AAUCUCAUGGAUGGGUUUAUCGUG	12	0.523	24	N6	0.2	1	0	0	1	2	5	1	0	8	68	0	0	0	0
scaffoldA01:6124612-6125145	Cluster_384	534	140	1.661	133	0.693	.	AAAAUUCUAAGACCGGUUCUGCAU	10	0.579	24	N5	0.1	0	0	1	2	9	3	32	7	12	71	2	0	1	0
scaffoldA01:6142962-6143489	Cluster_385	528	155	1.839	95	0.335	.	AUGUUACGACGAAUUAGCUGAGGA	21	0.516	24	N5	0.2	0	0	0	1	2	1	10	5	20	113	3	0	0	0
scaffoldA01:6144848-6145301	Cluster_386	454	154	1.828	142	0.39	.	AGGGUCUGACUAGUUUAAACGCUA	24	0.519	24	N5	0.3	1	0	0	0	0	0	3	5	35	108	2	0	0	0
scaffoldA01:6146592-6147456	Cluster_387	865	337	3.999	281	0.555	.	AAAAGACCAAGCCCAACCGAUAAA	46	0.436	24	N5	0.8	1	0	2	3	1	6	12	10	35	265	2	0	0	0
scaffoldA01:6150694-6151164	Cluster_388	471	645	7.654	287	0.417	.	AAAUUUUGGCUGUCUAGAGUAUCU	103	0.229	24	N5	2.4	0	0	1	1	4	2	23	23	106	481	4	0	0	0
scaffoldA01:6156086-6156391	Cluster_389	306	1005	11.926	775	0.439	.	AAAGACACAGAUUUAACCUCCGGA	119	0.224	24	N5	1.3	0	0	2	4	17	8	42	43	155	728	6	0	0	0
scaffoldA01:6175924-6176257	Cluster_390	334	155	1.839	68	0.69	.	ACUCUGUCGAUAACUUUGCGCUUG	8	0.574	24	N5	0.2	0	0	0	0	0	2	2	5	29	113	4	0	0	0
scaffoldA01:6177547-6178257	Cluster_391	711	131	1.555	59	0.718	.	GACGUGGCGCUCUCACAGGAG	29	0.58	24	N5	0.6	0	0	1	0	1	3	40	3	13	68	1	1	0	0
scaffoldA01:6191379-6191555	Cluster_392	177	252	2.991	220	0.433	.	UCGGUCCAAGUGGUUUACAUGGGG	15	0.456	24	N6	0.4	0	0	0	4	3	2	14	6	36	185	2	0	0	0
scaffoldA01:6195487-6195568	Cluster_393	82	252	2.991	249	0.313	.	AACAGCACGUGCAAAUGGAACGGU	38	0.333	24	N6	0.5	0	0	0	4	5	6	18	9	37	172	1	0	0	0
scaffoldA01:6307271-6307642	Cluster_394	372	99	1.175	74	0.434	.	UUGUUGGCCCAUUUCGCACGA	12	0.727	21	N5	0.1	0	0	1	0	2	3	58	31	2	1	0	0	1	0
scaffoldA01:6339194-6339518	Cluster_395	325	92	1.092	44	0.609	.	AAACUCGAAUCUAACAUGGUAUCA	21	0.641	24	N5	0.1	0	0	0	0	0	1	2	3	17	69	0	0	0	0
scaffoldA01:6353875-6354765	Cluster_396	891	131	1.555	37	0.809	+	UAUUACUCCGCAUACUAAGUU	4	0.924	21	N5	-1	1	2	2	6	8	8	46	27	8	11	6	3	2	1
scaffoldA01:6361446-6361848	Cluster_397	403	331	3.928	230	0.737	.	UGGGAUCCACUAAUUAUUUAAUU	34	0.32	24	N5	1.2	0	0	0	0	4	15	12	11	104	185	0	0	0	0
scaffoldA01:6398063-6398266	Cluster_398	204	88	1.044	18	0.341	.	AUCGGAACCUUGUGGAAGCUUACA	16	0.557	24	N6	0.2	0	0	0	0	1	3	5	1	12	62	4	0	0	0
scaffoldA01:6410271-6411061	Cluster_399	791	570	6.764	87	0.612	.	AUAUAGACUCUGUAAACCAAGCCG	53	0.333	24	N5	1.7	1	0	0	1	3	5	29	15	36	473	7	0	0	0
scaffoldA01:6418893-6419118	Cluster_400	226	226	2.682	200	0.611	.	AUCCGCCUCAGGCCCCCGAUUAAU	28	0.354	24	N6	0.3	0	0	2	4	2	3	3	14	23	172	3	0	0	0
scaffoldA01:6438362-6438437	Cluster_401	76	104	1.234	20	0.577	.	AACUUGGUUUGGUGCUAUCUUAGU	20	0.298	24	N6	0.1	0	0	0	0	1	2	4	1	20	73	3	0	0	0
scaffoldA01:6479645-6479906	Cluster_402	262	165	1.958	77	0.267	.	AAACCGUUUGUCCCGCACCGUUCA	18	0.43	24	N6	0.1	0	0	0	1	0	3	9	4	9	138	1	0	0	0
scaffoldA01:6496660-6497018	Cluster_403	359	407	4.83	189	0.459	.	CUAAGCGGCUAAGCAUAACUAUAU	19	0.45	24	N5	0.7	1	0	5	3	3	9	29	14	58	283	2	0	0	0
scaffoldA01:6505189-6505643	Cluster_404	455	120	1.424	117	0.625	.	AACGAUAGGUUCUUAAAAUAGAGU	17	0.6	24	N5	0.2	0	0	0	2	0	2	6	10	20	80	0	0	0	0
scaffoldA01:6515481-6515826	Cluster_405	346	173	2.053	76	0.306	.	GAACCAAUCGCGGACCGCCACGUG	41	0.324	24	N5	0.6	1	0	0	0	3	1	7	5	13	140	2	1	0	0
scaffoldA01:6520493-6520669	Cluster_406	177	305	3.619	260	0.918	+	GAGCUGUGAUGAUUAAUGGUU	80	0.23	21	N11	-1	0	2	25	14	27	24	114	38	13	9	18	11	6	4
scaffoldA01:6579760-6580009	Cluster_407	250	285	3.382	76	0.354	.	AAUAGCUUUCUUAAAUCGUGUGAA	46	0.435	24	N6	0.9	0	0	0	0	7	6	6	7	39	214	5	1	0	0
scaffoldA01:6588580-6588888	Cluster_408	309	235	2.789	67	0.566	.	ACCUGAAUUCUUAGCUAUUAGACA	39	0.349	24	N5	0.4	0	0	0	2	3	6	12	12	36	164	0	0	0	0
scaffoldA01:6591163-6591557	Cluster_409	395	100	1.187	34	0.45	.	AAAUGUUCUUGCCUAGUGGUCUCU	6	0.65	24	N5	0.1	0	0	0	0	0	2	3	5	6	83	1	0	0	0
scaffoldA01:6618904-6619292	Cluster_410	389	1467	17.409	763	0.455	.	AUUAGCUCCACAUGUGGCCACGCG	234	0.198	24	N5	5.4	1	0	4	9	14	21	43	58	120	1190	7	0	0	0
scaffoldA01:6644390-6644567	Cluster_411	178	156	1.851	17	0.494	.	AAGGAUUCGGAUCUAAAAUACUCG	20	0.455	24	N6	0.3	0	0	1	3	1	4	1	4	17	124	1	0	0	0
scaffoldA01:6645824-6646065	Cluster_412	242	141	1.673	29	0.44	.	GACUUUCAAUUUUUUUUAGUAGCA	10	0.567	24	N6	0.1	0	0	1	0	0	0	3	4	32	99	2	0	0	0
scaffoldA01:6657394-6658043	Cluster_413	650	253	3.002	80	0.549	.	AAACGGCCGAGUCAACAAAAUAUG	51	0.395	24	N5	0.9	0	0	0	0	3	4	7	8	25	206	0	0	0	0
scaffoldA01:6659569-6660321	Cluster_414	753	137	1.626	91	0.467	.	AAACGAGCCGAUUCAGCAAAAACG	6	0.65	24	N5	0.1	3	0	2	0	0	2	3	6	21	98	2	0	0	0
scaffoldA01:6671765-6671910	Cluster_415	146	121	1.436	54	0.405	.	AUAAACGAAACAACAUGAUCAGAC	10	0.554	24	N6	0.1	0	0	0	0	0	3	3	2	15	97	1	0	0	0
scaffoldA01:6701659-6702030	Cluster_416	372	147	1.744	108	0.66	.	AUAAUGGUCAGCUUUUGAAAGUUA	12	0.565	24	N5	0.3	0	1	0	1	2	2	3	3	14	121	0	0	0	0
scaffoldA01:6703097-6703501	Cluster_417	405	149	1.768	130	0.611	.	AUGUUUAUUGAGGAUUCUUAGGUU	11	0.517	24	N5	0.2	0	0	1	2	2	3	7	2	16	114	2	0	0	0
scaffoldA01:6706216-6706840	Cluster_418	625	291	3.453	160	0.364	.	AAAUUAAGUCAUUUGUCAUCACUA	73	0.412	24	N5	1.8	0	0	1	0	3	3	14	7	41	222	0	0	0	0
scaffoldA01:6708468-6708841	Cluster_419	374	106	1.258	96	0.717	.	AGCUUGACCAUCAGAUUAUUUAUA	6	0.623	24	N5	0.1	0	0	2	2	0	1	0	2	21	78	0	0	0	0
scaffoldA01:6708981-6709234	Cluster_420	254	344	4.082	294	0.422	.	GUAUUCUGGCCCUACCGUAGUGGU	33	0.407	24	N6	0.2	3	0	0	4	4	6	14	9	29	275	0	0	0	0
scaffoldA01:6716472-6716967	Cluster_421	496	114	1.353	104	0.509	.	GACCCUGGCUCAAAGCGAAUGAAG	11	0.588	24	N5	0	0	0	0	2	1	1	15	15	14	65	1	0	0	0
scaffoldA01:6719630-6719867	Cluster_422	238	130	1.543	106	0.477	.	AAUUCAUUUUUAUCGGAUCGGAUU	7	0.546	24	N6	0.1	1	0	0	2	0	1	7	4	20	90	5	0	0	0
scaffoldA01:6731847-6731956	Cluster_423	110	310	3.679	2	0.152	-	AAAUCGCCUUAAACCGCUUCAAAC	75	0.245	24	N11	-1	0	0	0	1	2	3	9	11	41	238	5	0	0	0
scaffoldA01:6738072-6738404	Cluster_424	333	173	2.053	57	0.491	.	AUAAAUGGAAUGGAAUGGAAUGCU	16	0.543	24	N5	0.2	0	0	0	0	2	2	12	5	28	122	2	0	0	0
scaffoldA01:6743431-6743948	Cluster_425	518	311	3.691	300	0.412	.	AUCCUGUCUGACGAGCGAUGCGUU	37	0.389	24	N5	0.5	0	0	2	1	4	3	18	11	25	246	1	0	0	0
scaffoldA01:6781394-6781807	Cluster_426	414	196	2.326	3	0.673	.	AUUAUGAAGAACCCUAAAGCCGAU	12	0.577	24	N5	0.3	0	0	1	1	2	3	11	6	18	152	2	0	0	0
scaffoldA01:6817103-6817395	Cluster_427	293	766	9.09	74	0.728	.	AUGGUCAUUAUGGACCCCAUGGCA	75	0.26	24	N6	1.3	0	0	1	2	2	7	29	12	114	594	5	0	0	0
scaffoldA01:6822249-6823099	Cluster_428	851	134	1.59	124	0.216	.	UUUGGCUUUAGUCUCGAUUCG	3	0.851	21	N5	0.1	1	0	0	4	3	7	71	32	4	10	0	0	2	0
scaffoldA01:6823489-6823778	Cluster_429	290	296	3.513	293	0.787	.	GGCCAAAUCCUGACUCGUAUAUAA	22	0.28	24	N6	0.4	2	0	0	0	0	2	12	6	51	223	0	0	0	0
scaffoldA01:6832824-6833757	Cluster_430	934	105	1.246	30	0.4	.	AUUUCAUUAAGUGAAGGAGAGGCU	6	0.752	24	N5	0.1	0	0	1	0	1	2	9	6	12	71	2	0	0	1
scaffoldA01:6840396-6840711	Cluster_431	316	121	1.436	6	0.76	.	UUGAAACAUAAACUAAGAUAGC	14	0.504	22	N5	-1	0	0	0	0	2	4	42	54	3	16	0	0	0	0
scaffoldA01:6842157-6843272	Cluster_432	1116	163	1.934	51	0.429	.	GGGCCGCCACGUAGUCAAUGGGAC	15	0.595	24	N5	0.2	0	0	0	0	0	4	5	7	20	124	3	0	0	0
scaffoldA01:6853371-6855091	Cluster_433	1721	175	2.077	171	0.474	.	AAGGCCCGUGACCUAAUUUUUUAG	7	0.749	24	N5	0.1	3	0	0	6	5	2	7	4	17	130	1	0	0	0
scaffoldA01:6858641-6859148	Cluster_434	508	121	1.436	16	0.62	.	AUGUUUUGGGCUUGACUUUUUUGU	19	0.562	24	N5	0.1	0	0	0	1	0	3	3	3	14	97	0	0	0	0
scaffoldA01:6860074-6860209	Cluster_435	136	163	1.934	78	0.73	.	AAUCCUUAGACCCAUAUUUAUAGC	47	0.245	24	N6	0.3	0	0	0	0	2	1	5	5	19	130	1	0	0	0
scaffoldA01:6869231-6869334	Cluster_436	104	396	4.699	16	0.235	.	GAGGUUGUCCAGACUAGAGAUCGA	48	0.232	24	N6	0.4	0	0	0	1	2	4	8	7	70	301	3	0	0	0
scaffoldA01:6902423-6902776	Cluster_437	354	717	8.509	675	0.202	.	AGGGAGUGAAGACCGAGACAUGGC	105	0.18	24	N5	2.6	0	0	1	0	2	9	41	24	93	544	3	0	0	0
scaffoldA01:6920521-6920948	Cluster_438	428	213	2.528	27	0.577	.	AAAUCGUGGCUUACUCGACUUCAC	18	0.46	24	N5	0.1	0	0	0	4	1	2	8	7	24	167	0	0	0	0
scaffoldA01:6932952-6933537	Cluster_439	586	98	1.163	81	0.469	.	AUUCAUGAUUUUGCCAACCUGUUU	4	0.673	24	N5	0	0	0	0	1	2	3	7	3	14	66	2	0	0	0
scaffoldA01:6961019-6961192	Cluster_440	174	134	1.59	134	0.649	.	AGACUCUGACUCGGCUAUCUAAUC	33	0.41	24	N6	0.2	0	0	0	0	0	4	18	2	17	93	0	0	0	0
scaffoldA01:6966968-6967545	Cluster_441	578	91	1.08	77	0.352	.	AAGAUCAAGUGGUAGUCACGCUUG	9	0.703	24	N5	0.1	0	0	0	2	1	3	3	4	11	66	1	0	0	0
scaffoldA01:6984013-6984381	Cluster_442	369	86	1.021	41	0.419	.	AAGAUUUAGAGUUUAGUGUUUUA	9	0.651	24	N5	0.1	0	0	0	0	2	1	3	3	28	48	1	0	0	0
scaffoldA01:6985122-6985950	Cluster_443	829	774	9.185	155	0.243	.	UAUGAUAUGAUAGAGUGUGUG	9	0.74	21	N5	1	9	12	11	34	34	56	323	155	45	34	16	17	18	10
scaffoldA01:6986095-6986580	Cluster_444	486	168	1.994	20	0.268	.	UACCGAUGGACUUGAACUUCU	7	0.774	21	N5	0.1	3	2	7	10	11	22	55	23	9	8	3	6	7	2
scaffoldA01:6986692-6986885	Cluster_445	194	147	1.744	0	0.116	-	ACACGACAGGAGCUUCGGUCU	5	0.837	21	N14	-1	1	3	5	8	16	9	44	16	15	10	7	7	4	2
scaffoldA01:6987048-6987356	Cluster_446	309	229	2.718	40	0.07	-	AAACGCCACAAGAACACCGCU	4	0.786	21	N5	-1	0	7	8	12	19	21	65	33	15	14	11	13	4	7
scaffoldA01:6988313-6988484	Cluster_447	172	356	4.225	347	0.615	.	AAUCGCGGGUCACAACGUGUCGUG	50	0.357	24	N6	0.6	2	0	2	1	2	5	14	12	57	258	3	0	0	0
scaffoldA01:6997336-6998132	Cluster_448	797	253	3.002	218	0.383	.	AUUGGUUUUUGUAUGGGCUUUGCU	53	0.506	24	N5	1.1	0	0	1	2	1	4	10	10	26	197	2	0	0	0
scaffoldA01:7019462-7019582	Cluster_449	121	129	1.531	4	1	+	AAUAUUAAUAUAAUUGGUGAGAGA	80	0.07	24	Y	-1	0	0	0	0	1	2	38	0	3	85	0	0	0	0
scaffoldA01:7030832-7030985	Cluster_450	154	146	1.733	129	0.644	.	AAGGGUCUAGACUAAUCAUGUAAU	29	0.418	24	N6	0.1	0	0	0	2	1	2	6	5	12	117	0	0	1	0
scaffoldA01:7041351-7041437	Cluster_451	87	183	2.172	71	0.765	.	AAAGACUAGGAUAGCACUAAACCA	27	0.328	24	N6	0.4	0	0	0	0	0	0	7	2	36	131	7	0	0	0
scaffoldA01:7074713-7075068	Cluster_452	356	125	1.483	9	0.32	.	AUCUUUCCAAGACCCAUCCGUGAA	45	0.456	24	N5	0.5	0	0	0	0	1	1	2	3	7	109	2	0	0	0
scaffoldA01:7075357-7075501	Cluster_453	145	744	8.829	16	0.069	-	AUAUAGACUCCGUAAACCAUAGUG	200	0.132	24	N11	-1	0	1	0	9	6	12	38	19	91	562	5	0	1	0
scaffoldA01:7101318-7101529	Cluster_454	212	88	1.044	31	0.534	.	AACCGCAAUCGCUACGUUUGAACC	5	0.636	24	N6	0	0	0	0	0	0	1	4	1	10	71	1	0	0	0
scaffoldA01:7102837-7103147	Cluster_455	311	195	2.314	148	0.405	.	AACGACACUGAAUAUAAAACGGAG	21	0.441	24	N5	0.2	0	0	0	0	7	2	3	7	25	148	3	0	0	0
scaffoldA01:7118420-7118590	Cluster_456	171	88	1.044	84	0.227	.	AAGGAUAUUCGUGAUCUGUUCCGC	7	0.602	24	N6	0.1	0	0	1	0	1	2	6	5	6	67	0	0	0	0
scaffoldA01:7172272-7172657	Cluster_457	386	112	1.329	42	0.545	.	GUUGAACGCGUGAGCCGUGAGGCG	6	0.768	24	N5	0.1	0	0	0	0	1	2	8	8	23	69	1	0	0	0
scaffoldA01:7175964-7176852	Cluster_458	889	1875	22.251	395	0.943	+	ACCGAGUUUCUUACAUGU	153	0.16	22	N5	-1	36	30	57	225	230	248	283	334	143	99	52	52	52	34
scaffoldA01:7183943-7184128	Cluster_459	186	154	1.828	45	0.234	.	GUUCCCAAACUAGCAUUCAAAGCC	18	0.487	24	N6	0.5	0	0	0	4	2	0	7	7	40	94	0	0	0	0
scaffoldA01:7188815-7189112	Cluster_460	298	200	2.373	4	0.585	.	GUUAAAUGGGCUUCACAUAAAUGG	10	0.5	24	N6	0.1	0	0	4	6	4	3	12	7	21	142	1	0	0	0
scaffoldA01:7197461-7197832	Cluster_461	372	535	6.349	284	0.621	.	ACUAUUGGACACACUAUUUUUACU	47	0.353	24	N5	0.2	1	0	0	6	2	17	32	18	70	381	6	2	0	0
scaffoldA01:7204828-7205425	Cluster_462	598	108	1.282	83	0.611	.	AUAAAAAGUCUAAUACGGUGAAGC	20	0.602	24	N5	0.1	0	1	0	0	0	0	2	4	14	86	0	1	0	0
scaffoldA01:7218400-7218847	Cluster_463	448	818	9.707	90	0.512	.	AUAAACUGAAUACAAACUUAAGCC	39	0.28	24	N5	0.6	0	1	0	0	7	6	36	33	134	597	3	0	0	1
scaffoldA01:7231568-7231725	Cluster_464	158	86	1.021	25	0.581	.	UCCUAACUUACUGCUAUCUAUGUU	15	0.442	24	N6	0.1	0	0	0	0	0	0	0	1	12	73	0	0	0	0
scaffoldA01:7232934-7233090	Cluster_465	157	192	2.278	155	0.427	.	AUAUGGGCUCUGUAAACCAAACCG	21	0.37	24	N6	0.1	0	0	1	2	1	3	8	2	17	153	5	0	0	0
scaffoldA01:7234580-7235409	Cluster_466	830	86	1.021	71	0.488	.	AUCCGAGUAAGUUUUUAGGAACGU	8	0.628	24	N5	0.1	0	0	0	0	0	0	6	2	12	63	3	0	0	0
scaffoldA01:7237582-7237739	Cluster_467	158	88	1.044	85	0.386	.	AACUGGAGCAGUCGAACAGGAUCC	21	0.466	24	N6	0.4	0	0	1	0	0	1	5	1	10	70	0	0	0	0
scaffoldA01:7259176-7259341	Cluster_468	166	166	1.97	7	0.349	.	AAAAGCGUGACCAGUAAAGAGCCG	13	0.524	24	N6	0.3	0	1	0	3	6	2	7	11	16	118	1	1	0	0
scaffoldA01:7281077-7281371	Cluster_469	295	147	1.744	138	0.231	.	AUAAAGUGGGAAAUGAAAUAGAGU	54	0.347	24	N6	0.4	0	0	1	0	1	0	8	4	14	119	0	0	0	0
scaffoldA01:7287131-7287353	Cluster_470	223	568	6.741	182	0.577	.	AUUUUGACGCAAGCCUAGUCCGGA	40	0.305	24	N6	2.1	3	0	1	6	7	20	47	22	120	340	2	0	0	0
scaffoldA01:7326299-7326548	Cluster_471	250	487	5.779	49	0.474	.	ACUAGUUAGUGUCUUUCUGUUUCU	49	0.349	24	N6	1.2	0	0	3	1	6	7	25	17	60	365	3	0	0	0
scaffoldA01:7331379-7331584	Cluster_472	206	569	6.752	137	0.395	.	ACGACCAAUCAGUUAACAGCCGAC	52	0.288	24	N6	0.8	1	2	9	31	54	24	46	50	79	224	38	7	3	1
scaffoldA01:7337049-7338496	Cluster_473	1448	1034	12.271	127	0.269	.	AUGUUUUGUAUGUUAUGCUUGGUG	233	0.358	24	N5	6.7	2	1	7	6	7	13	30	31	108	821	7	1	0	0
scaffoldA01:7346454-7346712	Cluster_474	259	209	2.48	119	0.66	.	AUUUAUUGUCACUUCUAUCGUUUU	24	0.455	24	N6	0.5	0	0	0	1	1	8	9	7	34	146	3	0	0	0
scaffoldA01:7349318-7349801	Cluster_475	484	144	1.709	114	0.458	.	AAUAAUUAGAUAGCAGAGAUG	7	0.618	24	N5	0.1	0	0	1	4	0	4	19	9	14	89	2	0	1	1
scaffoldA01:7353176-7353438	Cluster_476	263	134	1.59	95	0.388	.	AUUAUUGUCACUUCUAUCACUUUA	7	0.575	24	N6	0.1	1	0	0	0	1	2	4	4	22	99	1	0	0	0
scaffoldA01:7365796-7366181	Cluster_477	386	125	1.483	70	0.576	.	AUCAUUUUAUAAUCGAUGUUGUCU	13	0.56	24	N5	0.1	0	0	0	2	2	0	7	4	12	98	0	0	0	0
scaffoldA01:7374591-7374727	Cluster_478	137	111	1.317	15	0.315	.	AACUUGGUUUGGUGCUAUUCUAGU	48	0.432	24	N6	1.1	0	0	0	0	0	2	4	5	11	86	3	0	0	0
scaffoldA01:7383237-7383712	Cluster_479	476	113	1.341	112	0.708	.	AGGGUGUGAUUAGCUGCGAGCACU	24	0.558	24	N5	0.1	0	0	0	0	0	2	0	6	15	86	4	0	0	0
scaffoldA01:7390961-7391297	Cluster_480	337	146	1.733	70	0.651	.	AAAAAUGGAGUAGGGAUGGAAAUG	7	0.63	24	N5	0.1	0	0	0	1	1	3	10	7	16	107	1	0	0	0
scaffoldA01:7392406-7392839	Cluster_481	434	485	5.756	272	0.328	.	AAGAAACUUUUAGCAUGGCGCAAG	100	0.344	24	N5	1.9	0	0	0	0	1	5	18	17	53	390	1	0	0	0
scaffoldA01:7393107-7393968	Cluster_482	862	98	1.163	65	0.439	.	GAAUGGCCUUAAUCUUGUAAAAUC	4	0.786	24	N5	0	1	0	3	1	5	1	7	5	9	66	0	0	0	0
scaffoldA01:7396299-7396550	Cluster_483	252	290	3.441	274	0.428	.	AACUGCGGUGUGGGGCGGAGCGGU	25	0.414	24	N6	0.3	0	0	1	2	3	3	15	10	38	214	3	1	0	0
scaffoldA01:7398927-7399173	Cluster_484	247	100	1.187	76	0.32	.	AAGUGAGAAACCUAAGAGCAUGAU	10	0.6	24	N6	0.1	0	0	1	1	1	0	2	6	15	74	0	0	0	0
scaffoldA01:7403897-7404427	Cluster_485	531	177	2.1	101	0.525	.	AAUUGCGGACCGCUACGUGUCAGU	36	0.379	24	N5	0.1	0	0	0	1	1	1	3	3	18	148	2	0	0	0
scaffoldA01:7442900-7443475	Cluster_486	576	106	1.258	31	0.811	+	AAAAGCCUUGACUAUUUCCUAUUU	19	0.462	24	N5	-1	0	0	0	1	0	0	5	5	11	83	1	0	0	0
scaffoldA01:7444054-7444425	Cluster_487	372	171	2.029	154	0.439	.	AGAAAUCGUCAUGUCACUACCAGA	27	0.386	24	N5	0.2	1	0	0	0	2	2	4	3	23	135	1	0	0	0
scaffoldA01:7450210-7451272	Cluster_488	1063	235	2.789	52	0.583	.	AAGGGUGACACAAAAAAGCUUAUG	16	0.664	24	N5	0	0	0	1	3	4	4	6	7	21	188	1	0	0	0
scaffoldA01:7451552-7451858	Cluster_489	307	112	1.329	34	0.661	.	AAGAAAAUGGAGUGGAAAAUGGAG	9	0.607	24	N5	0.1	0	0	0	0	2	0	14	4	7	85	0	0	0	0
scaffoldA01:7458140-7458540	Cluster_490	401	147	1.744	145	0.81	+	AAGGGCCGGCUUAAAACUGUUAUG	73	0.388	24	N5	-1	3	0	0	1	1	1	4	4	7	126	0	0	0	0
scaffoldA01:7458620-7458901	Cluster_491	282	86	1.021	85	0.547	.	AUGCCAUGACUGACCUAGAAAAAG	14	0.43	24	N6	0	0	0	0	0	0	0	2	3	5	76	0	0	0	0
scaffoldA01:7459462-7459806	Cluster_492	345	88	1.044	84	0.727	.	AUCUCUGUGGGACCAAUGUUCGUU	5	0.693	24	N5	0	0	0	1	1	0	1	5	6	15	58	1	0	0	0
scaffoldA01:7460450-7460833	Cluster_493	384	277	3.287	107	0.199	-	AAAUGUUGGACCGACACUGGAUGU	26	0.401	24	N5	-1	0	0	2	11	5	6	13	12	53	168	7	0	0	0
scaffoldA01:7537175-7538123	Cluster_494	949	184	2.184	134	0.478	.	GAAUCGGGUCCGGUGGACGGCCGG	5	0.766	24	N5	0.1	0	0	0	0	2	2	16	15	25	120	2	1	1	0
scaffoldA01:7539144-7539961	Cluster_495	818	167	1.982	50	0.641	.	AAGUGGCCUCAUCCUCUCCGUGGU	6	0.689	24	N5	0.1	0	0	1	0	1	2	6	6	14	133	4	0	0	0
scaffoldA01:7547481-7548030	Cluster_496	550	275	3.263	273	0.382	.	AAGCCAGUGCUCAGAAAGUGACGG	17	0.469	24	N5	0.6	3	0	1	1	3	6	11	4	27	215	2	2	0	0
scaffoldA01:7560826-7561431	Cluster_497	606	105	1.246	56	0.619	.	AAGUACAAAAUGGGAUUGUUUGGA	6	0.724	24	N5	0.1	2	0	0	1	0	3	3	3	16	76	0	1	0	0
scaffoldA01:7567747-7568011	Cluster_498	265	209	2.48	57	0.56	.	AUAUUGACUAUGUGAACCAAACCG	12	0.517	24	N6	0.2	0	0	1	1	0	3	9	4	38	151	2	0	0	0
scaffoldA01:7568945-7569325	Cluster_499	381	494	5.862	23	0.379	.	AAAGUGUCCUUGUAGAAGAAAGUG	53	0.372	24	N5	0.9	2	0	0	2	3	15	16	12	76	367	1	0	0	0
scaffoldA01:7593590-7593957	Cluster_500	368	164	1.946	95	0.524	.	AUUUCAUUAUGGAGUGGGGUUGGA	10	0.537	24	N5	0.2	1	0	0	1	2	1	8	7	14	129	1	0	0	0
scaffoldA01:7601896-7602071	Cluster_501	176	110	1.305	76	0.636	.	AUCAUGUAGAGACAACUAAGGCCA	15	0.364	24	N6	0.1	0	0	0	1	0	2	0	1	6	96	3	1	0	0
scaffoldA01:7612376-7612795	Cluster_502	420	142	1.685	105	0.352	.	AGGAAAUAGAGUAGGAAUGGAGCA	7	0.62	24	N5	0.1	0	0	0	1	0	2	7	5	18	108	1	0	0	0
scaffoldA01:7648779-7649407	Cluster_503	629	378	4.486	352	0.421	.	AAAAACUCACCAGUCGCAGACCGC	30	0.466	24	N5	0.4	1	0	2	2	4	8	13	11	53	279	4	1	0	0
scaffoldA01:7651738-7652170	Cluster_504	433	136	1.614	25	0.743	.	GAAUGAGUCAUUUGGAUGAAGAUG	30	0.507	24	N5	0.4	0	0	0	0	1	3	6	1	20	105	0	0	0	0
scaffoldA01:7699580-7700373	Cluster_505	794	156	1.851	150	0.327	.	AAAAGGGAAUUGGUUUGGUCAAGA	6	0.737	24	N5	0.1	0	0	1	0	1	3	10	5	20	113	2	1	0	0
scaffoldA01:7710357-7710771	Cluster_506	415	319	3.786	292	0.307	.	GAAGACCGACCAUUCUGUCAGUGU	35	0.345	24	N5	0.1	1	0	1	2	1	7	17	6	42	239	3	0	0	0
scaffoldA01:7718104-7718281	Cluster_507	178	1609	19.094	281	0.638	.	UUAGCUUAAGGUCUCCCCAAG	84	0.234	21	N6	7	7	9	17	27	71	82	710	503	67	94	8	10	3	1
scaffoldA01:7722924-7723118	Cluster_508	195	118	1.4	111	0.746	.	AUCUGUUCCGCCGGCUUCAAUGUU	20	0.441	24	N6	0.1	1	0	0	0	1	1	13	2	14	85	1	0	0	0
scaffoldA01:7734905-7735516	Cluster_509	612	241	2.86	27	0.651	.	ACCUCAGUAGUUGAAUGUGUCUGA	20	0.548	24	N5	0.6	0	0	0	2	2	3	8	9	36	181	0	0	0	0
scaffoldA01:7737657-7737888	Cluster_510	232	134	1.59	106	0.284	.	AUUCGCUUUAGGCCUCGAUUAAUA	47	0.381	24	N6	0.3	2	0	1	0	0	4	3	3	18	103	0	0	0	0
scaffoldA01:7771562-7771796	Cluster_511	235	257	3.05	112	0.599	.	AUUCGAAUGGUGGUCGUCAUCUCG	33	0.35	24	N6	0.2	4	0	0	0	1	4	9	7	19	211	2	0	0	0
scaffoldA01:7773275-7773600	Cluster_512	326	245	2.907	200	0.416	.	AGCCCCGGUCUCUUAGGUGGAGUU	35	0.351	24	N5	0.9	0	0	1	3	4	8	15	4	18	191	0	1	0	0
scaffoldA01:7773820-7774619	Cluster_513	800	137	1.626	39	0.547	.	AAAAUUGUCCACAAUCUGUUGCUG	9	0.759	24	N5	0.1	0	0	1	0	0	2	4	8	23	98	1	0	0	0
scaffoldA01:7774808-7774949	Cluster_514	142	151	1.792	68	0.762	.	AGUGUAAUUUGAAUGUUGGAAAGU	22	0.424	24	N6	0.4	0	0	0	2	0	0	4	3	23	119	0	0	0	0
scaffoldA01:7775600-7776398	Cluster_515	799	118	1.4	81	0.415	.	AUCCGCUGUCUUUCCUGGUACGUU	5	0.805	24	N5	0.1	0	0	0	1	2	1	5	6	24	77	2	0	0	0
scaffoldA01:7776862-7777717	Cluster_516	856	207	2.456	84	0.589	.	AAACUACGUUCCACAUUGAAGAAU	11	0.517	24	N5	0.2	0	0	0	2	1	0	12	6	26	159	1	0	0	0
scaffoldA01:7782729-7783027	Cluster_517	299	134	1.59	39	0.351	.	AAGGAAAGCAAAACUCGAUUGGUU	10	0.493	24	N6	0.2	0	0	0	1	3	4	5	2	19	98	2	0	0	0
scaffoldA01:7808429-7808756	Cluster_518	328	98	1.163	91	0.735	.	ACCCGGACUUGUGGAAACUUAACA	24	0.357	24	N5	0.1	0	0	0	0	3	0	1	3	30	59	2	0	0	0
scaffoldA01:7812575-7812937	Cluster_519	363	110	1.305	15	0.191	-	AGUGAUUUCUGAUGACGUGUCGCU	53	0.309	24	N5	-1	0	0	0	0	0	2	1	1	6	100	0	0	0	0
scaffoldA01:7831085-7831625	Cluster_520	541	187	2.219	72	0.717	.	AAACCAUCAAUCCUAAACCAUAUU	16	0.572	24	N5	0.1	0	0	1	0	1	1	6	3	24	150	1	0	0	0
scaffoldA01:7837759-7838680	Cluster_521	922	423	5.02	335	0.47	.	AAGCCACUUUACACUUGAGACGAA	35	0.461	24	N5	0.7	4	0	3	3	4	5	8	13	64	317	2	0	0	0
scaffoldA01:7838807-7839046	Cluster_522	240	120	1.424	90	0.35	.	AUUAGAGACAGUUUCCCUUGCUUG	13	0.542	24	N6	0	0	0	0	0	1	5	6	4	15	89	0	0	0	0
scaffoldA01:7841750-7841926	Cluster_523	177	258	3.062	4	0.399	.	AUAUAGCAUCAGAUCCCCACUAAG	24	0.353	24	N6	0.2	1	0	2	1	1	5	10	9	31	194	4	0	0	0
scaffoldA01:7846906-7847046	Cluster_524	141	430	5.103	1	0.284	.	AGGCUUCACAGACUUGGUCCGUAA	152	0.237	24	N6	2.6	2	0	1	0	3	7	14	12	82	306	3	0	0	0
scaffoldA01:7847524-7848020	Cluster_525	497	505	5.993	12	0.321	.	AGGCUUCACAGACUUGGUCCGUAA	174	0.293	24	N5	3.7	5	0	1	0	2	3	16	8	80	385	5	0	0	0
scaffoldA01:7848508-7848930	Cluster_526	423	105	1.246	66	0.61	.	AAUCGCGGGCCACCACGUGACAGU	15	0.514	24	N5	0.1	1	0	0	1	0	2	6	1	4	89	1	0	0	0
scaffoldA01:7873603-7874420	Cluster_527	818	162	1.922	132	0.549	.	AUAUGAACGCGAACUAUCCAUAAU	43	0.556	24	N5	0.5	0	0	1	0	0	5	8	8	27	112	1	0	0	0
scaffoldA01:7881435-7882088	Cluster_528	654	1022	12.128	87	0.452	.	AAAACAGACUCAUAAGAUCCAGCG	77	0.282	24	N5	1.2	2	0	2	4	5	7	30	14	86	863	9	0	0	0
scaffoldA01:7883725-7884045	Cluster_529	321	323	3.833	57	0.576	.	ACUAAGUGGAGUGGCCCAUCCAUC	19	0.489	24	N5	0.2	0	0	0	3	0	5	17	4	41	251	2	0	0	0
scaffoldA01:7885277-7885573	Cluster_530	297	117	1.388	51	0.65	.	AAUAGAAUAGAUAACUAAACGGGU	14	0.538	24	N6	0.1	0	0	0	1	0	0	4	3	28	78	3	0	0	0
scaffoldA01:7894968-7895156	Cluster_531	189	520	6.171	290	0.358	.	CACCCCUCCGUUAUGUGCAGU	28	0.452	22	N6	-1	4	1	13	30	39	25	157	161	34	52	2	1	0	1
scaffoldA01:7903375-7903707	Cluster_532	333	152	1.804	108	0.592	.	AUGAUGAAAAAAGUUGAAGAAUGG	8	0.645	24	N5	0.1	0	1	2	3	0	3	6	9	30	98	0	0	0	0
scaffoldA01:7923101-7924220	Cluster_533	1120	86	1.021	53	0.442	.	AAGACACUCGGUCAUAGCGUACGG	3	0.884	24	N5	0.1	0	1	0	0	3	2	5	2	14	59	0	0	0	0
scaffoldA01:7931612-7932158	Cluster_534	547	100	1.187	35	0.54	.	AUUCUUCUAGUGGUCACCAACUGA	6	0.68	24	N5	0.1	0	0	0	0	1	1	3	2	7	85	1	0	0	0
scaffoldA01:7937552-7937726	Cluster_535	175	131	1.555	5	0.939	+	AGAUGAGAAUAUUUUGGCUGAGGU	73	0.168	24	N12	-1	0	0	0	0	0	1	1	3	35	90	1	0	0	0
scaffoldA01:7969042-7970072	Cluster_536	1031	623	7.393	110	0.459	.	AUGGGCCGGAACCAGAAAAAAACU	14	0.554	24	N5	0.7	2	0	0	3	3	13	71	51	73	398	6	2	1	0
scaffoldA01:7976197-7976542	Cluster_537	346	304	3.608	68	0.576	.	AAAAGCUUCUACACCCAGGUCUGG	35	0.424	24	N5	0.8	0	0	0	1	0	4	11	12	28	244	3	0	1	0
scaffoldA01:7981322-7981482	Cluster_538	161	113	1.341	36	0.646	.	ACGGACCGAGAGAGAACACAGAGU	11	0.593	24	N6	0.2	0	0	0	0	1	4	4	8	16	80	0	0	0	0
scaffoldA01:7990419-7990730	Cluster_539	312	104	1.234	103	0.635	.	AACCUCGGGUCUGUUAAAGAGACA	6	0.644	24	N5	0.1	0	0	0	0	1	1	4	7	14	75	2	0	0	0
scaffoldA01:7994201-7994645	Cluster_540	445	112	1.329	55	0.58	.	AGGCAUCACAAGCACAUGUUGCUU	13	0.509	24	N5	0.1	0	0	0	0	1	0	6	7	11	86	1	0	0	0
scaffoldA01:7995026-7995252	Cluster_541	227	211	2.504	211	0.839	+	AUCCGGACUCGAACUCAAGUGACG	92	0.242	24	N11	-1	0	0	0	1	1	1	21	4	25	158	0	0	0	0
scaffoldA01:7999143-7999667	Cluster_542	525	7681	91.151	16	0.999	+	AGAGCUUCCUUGAGUCCAUUC	2995	0.013	21	N5	-1	11	0	13	14	77	1642	5556	323	32	13	0	0	0	0
scaffoldA01:8003525-8004155	Cluster_543	631	330	3.916	316	0.718	.	AAAACUAAUGCUUGAUCAGCCUCU	47	0.324	24	N5	1	2	0	0	1	1	3	16	9	47	248	3	0	0	0
scaffoldA01:8009338-8009573	Cluster_544	236	119	1.412	83	0.269	.	UCCGCAAGCUUCCACAAGGUUCA	12	0.513	24	N6	0.4	0	0	0	0	3	3	5	1	32	72	3	0	0	0
scaffoldA01:8026586-8026770	Cluster_545	185	102	1.21	15	0.412	.	AUCAUACAAACCGCUACAAAUCGU	19	0.5	24	N6	0.4	0	0	0	0	1	2	6	3	15	74	1	0	0	0
scaffoldA01:8032982-8033308	Cluster_546	327	105	1.246	53	0.343	.	UUCCAAAUUAUAUGUCGUUUUCA	13	0.581	24	N5	0.9	0	0	1	1	2	1	5	1	35	59	0	0	0	0
scaffoldA01:8036502-8036785	Cluster_547	284	89	1.056	34	0.596	.	AUAUCGUAUGACUAAUGGUAAUAU	6	0.596	24	N6	0.4	0	0	0	0	0	3	3	4	18	61	0	0	0	0
scaffoldA01:8040147-8040940	Cluster_548	794	126	1.495	23	0.357	.	AAGAGACCUAGUAACAUACGCCUA	15	0.611	24	N5	0.1	0	1	1	0	1	3	2	8	10	99	1	0	0	0
scaffoldA01:8041834-8042153	Cluster_549	320	141	1.673	84	0.22	.	AUUGUACAUAGUCUAGGGACCGUU	13	0.61	24	N5	0.1	0	0	0	0	0	4	7	4	20	104	2	0	0	0
scaffoldA01:8042251-8042623	Cluster_550	373	407	4.83	258	0.312	.	AGGGGCCACCGACGACACAUGUCA	46	0.337	24	N5	0.4	4	1	0	0	4	9	12	10	60	305	2	0	0	0
scaffoldA01:8042725-8042873	Cluster_551	149	270	3.204	236	0.115	-	AGAGACCACCGACGACACAUGUCA	101	0.233	24	N11	-1	0	0	0	1	2	1	4	7	43	211	1	0	0	0
scaffoldA01:8059251-8059608	Cluster_552	358	198	2.35	88	0.556	.	AUUGUAGAUGGUCUUAGACGCGCG	25	0.52	24	N5	0.2	2	0	1	0	1	7	24	10	23	128	1	1	0	0
scaffoldA01:8068105-8070625	Cluster_553	2521	221	2.623	160	0.498	.	AGAUCCGCCUCUGAUUUUCUGGAA	5	0.747	24	N5	0.1	1	0	0	4	0	4	11	5	16	175	2	2	1	0
scaffoldA01:8071780-8071990	Cluster_554	211	415	4.925	414	0.754	.	AUAGACCGCACUGUCAUGUACCGU	91	0.26	24	N6	1.3	3	0	0	1	4	8	21	11	31	333	3	0	0	0
scaffoldA01:8076583-8077506	Cluster_555	924	160	1.899	47	0.544	.	UUCGUACUUUUUCUUUGGGAUU	4	0.85	21	N5	0.2	0	2	0	2	5	5	92	37	8	6	1	1	0	1
scaffoldA01:8090345-8090507	Cluster_556	163	893	10.597	45	0.974	+	GGGGGUGUAGCUCAUA	205	0.088	N	N2	-1	215	3	15	34	137	184	54	63	34	57	93	2	0	2
scaffoldA01:8104802-8104949	Cluster_557	148	613	7.275	102	0.806	+	AGGGACUAUUUACAUUGCUUGGGU	215	0.243	24	N11	-1	0	0	1	8	2	24	34	38	65	436	5	0	0	0
scaffoldA01:8112335-8112631	Cluster_558	297	132	1.566	48	0.348	.	CCGCACCGCAGUUGAACCGCUUA	14	0.485	24	N6	0.1	0	0	0	0	2	0	2	6	23	98	1	0	0	0
scaffoldA01:8127354-8127529	Cluster_559	176	131	1.555	120	0.695	.	AUUAUCGCUGUAGAAUCGUCUGUA	27	0.389	24	N6	0.4	0	0	0	3	0	4	3	4	19	97	1	0	0	0
scaffoldA01:8133954-8134284	Cluster_560	331	240	2.848	211	0.642	.	AGCUUCGAUUAAGAGACGGUUCCU	36	0.383	24	N5	0.3	0	0	0	1	4	2	10	8	44	170	0	1	0	0
scaffoldA01:8137665-8138197	Cluster_561	533	91	1.08	45	0.516	.	AGGUUUGAACCCAUCUUGGCAAAA	12	0.626	24	N5	0.3	0	0	1	0	1	5	6	6	10	61	1	0	0	0
scaffoldA01:8145770-8146778	Cluster_562	1009	232	2.753	189	0.496	.	ACUAGAUCACGACCCGCGCAACCG	9	0.711	21	N5	0.2	1	1	1	1	4	10	109	66	8	31	0	0	0	0
scaffoldA01:8148261-8148810	Cluster_563	550	218	2.587	39	0.326	.	ACUGUCCUAGUAGCUGAAUGUGAC	59	0.431	24	N5	0.7	0	0	1	0	2	5	5	8	25	172	0	0	0	0
scaffoldA01:8150650-8151495	Cluster_564	846	197	2.338	36	0.518	.	UUACUAAGGGCAAGUUGGGUCUUU	7	0.665	24	N5	0.1	1	1	1	0	4	2	9	4	26	147	2	0	0	0
scaffoldA01:8157257-8157351	Cluster_565	95	228	2.706	15	0.013	-	AAGCAAGCGCAUCUGGUGUAGUGGUA	65	0.246	26	N12	-1	1	2	0	1	14	8	12	7	9	43	17	72	13	29
scaffoldA01:8176483-8177064	Cluster_566	582	156	1.851	82	0.654	.	AGAGGCCGCAAAAAGUUUAAAAAA	22	0.462	24	N5	0.8	0	0	1	2	2	5	10	2	14	114	6	0	0	0
scaffoldA01:8177165-8177812	Cluster_567	648	142	1.685	74	0.521	.	AAAUCGAAAACCCUAAGCCGCCGC	6	0.711	24	N5	0.1	0	0	0	2	1	2	7	4	14	111	1	0	0	0
scaffoldA01:8191644-8192855	Cluster_568	1212	124	1.472	42	0.5	.	ACUCCGCAUGUUAAGACACAACAC	9	0.806	24	N5	0.1	0	0	0	0	0	1	2	10	14	96	1	0	0	0
scaffoldA01:8194473-8195015	Cluster_569	543	457	5.423	304	0.479	.	AAAGCUGGCUGAGUCUUCACGAUG	44	0.475	24	N5	0.6	1	0	2	2	3	4	25	17	59	339	4	1	0	0
scaffoldA01:8197812-8198087	Cluster_570	276	561	6.657	199	0.326	.	AUACGCUAGGCACUGGUUCACCGC	76	0.333	24	N6	1.5	1	0	0	0	4	10	62	16	60	406	2	0	0	0
scaffoldA01:8210517-8210743	Cluster_571	227	167	1.982	75	0.665	.	AUAAAAAUGUUGGUUUCACUCCUG	27	0.395	24	N6	0.2	2	0	0	1	1	0	5	3	24	131	0	0	0	0
scaffoldA01:8225053-8225598	Cluster_572	546	298	3.536	263	0.497	.	AAACCGACGUCUGGGUGUGUCCCC	12	0.544	24	N5	0.4	0	0	1	0	3	8	15	20	45	197	7	1	0	1
scaffoldA01:8247379-8247930	Cluster_573	552	336	3.987	201	0.438	.	ACUAGAUCUUUUCUCCGCGCUAUG	9	0.58	24	N5	0.6	0	0	1	3	0	8	14	11	35	262	1	0	1	0
scaffoldA01:8251826-8252084	Cluster_574	259	105	1.246	9	0.114	-	AUAUAGGCCUCUUUCUGACACAUG	70	0.229	24	N11	-1	0	0	0	0	0	0	2	2	6	93	2	0	0	0
scaffoldA01:8252350-8252678	Cluster_575	329	93	1.104	44	0.57	.	ACGACUUGAUGACGUGGCAUCACA	9	0.731	24	N5	0.5	1	0	0	0	0	2	1	6	10	69	2	0	0	2
scaffoldA01:8261887-8262253	Cluster_576	367	322	3.821	140	0.528	.	AACGUUUAGGCCGAAGAAUUUCAG	80	0.345	24	N5	1.9	2	0	2	1	1	6	8	15	35	251	1	0	0	0
scaffoldA01:8305939-8306356	Cluster_577	418	216	2.563	199	0.741	.	ACUAGACUUUGAUCCGCGUGACCG	29	0.394	24	N5	0.2	0	0	2	0	1	0	13	7	40	150	3	0	0	0
scaffoldA01:8321637-8322012	Cluster_578	376	130	1.543	109	0.631	.	AUUCCCAGGAGAGAGAAUGUGAAA	10	0.577	24	N5	0.2	0	0	0	1	0	4	6	1	17	100	1	0	0	0
scaffoldA01:8348582-8349046	Cluster_579	465	164	1.946	45	0.53	.	GCUCUGAGCCGCUUAGUCGAUCGG	6	0.652	24	N5	0.2	0	2	1	1	2	0	15	11	22	108	2	0	0	0
scaffoldA01:8361773-8361889	Cluster_580	117	113	1.341	52	0.257	.	AAACCCGGCCCGGACACUGAACCG	21	0.496	24	N6	0.4	2	0	2	0	2	1	6	1	16	81	2	0	0	0
scaffoldA01:8365501-8365793	Cluster_581	293	108	1.282	50	0.417	.	GAACGACGAGGAAUAAUGCAUUCU	10	0.611	24	N6	0	0	0	0	0	0	4	7	4	20	71	2	0	0	0
scaffoldA01:8372067-8372186	Cluster_582	120	2999	35.589	4	0.999	+	UAGACCAUUUGUGAGAAGGGA	2562	0.007	21	N12	-1	76	0	26	78	31	216	2563	8	0	1	0	0	0	0
scaffoldA01:8426810-8427228	Cluster_583	419	122	1.448	2	0.672	.	AUAACUUACCGGCAGCGUUCGAGA	25	0.484	24	N5	0.4	0	0	1	1	1	3	5	5	17	87	2	0	0	0
scaffoldA01:8430879-8431393	Cluster_584	515	327	3.881	32	0.327	.	AAACCAAGUUUUUGUUCACAAAGU	56	0.336	24	N5	0.6	0	0	1	1	1	5	10	6	28	271	3	1	0	0
scaffoldA01:8436125-8436471	Cluster_585	347	401	4.759	364	0.711	.	CUUAGUUUUUUGGUUGUAGACUA	53	0.364	24	N5	0.7	1	1	1	0	1	6	14	8	106	258	4	0	0	1
scaffoldA01:8436762-8437104	Cluster_586	343	322	3.821	193	0.345	.	AUGCUUUAUUUGUUGGGGGUGAUU	9	0.503	24	N5	0.3	1	0	1	2	1	3	14	8	58	232	1	0	0	1
scaffoldA01:8473296-8474099	Cluster_587	804	153	1.816	130	0.477	.	AAAUCUCCGCUGUCAGAGUUAGCC	10	0.621	24	N5	0.1	1	1	1	1	0	2	6	1	19	118	3	0	0	0
scaffoldA01:8474190-8474675	Cluster_588	486	132	1.566	119	0.455	.	AUAUAGGCUAACUCUGACAGCGGA	19	0.568	24	N5	0.1	0	0	0	1	2	1	3	0	16	108	1	0	0	0
scaffoldA01:8485191-8485418	Cluster_589	228	194	2.302	184	0.258	.	AAGCUGCCACGUGACGAAUAUAGU	18	0.448	24	N6	0.1	0	0	0	5	2	4	5	4	19	154	1	0	0	0
scaffoldA01:8493638-8494253	Cluster_590	616	161	1.911	98	0.522	.	AAACCCAAGACUAGACUUAAGAAA	6	0.689	24	N5	0.1	0	0	0	0	1	3	8	7	19	120	3	0	0	0
scaffoldA01:8495049-8495980	Cluster_591	932	165	1.958	110	0.539	.	UACAAACUUUGAAGUCGUACCAAA	8	0.606	24	N5	0.2	1	0	0	0	2	1	9	3	38	104	7	0	0	0
scaffoldA01:8505758-8506200	Cluster_592	443	903	10.716	765	0.417	.	ACACCGACGUAAAACUAAAUAAGC	221	0.276	24	N5	4.8	2	0	0	5	7	12	32	30	81	730	4	0	0	0
scaffoldA01:8513935-8514214	Cluster_593	280	178	2.112	142	0.607	.	AAGCGGAUAACGGGUACGCU	11	0.646	21	N6	0.3	2	0	0	1	2	26	70	52	2	18	2	1	0	2
scaffoldA01:8514455-8515322	Cluster_594	868	214	2.54	139	0.57	.	CUGUGCCGAACCACAUGCGUG	8	0.752	21	N5	0.2	0	0	2	0	4	10	126	57	7	6	2	0	0	0
scaffoldA01:8522967-8523619	Cluster_595	653	117	1.388	42	0.821	+	AAUCUCAGUUGGUCAGAGCUUCGU	7	0.709	24	N5	-1	0	0	0	1	0	4	5	2	15	86	3	1	0	0
scaffoldA01:8546341-8546787	Cluster_596	447	198	2.35	159	0.53	.	GGGCCGGUCUCGAGCAUAAGCGAG	11	0.576	24	N5	0.2	0	0	3	5	0	4	11	10	33	128	3	1	0	0
scaffoldA01:8547078-8547578	Cluster_597	501	2199	26.096	1663	0.638	.	GAGGUCAACCGACUAGUCCCACGA	130	0.177	24	N5	2.2	8	0	5	13	16	44	125	94	361	1508	22	2	0	1
scaffoldA01:8561424-8562554	Cluster_598	1131	121	1.436	98	0.587	.	AUUAGAACCCCGGUUAAUGCUGCU	4	0.802	24	N5	0.1	0	0	0	0	0	0	3	8	18	92	0	0	0	0
scaffoldA01:8566124-8566955	Cluster_599	832	121	1.436	62	0.529	.	UAUAGUGUGAAACCGUUGGUG	3	0.793	21	N5	0.1	0	3	0	5	1	1	59	43	4	5	0	0	0	0
scaffoldA01:8578887-8579179	Cluster_600	293	256	3.038	96	0.453	.	AUAGUGCGACACAUAGGAUUAGUG	31	0.383	24	N6	0.4	0	0	0	1	1	5	9	3	40	196	1	0	0	0
scaffoldA01:8582301-8582706	Cluster_601	406	818	9.707	275	0.341	.	AUAGUGCGACACAUAGGAUUAGUG	97	0.24	24	N5	0.3	1	0	5	4	4	3	14	13	92	680	2	0	0	0
scaffoldA01:8587636-8587777	Cluster_602	142	234	2.777	224	0.415	.	UCUGCUUCUCUGUUUAGUCGGAUU	29	0.316	24	N6	0.4	1	0	0	1	1	2	3	6	18	200	2	0	0	0
scaffoldA01:8596541-8596915	Cluster_603	375	913	10.835	794	0.387	.	AUAGUGUGUCAAAUUGUGAAUGGU	96	0.299	24	N5	1.9	3	0	2	2	5	13	31	29	139	683	6	0	0	0
scaffoldA01:8613946-8614185	Cluster_604	240	117	1.388	29	0.436	.	AAAAGCGGUGCGGAAUUGAAGUGC	10	0.581	24	N6	0	0	0	0	0	1	0	6	4	12	91	2	0	1	0
scaffoldA01:8629661-8629863	Cluster_605	203	93	1.104	67	0.624	.	AACAAAGUCCAAACGGGUUAAGGU	8	0.656	24	N6	0.1	0	0	0	2	2	2	4	2	16	63	2	0	0	0
scaffoldA01:8630720-8631340	Cluster_606	621	124	1.472	59	0.411	.	GAAACGAUUGAUCUGUCAGAUUA	5	0.742	24	N5	0.1	1	0	1	0	0	1	8	6	22	84	1	0	0	0
scaffoldA01:8632902-8633685	Cluster_607	784	278	3.299	167	0.446	.	AUAGGUUUAAGUUUGUUAUGGGCC	15	0.579	24	N5	0.4	1	0	0	0	5	5	14	8	35	207	3	0	0	0
scaffoldA01:8642356-8642734	Cluster_608	379	460	5.459	454	0.485	.	ACCACCAAGCCACAAACGCACAGU	72	0.283	24	N5	0.7	0	0	1	2	2	9	24	11	52	354	4	0	0	1
scaffoldA01:8723800-8723968	Cluster_609	169	91	1.08	89	0.143	-	AAAAGCGUUCCUAGGUCACUUG	25	0.341	22	N11	-1	0	0	2	0	0	3	29	33	3	21	0	0	0	0
scaffoldA01:8729397-8729589	Cluster_610	193	152	1.804	88	0.461	.	AGAGCUAUGGAGUCCACCAAAAAG	14	0.507	24	N6	0.1	1	0	4	0	1	4	6	4	21	110	1	0	0	0
scaffoldA01:8803384-8803862	Cluster_611	479	548	6.503	52	0.301	.	AGGCUCGGACUGAUUAACAACGCA	85	0.288	24	N5	1.6	0	0	0	1	6	4	18	9	51	453	5	0	0	1
scaffoldA01:8804274-8804528	Cluster_612	255	460	5.459	386	0.607	.	AUACUAGAAGUGGCUUAAUCAUCU	105	0.241	24	N6	1	3	0	3	3	4	7	30	13	43	345	9	0	0	0
scaffoldA01:8822290-8822555	Cluster_613	266	612	7.263	45	0.08	-	AAACCGCUUCAAACCGCUAUGAAU	170	0.155	24	N12	-1	0	0	1	2	2	1	17	10	45	529	5	0	0	0
scaffoldA01:8985890-8986506	Cluster_614	617	242	2.872	128	0.628	.	AUUUAAAACUAGGCUCCGCGUAAU	20	0.541	24	N5	0.2	0	0	0	1	6	7	5	8	26	184	5	0	0	0
scaffoldA01:8992935-8993099	Cluster_615	165	192	2.278	42	0.255	.	AGAGACUUUUGUUGUAGUUAAAUU	50	0.427	24	N6	2.2	0	0	0	0	0	1	4	5	33	149	0	0	0	0
scaffoldA01:8997900-8998096	Cluster_616	197	228	2.706	52	0.452	.	AAAAAGAGACCCCAUCCUAUGUGG	31	0.36	24	N6	0.5	1	0	1	1	1	7	17	6	22	172	0	0	0	0
scaffoldA01:8998988-8999336	Cluster_617	349	92	1.092	62	0.543	.	AAAAAUGUGCCUCUCUCCUUAGAG	10	0.63	24	N5	0.2	0	0	0	0	0	1	5	4	9	73	0	0	0	0
scaffoldA01:9064921-9065070	Cluster_618	150	88	1.044	78	0.784	.	AUAUAUAUAUAUACUAGGGCCGUC	13	0.466	24	N6	0.3	0	0	0	1	4	3	10	12	11	46	1	0	0	0
scaffoldA01:9065225-9066017	Cluster_619	793	415	4.925	211	0.735	.	AGGAACCGACUUUAUGACGUG	53	0.448	24	N5	3.1	2	0	1	10	7	16	69	17	61	230	2	0	0	0
scaffoldA01:9066356-9066613	Cluster_620	258	218	2.587	99	0.394	.	GAAAAGGCAGGCUAAGGUAAUUUU	14	0.427	24	N6	0.5	0	0	0	0	2	2	11	8	24	168	3	0	0	0
scaffoldA01:9073621-9073705	Cluster_621	85	155	1.839	149	0.323	.	AUUCCGGUUUGGUUAUCCAUAUCA	47	0.316	24	N6	1.3	0	0	0	0	3	3	9	4	23	112	1	0	0	0
scaffoldA01:9078462-9078740	Cluster_622	279	88	1.044	43	0.716	.	ACGGUGGUGUGGUGCAGAAUUAGG	10	0.648	24	N6	0	0	0	1	0	2	4	5	1	9	66	0	0	0	0
scaffoldA01:9098748-9099495	Cluster_623	748	474	5.625	113	0.589	.	AAAUCGCUUGAUCAUAAAUGUUCA	119	0.361	24	N5	3.4	0	0	1	2	5	3	11	9	70	369	3	0	0	1
scaffoldA01:9122200-9122488	Cluster_624	289	136	1.614	31	0.669	.	AAAAAAUAGAGUGCCUUUGGAGAU	14	0.397	24	N6	0.1	0	0	0	1	3	2	12	6	10	102	0	0	0	0
scaffoldA01:9137698-9138294	Cluster_625	597	284	3.37	156	0.391	.	AAUAGAAUGGCCGUUAGACGAAAA	25	0.514	24	N5	0.6	0	1	0	0	3	4	7	17	35	210	7	0	0	0
scaffoldA01:9145770-9146245	Cluster_626	476	187	2.219	44	0.647	.	AAAUAAGAGAUAUAAAAGCCGGUU	64	0.337	24	N5	1.1	0	0	0	0	0	1	4	3	19	157	3	0	0	0
scaffoldA01:9167891-9168036	Cluster_627	146	86	1.021	85	0.488	.	AUGAUAAUUAACUACCUGCAAAUG	6	0.605	24	N6	0.2	1	0	0	5	2	1	4	9	10	54	0	0	0	0
scaffoldA01:9183738-9184147	Cluster_628	410	108	1.282	104	0.38	.	CUCUACGAUCACUUUAACAAAAUA	5	0.676	24	N5	0.1	0	0	0	1	0	1	6	4	25	71	0	0	0	0
scaffoldA01:9187810-9188699	Cluster_629	890	145	1.721	126	0.517	.	AUAACCUUGUACGCUUUUUUCACA	6	0.69	24	N5	0.1	0	0	0	1	0	1	7	5	14	116	1	0	0	0
scaffoldA01:9205581-9206541	Cluster_630	961	161	1.911	93	0.547	.	UUUGAGUUUUUUUUAGUUGUU	3	0.807	21	N5	0.1	2	0	2	2	0	9	90	42	11	3	0	0	0	0
scaffoldA01:9227387-9227927	Cluster_631	541	88	1.044	19	0.75	.	AGAGACUAAAUGUAACAUGACUUU	26	0.534	24	N5	0.7	0	0	0	0	1	0	6	4	16	61	0	0	0	0
scaffoldA01:9230784-9231580	Cluster_632	797	119	1.412	89	0.613	.	AGUGGCCACGUUAGACUAUUGUUU	8	0.664	24	N5	0.1	0	0	1	1	0	3	3	2	12	93	2	0	0	2
scaffoldA01:9239301-9239723	Cluster_633	423	1111	13.184	376	0.635	.	AGACUUACGCCUAACUGCAUCACC	138	0.19	24	N5	3.1	1	0	0	4	5	19	41	23	100	907	8	3	0	0
scaffoldA01:9271758-9271964	Cluster_634	207	86	1.021	9	0.43	.	UUUAAAGACUGCAAUCCAUGUUUC	13	0.581	24	N6	0	0	0	0	0	3	0	5	2	12	61	3	0	0	0
scaffoldA01:9297237-9297502	Cluster_635	266	196	2.326	162	0.719	.	AUGGGAAAGUGACUCGCGAUAUCG	27	0.449	24	N6	0.2	0	0	0	0	0	1	5	7	35	145	3	0	0	0
scaffoldA01:9316825-9317189	Cluster_636	365	230	2.729	188	0.43	.	GACUGGUGACGGCUAAGAAGGAAU	17	0.443	24	N5	0.3	3	0	1	2	2	3	11	5	34	167	2	0	0	0
scaffoldA01:9317815-9318038	Cluster_637	224	120	1.424	62	0.342	.	CUUAAGCCUUUCACAUAUCACAAU	6	0.542	24	N6	0.2	0	0	2	2	0	2	10	1	20	83	0	0	0	0
scaffoldA01:9342884-9343145	Cluster_638	262	160	1.899	157	0.369	.	AUGGGCCUCUGAUAUUUCCAAGGU	29	0.487	24	N6	0.3	1	1	0	2	1	6	13	7	28	97	4	0	0	0
scaffoldA01:9349995-9350359	Cluster_639	365	185	2.195	18	0.654	.	GAACUUGAUCUUUAUACUGAACCA	19	0.514	24	N5	0.2	0	0	1	1	0	4	8	3	18	149	1	0	0	0
scaffoldA01:9397942-9398330	Cluster_640	389	224	2.658	57	0.545	.	AAGGAUGCUUGGUGUGGCGACACG	36	0.433	24	N5	0.2	0	0	0	0	4	4	9	2	23	178	4	0	0	0
scaffoldA01:9443388-9443537	Cluster_641	150	155	1.839	98	0.465	.	AAAUCAUUGUGAAGCUGCGACGUG	18	0.426	24	N6	0.1	0	0	0	0	1	1	3	5	26	119	0	0	0	0
scaffoldA01:9444369-9444566	Cluster_642	198	95	1.127	4	0.916	+	ACCGACUAAAUUGUAGUGAAAUGA	42	0.242	24	N11	-1	0	0	0	0	0	1	0	1	17	74	2	0	0	0
scaffoldA01:9468511-9469274	Cluster_643	764	159	1.887	25	0.56	.	AUCCAUGCGGGCCUGCCUCCUAAG	13	0.566	24	N5	0.2	0	0	0	2	2	1	9	8	22	112	1	2	0	0
scaffoldA01:9477443-9477961	Cluster_644	519	191	2.267	153	0.581	.	AUAACCGACGUUCACUAAACAUGU	14	0.565	24	N5	0.1	0	0	0	1	2	3	9	12	21	139	3	1	0	0
scaffoldA01:9483048-9483713	Cluster_645	666	276	3.275	193	0.536	.	AAUAAUAAAAUAAAUUGGCGGAAA	18	0.522	24	N5	0.2	0	0	0	0	1	4	15	8	38	203	5	0	2	0
scaffoldA01:9544524-9545057	Cluster_646	534	127	1.507	118	0.378	.	AAUAGUAUUGAUAUGCGUGGUACC	12	0.535	24	N5	0.1	0	0	0	0	0	4	11	5	9	94	4	0	0	0
scaffoldA01:9579402-9579651	Cluster_647	250	114	1.353	13	0.623	.	GAUCUUACGGCCCACAGUCUGCAG	7	0.623	24	N6	0.2	0	1	0	0	2	0	3	5	18	85	0	0	0	0
scaffoldA01:9583832-9584841	Cluster_648	1010	134	1.59	41	0.515	.	AAAAUUGUUAUGAUUUGCUUGGUC	10	0.642	24	N5	0	0	0	0	1	2	3	4	4	24	95	1	0	0	0
scaffoldA01:9587222-9588105	Cluster_649	884	396	4.699	161	0.369	.	AUAGGAGAGUAAGGGACAGCCCUU	34	0.576	24	N5	0.8	1	0	2	2	1	9	31	17	55	275	3	0	0	0
scaffoldA01:9607641-9607940	Cluster_650	300	464	5.506	133	0.453	.	AGGCAGCCGUACUUUCCACCAUUA	34	0.455	24	N6	0.2	2	0	2	5	3	9	22	19	71	329	2	0	0	0
scaffoldA01:9616950-9617416	Cluster_651	467	299	3.548	110	0.622	.	AUGGGCUCUGAAAUGUUUACUUCG	36	0.525	24	N5	1.3	1	0	0	1	3	5	16	15	37	220	1	0	0	0
scaffoldA01:9625190-9625623	Cluster_652	434	432	5.127	189	0.475	.	AUAAAAUCCACAGCACUUCUUUGA	40	0.384	24	N5	0.7	1	0	1	12	5	11	19	10	39	328	5	0	1	0
scaffoldA01:9628353-9628869	Cluster_653	517	88	1.044	27	0.216	.	AAUAAGCAAACUCUCUUGGCA	3	0.818	21	N5	0	1	0	0	4	0	4	37	31	2	4	4	0	0	1
scaffoldA01:9630169-9630879	Cluster_654	711	145	1.721	61	0.248	.	UCGGUGCUUGUUGUAUUAACGG	5	0.814	21	N5	0.1	0	1	2	2	9	8	77	29	3	8	2	2	0	2
scaffoldA01:9691202-9691541	Cluster_655	340	182	2.16	8	0.94	+	AUCAGAGUGGCGCAGCGG	33	0.264	18	N5	-1	3	12	18	34	21	6	21	6	14	7	6	14	9	11
scaffoldA01:9731255-9731586	Cluster_656	332	140	1.661	62	0.321	.	AAAUCAUUGUAAGACUGUCACGUG	42	0.371	24	N5	0.4	0	0	0	0	1	1	0	0	13	125	0	0	0	0
scaffoldA01:9733659-9733899	Cluster_657	241	428	5.079	361	0.75	.	GUGGAAGCGACACAUAGGAAAGUG	246	0.245	24	N6	9.4	0	0	0	3	7	2	12	5	33	362	3	1	0	0
scaffoldA01:9744610-9745140	Cluster_658	531	89	1.056	62	0.629	.	AAUUUGCCAACGAUACUCAAAAGA	4	0.742	24	N5	0.1	0	0	0	0	1	2	6	3	5	69	2	1	0	0
scaffoldA01:9751087-9751224	Cluster_659	138	166	1.97	108	0.265	.	AUCCGCCUAUUCGUUAGUACUGUU	36	0.283	24	N6	0.3	0	0	0	2	0	0	2	2	12	146	2	0	0	0
scaffoldA01:9756525-9757018	Cluster_660	494	325	3.857	207	0.274	.	AGUGUGCCUCCAGCAACAUGUGUU	62	0.289	24	N5	1.4	0	0	1	1	7	10	9	6	44	245	2	0	0	0
scaffoldA01:9758327-9759292	Cluster_661	966	191	2.267	122	0.555	.	AUAUGCGCUUUGUCAUGAUGUGGA	10	0.628	24	N5	0.1	0	0	1	1	0	1	4	6	30	148	0	0	0	0
scaffoldA01:9760203-9760518	Cluster_662	316	190	2.255	139	0.684	.	AAUGGUUUCCUUGCUCUGUGUGCA	50	0.468	24	N5	0.7	0	0	0	1	3	5	6	7	28	139	1	0	0	0
scaffoldA01:9760773-9762371	Cluster_663	1599	368	4.367	316	0.394	.	AAUUCGGAUACCUAUUCAGAUACG	18	0.663	21	N5	0.6	0	0	0	0	6	7	133	65	23	133	1	0	0	0
scaffoldA01:9767852-9768142	Cluster_664	291	109	1.294	66	0.495	.	ACUCUUUUAGGCCAUCUGCAUUAG	19	0.505	24	N6	0.1	0	0	0	1	0	4	2	3	10	87	2	0	0	0
scaffoldA01:9780077-9780316	Cluster_665	240	269	3.192	228	0.606	.	UUUCGUUGUUUACAUAGAUCAAGA	31	0.431	24	N6	1	0	0	0	4	3	2	13	10	39	197	1	0	0	0
scaffoldA01:9787002-9787501	Cluster_666	500	811	9.624	706	0.649	.	AAUCGCGGGCCACCAUGUAUCGUG	165	0.275	24	N5	2.1	1	1	6	5	5	18	39	20	94	611	9	1	1	0
scaffoldA01:9790689-9790906	Cluster_667	218	165	1.958	149	0.315	.	AAAUCUACCUAGGCGUCCGUGUAG	13	0.442	24	N6	0.2	0	0	0	1	0	2	7	5	18	131	1	0	0	0
scaffoldA01:9793499-9794239	Cluster_668	741	377	4.474	347	0.581	.	ACUAGCGAGUUAACAAAAAUCGGA	40	0.347	24	N5	0.5	0	0	0	4	5	2	15	25	74	251	0	1	0	0
scaffoldA01:9796367-9796667	Cluster_669	301	231	2.741	212	0.247	.	AGACCAAGGCCGUCACGUGUCGUG	73	0.273	24	N5	1.2	0	0	0	2	2	3	6	4	23	190	0	1	0	0
scaffoldA01:9796811-9797479	Cluster_670	669	246	2.919	58	0.305	.	AUGUGGGACCCAGCCGAGAGAGAA	12	0.573	24	N5	0.2	0	0	1	1	1	3	7	9	32	189	3	0	0	0
scaffoldA01:9817550-9818191	Cluster_671	642	126	1.495	59	0.484	.	AGGCGGUGACGACGUGUGACGCGU	6	0.706	24	N5	0.1	3	0	1	1	1	1	7	4	23	84	1	0	0	0
scaffoldA01:9819535-9820048	Cluster_672	514	100	1.187	59	0.55	.	AACUAAGAAAAACUAAGAACCGUC	9	0.66	24	N5	0	0	0	0	0	2	0	3	3	21	71	0	0	0	0
scaffoldA01:9825387-9825840	Cluster_673	454	594	7.049	12	0.443	.	ACUCCACCGAUACAUAGCGAUCCG	80	0.226	24	N5	0.9	1	0	0	0	6	5	16	14	53	496	2	1	0	0
scaffoldA01:9829457-9830468	Cluster_674	1012	96	1.139	48	0.365	.	GAAGCUGAAAGGAUGUAUAAUGUC	3	0.854	24	N5	0	0	0	2	0	0	4	5	1	15	68	1	0	0	0
scaffoldA01:9830633-9831350	Cluster_675	718	429	5.091	259	0.476	.	UUCGGGCUUUGCUCAGUUGGGCUU	35	0.434	24	N5	1	1	0	0	1	8	6	19	15	38	335	6	0	0	0
scaffoldA01:9841426-9841616	Cluster_676	191	834	9.897	667	0.313	.	AUGGAAGGCCUAGACUAAUCUCCA	151	0.259	24	N6	5.4	2	0	0	6	6	17	53	13	120	609	8	0	0	0
scaffoldA01:9858796-9859594	Cluster_677	799	288	3.418	83	0.493	.	AUGGGCCAAACACCGUUUUACGUG	16	0.583	24	N5	0.5	3	0	0	2	2	5	15	10	26	223	2	0	0	0
scaffoldA01:9861934-9862669	Cluster_678	736	261	3.097	244	0.64	.	ACUCCGAUUCUGUCCGAUCAAGAC	12	0.594	24	N5	0.2	0	0	1	1	5	3	9	14	36	186	6	0	0	0
scaffoldA01:9875046-9875364	Cluster_679	319	348	4.13	338	0.466	.	ACUUAACAUGGUCCAGAGCCGGUG	29	0.379	24	N5	0.4	0	0	0	2	0	13	13	13	60	243	4	0	0	0
scaffoldA01:9878126-9878450	Cluster_680	325	385	4.569	246	0.634	.	AAAUAAAAAAGCUAAGAACCGGUU	73	0.226	24	N5	0.9	0	1	0	1	1	2	4	9	62	301	4	0	0	0
scaffoldA01:9896074-9896286	Cluster_681	213	115	1.365	28	0.304	.	UUGAAGCGGUUUAGAGCGAUUUA	28	0.548	24	N6	0.5	0	0	0	0	3	3	3	6	39	60	1	0	0	0
scaffoldA01:9905987-9906243	Cluster_682	257	486	5.767	299	0.387	.	AAAUCCACCGGGCCUAAGAUUUCG	40	0.379	24	N6	1.5	2	0	4	0	7	8	23	15	61	357	8	1	0	0
scaffoldA01:9916979-9917910	Cluster_683	932	719	8.532	208	0.363	.	CUUGGCCCAUUAAGUUAUAAAAU	72	0.37	24	N5	1.9	0	1	5	9	19	12	45	24	158	442	4	0	0	0
scaffoldA01:9929591-9930166	Cluster_684	576	97	1.151	35	0.773	.	CCUAAAGACAGCUACACGGUG	3	0.845	21	N5	0.1	1	2	1	9	8	11	38	9	1	6	8	2	1	0
scaffoldA01:9930289-9931139	Cluster_685	851	156	1.851	78	0.808	+	UUGGCUUGGCCUAAUAGGGCA	5	0.846	21	N5	-1	0	1	5	3	8	13	65	26	10	9	2	7	3	4
scaffoldA01:9933519-9933843	Cluster_686	325	90	1.068	5	0.178	-	AUGAACGACACGUCACCAGAAAUU	36	0.311	24	N5	-1	0	0	0	0	0	1	3	0	6	79	1	0	0	0
scaffoldA01:9934198-9934455	Cluster_687	258	407	4.83	47	0.327	.	AAACUCAAGUCCGGAUGACAUGGC	29	0.334	24	N6	0.8	0	0	1	1	10	9	29	15	56	280	6	0	0	0
scaffoldA01:9943613-9944718	Cluster_688	1106	162	1.922	130	0.574	.	UAUUUCGUGUUCUGAUUGCUUGCG	10	0.605	24	N5	0.1	0	0	1	1	0	1	5	5	26	123	0	0	0	0
scaffoldA01:9948059-9948284	Cluster_689	226	250	2.967	213	0.572	.	AAAUUAGAACAGAAGAGUCACGUG	15	0.452	24	N6	0.1	0	0	1	1	1	9	19	10	16	192	1	0	0	0
scaffoldA01:9948832-9949095	Cluster_690	264	98	1.163	25	0.367	.	ACACUGUCUUAACUGUCGGUUAAC	8	0.571	24	N6	0.3	0	0	0	0	0	0	6	11	12	68	0	1	0	0
scaffoldA01:9974519-9974726	Cluster_691	208	211	2.504	64	0.351	.	AUAAACUUGGUUUGGUGCUAUCCU	13	0.536	24	N6	0.1	0	0	0	3	2	7	9	3	37	145	3	1	0	1
scaffoldA01:9976111-9976936	Cluster_692	826	131	1.555	68	0.389	.	AACUACGCUAGGCGCUAUUCAAAU	9	0.611	24	N5	0.1	0	0	0	0	0	1	5	2	21	100	2	0	0	0
scaffoldA01:9980704-9980960	Cluster_693	257	94	1.116	41	0.511	.	AUACUGACGUUACUGUGUUCCUUC	7	0.606	24	N6	0.1	0	0	0	1	0	2	10	3	4	74	0	0	0	0
scaffoldA01:9989281-9989607	Cluster_694	327	197	2.338	56	0.472	.	AUCGGCUGCUACUAUUUUAUAACU	27	0.497	24	N5	0.5	0	0	0	1	1	6	18	7	29	133	2	0	0	0
scaffoldA01:9997578-9997805	Cluster_695	228	118	1.4	3	0.712	.	AUUCAUGUUCCAAGAGCGCGCAAU	31	0.364	24	N6	0.2	0	0	0	0	1	3	2	2	16	92	2	0	0	0
scaffoldA01:10000585-10000838	Cluster_696	254	103	1.222	20	0.748	.	AAGCCCGUAUUCAAUGUUUUCAGA	11	0.573	24	N6	0.1	0	0	0	0	1	1	6	4	10	81	0	0	0	0
scaffoldA01:10002228-10003569	Cluster_697	1342	171	2.029	56	0.228	.	CUUCUCCACCAGCGCCUAUGCC	3	0.918	21	N5	0.4	4	4	3	12	6	15	62	26	3	14	9	6	3	4
scaffoldA01:10004453-10004795	Cluster_698	343	105	1.246	105	0.486	.	AAAUCAUGAAAAAAGUGUCCUUCC	20	0.524	24	N5	0.1	0	0	0	1	1	1	6	2	10	82	2	0	0	0
scaffoldA01:10005870-10006401	Cluster_699	532	169	2.006	151	0.675	.	UUUUUGGUCCAGAUUAAUACAGCU	8	0.686	24	N5	0.2	0	0	1	3	1	3	10	9	28	114	0	0	0	0
scaffoldA01:10006531-10007606	Cluster_700	1076	322	3.821	261	0.54	.	UGGACACACUAUCAUGGACAAUGU	13	0.652	24	N5	0.6	0	1	0	0	5	5	14	15	57	222	3	0	0	0
scaffoldA01:10018245-10019193	Cluster_701	949	170	2.017	100	0.371	.	AAAUGGACUAGCGGAAUGUGCCGG	22	0.547	24	N5	0.2	1	0	0	0	7	4	16	11	21	108	2	0	0	0
scaffoldA01:10035071-10035239	Cluster_702	169	4312	51.171	69	0.684	.	AGAGAAGAUUAGCAUGGCCCC	212	0.157	21	N6	8.7	9	24	25	112	125	258	1046	1004	406	1008	146	79	51	19
scaffoldA01:10041364-10042489	Cluster_703	1126	415	4.925	413	0.586	.	AAAACUGAAGUCCAUUAAAGAGCC	28	0.52	24	N5	0.8	2	0	0	0	0	3	20	12	44	330	4	0	0	0
scaffoldA01:10049922-10050334	Cluster_704	413	139	1.65	24	0.54	.	AUCGGGGAGUACACCAUCAACACA	33	0.532	24	N5	1	0	0	1	3	0	2	2	7	10	111	2	1	0	0
scaffoldA01:10082616-10082770	Cluster_705	155	150	1.78	1	0.84	+	AUGGAAUGACAUGGCAGUUUGGUU	66	0.207	24	N11	-1	0	0	0	0	0	1	1	8	18	122	0	0	0	0
scaffoldA01:10121239-10121845	Cluster_706	607	139	1.65	81	0.41	.	CGUCACCUCAGCUUAUUAGAAAAU	10	0.619	24	N5	0.5	1	0	0	0	2	6	4	6	11	106	3	0	0	0
scaffoldA01:10127014-10127734	Cluster_707	721	205	2.433	21	0.4	.	AACUGAUAAUGCUUUUGAUUUUUC	57	0.483	24	N5	1.2	1	0	0	1	0	3	10	8	14	167	1	0	0	0
scaffoldA01:10136994-10137377	Cluster_708	384	136	1.614	121	0.765	.	AAACCGUACCGCAGUAACCAAUCU	34	0.419	24	N5	0.6	0	0	0	1	1	0	2	3	20	107	2	0	0	0
scaffoldA01:10137468-10137756	Cluster_709	289	135	1.602	55	0.4	.	AAAUUGUGAGAAGGGCUAUCUAAU	14	0.615	24	N6	0.2	2	0	1	2	1	2	12	3	14	95	3	0	0	0
scaffoldA01:10152585-10153266	Cluster_710	682	208	2.468	127	0.668	.	AAGGCGCGGAUUAUCACAUAGUUU	30	0.49	24	N5	1.2	0	0	1	0	0	4	7	2	41	153	0	0	0	0
scaffoldA01:10158813-10159286	Cluster_711	474	86	1.021	14	0.605	.	UUCCUAACUUACUACUAUCCAUGU	16	0.535	24	N5	0.2	0	0	1	0	2	2	4	3	4	68	2	0	0	0
scaffoldA01:10161651-10161988	Cluster_712	338	103	1.222	50	0.544	.	GUUUCCGACCAUAAACUGAUCAUU	6	0.67	24	N5	0.1	0	0	1	1	0	3	7	5	10	73	3	0	0	0
scaffoldA01:10166183-10166727	Cluster_713	545	103	1.222	67	0.495	.	AUCUGGAAAGUCAAUGAGAGCUCA	5	0.796	24	N5	0.1	0	0	2	1	0	0	2	6	15	77	0	0	0	0
scaffoldA01:10187156-10187355	Cluster_714	200	233	2.765	107	0.472	.	AAGACACUUGUUGCUGGAGGGACA	35	0.403	24	N6	0.3	0	0	0	0	1	2	7	4	27	187	5	0	0	0
scaffoldA01:10187827-10188657	Cluster_715	831	173	2.053	15	0.48	.	AAGACACUUGUGGCUGGAGGCACA	15	0.659	24	N5	0.3	2	0	0	1	1	4	7	8	24	122	3	1	0	0
scaffoldA01:10203157-10203843	Cluster_716	687	318	3.774	200	0.597	.	AUCACCUGAGCCGUCUUACGAAGA	25	0.475	24	N5	0.2	0	0	0	3	2	10	22	4	26	249	2	0	0	0
scaffoldA01:10206694-10207040	Cluster_717	347	100	1.187	38	0.7	.	AAAACUUUUCCUUGUCUUCUA	7	0.76	21	N5	0.1	0	0	1	2	3	4	49	27	4	7	0	1	1	1
scaffoldA01:10248698-10248820	Cluster_718	123	177	2.1	28	0.458	.	AUUCAUACAUCAACAGAGGAUCGC	20	0.345	24	N6	0.5	0	0	0	2	1	4	4	4	18	142	1	0	1	0
scaffoldA01:10254457-10254748	Cluster_719	292	434	5.15	134	0.88	+	AACUAAGAUCUUGCUUCUGUAAAA	84	0.244	24	N11	-1	1	0	0	2	3	10	9	15	40	353	0	1	0	0
scaffoldA01:10264514-10264893	Cluster_720	380	106	1.258	13	0.708	.	AUUGGACUCAACUAUUAUCAAUGG	7	0.623	24	N5	0	0	0	0	1	1	1	6	3	18	74	2	0	0	0
scaffoldA01:10266764-10267181	Cluster_721	418	651	7.725	639	0.585	.	AAAACCGCAGCGCAGUUGAAUCGC	112	0.238	24	N5	1.7	1	0	1	1	9	4	24	19	85	503	4	0	0	0
scaffoldA01:10281721-10281931	Cluster_722	211	1061	12.591	1060	0.535	.	AUACUCGGACGCCUGAACGGACCU	243	0.141	24	N6	5.3	0	0	2	1	3	21	94	33	136	761	8	2	0	0
scaffoldA01:10290215-10291015	Cluster_723	801	1207	14.324	359	0.552	.	GCUAGACGGAUCAGUAUGUCCGGU	66	0.307	24	N5	1	3	3	2	8	10	11	61	32	142	922	12	1	0	0
scaffoldA01:10304342-10304665	Cluster_724	324	531	6.301	293	0.162	-	AUCCGCUAGAACCACUCUUGUUCC	48	0.279	24	N5	-1	1	0	2	3	4	3	27	20	71	394	6	0	0	0
scaffoldA01:10331244-10331529	Cluster_725	286	118	1.4	16	0.814	+	AUCUGACGUGGCACGCUGUAUGCU	18	0.356	24	N11	-1	0	0	0	1	0	0	8	3	13	93	0	0	0	0
scaffoldA01:10391571-10392541	Cluster_726	971	213	2.528	126	0.333	.	AGACAAAGACCACGGAUGCCGACG	7	0.69	24	N5	0.3	0	0	2	2	1	6	16	4	30	150	2	0	0	0
scaffoldA01:10398792-10398882	Cluster_727	91	258	3.062	258	0.609	.	AUGAAGCGGAAGGAGUAGAUCACU	38	0.24	24	N6	0.4	0	0	0	2	1	0	13	8	41	190	3	0	0	0
scaffoldA01:10411716-10412348	Cluster_728	633	458	5.435	421	0.59	.	AUUGCCCUACUUGUUAUCUGUCA	42	0.426	24	N5	0.4	2	2	0	2	2	5	22	17	82	317	7	0	0	0
scaffoldA01:10419043-10419668	Cluster_729	626	291	3.453	142	0.491	.	CGCUGGGAUGAGGAUCUGAUUGUGUAGC	22	0.502	24	N5	0.2	0	1	1	1	4	3	16	6	39	191	5	0	0	24
scaffoldA01:10419852-10420506	Cluster_730	655	129	1.531	75	0.457	.	AGCCUACGUACAUUCGCCCUUGGA	12	0.62	24	N5	0.1	1	0	0	0	0	1	2	3	14	108	0	0	0	0
scaffoldA01:10443340-10443889	Cluster_731	550	107	1.27	77	0.449	.	AAUACUGUAGUCUGUAGGUUUGUU	6	0.673	24	N5	0	0	0	0	1	1	3	3	5	18	75	1	0	0	0
scaffoldA01:10447226-10447544	Cluster_732	319	394	4.676	356	0.551	.	AGUGCGUGGCCGUCGAAACUUUCA	54	0.348	24	N5	1.2	0	0	0	0	7	10	15	17	64	274	5	2	0	0
scaffoldA01:10453349-10454874	Cluster_733	1526	166	1.97	92	0.512	.	GUGAAACCUUUGCUUGUGCCGUCA	5	0.813	24	N5	0.1	1	0	0	3	1	2	9	12	24	110	3	0	1	0
scaffoldA01:10459627-10460429	Cluster_734	803	261	3.097	181	0.636	.	AUAUGAGCCUCAUCUAGACUAUCC	22	0.506	24	N5	0.2	0	0	0	1	2	3	13	6	21	213	0	0	2	0
scaffoldA01:10469979-10470753	Cluster_735	775	269	3.192	120	0.23	.	AAUUGGUCACACUGCUGUUUUAAU	67	0.368	24	N5	1	3	0	0	1	1	2	8	6	26	220	1	1	0	0
scaffoldA01:10474761-10475291	Cluster_736	531	111	1.317	54	0.721	.	AAGGAUUUUAAGAAUGAUUGUGGU	11	0.559	24	N5	0.1	0	0	0	5	11	4	4	6	14	67	0	0	0	0
scaffoldA01:10479932-10480484	Cluster_737	553	282	3.347	195	0.387	.	AUGGGCUUCGUUUUGGUUUACUGG	41	0.496	24	N5	0.5	1	0	0	0	2	5	9	7	36	222	0	0	0	0
scaffoldA01:10511411-10511538	Cluster_738	128	117	1.388	56	0.65	.	GUGGCUACGAAAAUAUGUUGUAAU	20	0.402	24	N6	0.1	0	0	0	2	1	5	2	4	6	97	0	0	0	0
scaffoldA01:10527046-10527952	Cluster_739	907	144	1.709	98	0.257	.	GUGUUUGAACAUGCUUGG	4	0.812	21	N5	0.1	1	1	1	9	3	3	68	45	7	6	0	0	0	0
scaffoldA01:10551605-10552059	Cluster_740	455	210	2.492	82	0.543	.	AUGCUGAAGACCUUUUGUAACAAU	11	0.629	24	N5	0.1	1	0	1	0	5	3	12	12	24	150	2	0	0	0
scaffoldA01:10554500-10554700	Cluster_741	201	178	2.112	81	0.303	.	UGCUGAAAGAUUAAGGUGAUGAUU	13	0.534	24	N6	0.3	0	0	0	1	0	4	4	4	27	138	0	0	0	0
scaffoldA01:10557977-10558202	Cluster_742	226	91	1.08	31	0.352	.	CCUUGAAGUAGCCGCUGACGUAGU	8	0.516	24	N6	0.2	0	0	0	1	0	0	2	5	10	73	0	0	0	0
scaffoldA01:10565555-10566150	Cluster_743	596	162	1.922	106	0.512	.	AAUGCCGGUCUGGAGUAGUAUGGC	15	0.599	24	N5	0.2	0	0	0	3	3	3	8	7	15	122	1	0	0	0
scaffoldA01:10568581-10568857	Cluster_744	277	91	1.08	69	0.495	.	AAAAAUAACCCUUGGGCGGACACG	6	0.571	24	N6	0.1	0	0	0	1	2	0	5	2	8	71	2	0	0	0
scaffoldA01:10573890-10574158	Cluster_745	269	333	3.952	166	0.384	.	AGGACCGACCGGAUCAGCCGAUAG	119	0.264	24	N6	2.5	0	0	0	2	2	3	9	10	41	265	1	0	0	0
scaffoldA01:10599939-10600705	Cluster_746	767	89	1.056	66	0.573	.	AAUUCACGAGGAAAAACGCCCUG	3	0.831	24	N5	0.1	0	0	0	0	2	3	4	11	17	51	1	0	0	0
scaffoldA01:10614364-10615013	Cluster_747	650	162	1.922	156	0.37	.	AUUAUAAAGUGGAAAACAGAGUGG	10	0.537	24	N5	0.2	1	0	0	0	0	3	8	4	41	104	1	0	0	0
scaffoldA01:10638967-10639087	Cluster_748	121	116	1.377	79	0.534	.	AAAACCGCUAGAAACCAUAACCGC	17	0.422	24	N6	0.2	0	0	1	2	3	0	7	7	11	83	2	0	0	0
scaffoldA01:10639190-10639437	Cluster_749	248	87	1.032	86	0.667	.	AUUAAAUUGGAUGACGUGGACAGG	11	0.621	24	N6	0.1	0	0	0	1	0	0	7	3	18	58	0	0	0	0
scaffoldA01:10650577-10651125	Cluster_750	549	86	1.021	54	0.593	.	AAGUAAGUCGACACGUGGAAAAAG	6	0.709	24	N5	0.1	0	0	0	2	2	2	2	3	11	63	1	0	0	0
scaffoldA01:10659554-10660443	Cluster_751	890	756	8.972	427	0.5	.	ACUUUGGUGACAUAGAUAGUCAAA	81	0.406	24	N5	1.4	2	0	0	4	5	10	35	13	129	556	2	0	0	0
scaffoldA01:10663533-10663937	Cluster_752	405	106	1.258	32	0.566	.	AGGUAGACUUGUUAAUAAAAUGAA	9	0.575	24	N5	0.1	0	0	1	0	0	3	6	3	18	75	0	0	0	0
scaffoldA01:10674563-10675678	Cluster_753	1116	126	1.495	8	0.579	.	AAUACUAUCAGUUUCUUGAACCAU	13	0.619	24	N5	0.1	0	0	0	2	0	2	1	4	12	105	0	0	0	0
scaffoldA01:10677523-10678306	Cluster_754	784	194	2.302	43	0.572	.	AGGCCAUCCACGUCUCUUGCCCCU	8	0.67	24	N5	0.3	0	0	0	0	2	7	13	11	16	144	1	0	0	0
scaffoldA01:10688452-10688648	Cluster_755	197	156	1.851	32	0.679	.	CUAGGAUAGCACUAAACCAAGUUU	17	0.41	24	N6	0.2	0	0	0	1	1	3	5	4	20	121	1	0	0	0
scaffoldA01:10698501-10699495	Cluster_756	995	151	1.792	150	0.47	.	AGGGACUCCACAGCUGAACAUGGA	7	0.636	24	N5	0.2	0	1	0	1	4	3	6	1	15	119	0	0	0	1
scaffoldA01:10700271-10700808	Cluster_757	538	95	1.127	45	0.326	.	AUAAUACAGAAGAAGGAAGAGGGA	17	0.495	24	N5	0	0	0	1	1	2	0	1	1	17	71	0	1	0	0
scaffoldA01:10717769-10718123	Cluster_758	355	277	3.287	35	0.462	.	ACUCUCUUGACCCACUGUCGUUGG	24	0.426	24	N5	0.7	0	0	0	1	4	4	8	10	25	221	4	0	0	0
scaffoldA01:10723405-10724116	Cluster_759	712	591	7.013	396	0.563	.	AUUCACUGGGGUCUGGCAAAAGGU	30	0.416	24	N5	0.7	3	0	1	5	4	9	19	20	77	450	3	0	0	0
scaffoldA01:10742530-10743425	Cluster_760	896	513	6.088	303	0.304	.	AAUCGCAGGCCACCACGUGUCAGU	83	0.314	24	N5	1.2	4	0	1	3	2	8	16	6	57	406	10	0	0	0
scaffoldA01:10747287-10747709	Cluster_761	423	428	5.079	341	0.694	.	AUUUAAGGUUUAGAGUUGAGGAGU	54	0.346	24	N5	0.6	1	0	2	3	7	3	12	7	61	329	3	0	0	0
scaffoldA01:10751416-10751589	Cluster_762	174	85	1.009	68	0.541	.	AAGGGUGUGUCUUGAUAGUGCAUU	13	0.518	24	N6	0.1	1	0	0	0	3	3	7	4	3	61	3	0	0	0
scaffoldA01:10751893-10752175	Cluster_763	283	87	1.032	80	0.287	.	ACUAGAUUAAACAUGUGACAGCUU	5	0.632	24	N6	0.1	0	0	1	0	1	2	3	2	19	59	0	0	0	0
scaffoldA01:10785473-10785658	Cluster_764	186	574	6.812	309	0.256	.	AUCCUGGCCUCACAGAAGUGAUCC	110	0.176	24	N6	3.4	2	0	0	2	1	6	24	19	51	465	4	0	0	0
scaffoldA01:10796956-10798106	Cluster_765	1151	557	6.61	156	0.515	.	GUUGGGCUUGAUCCUGUUGGAUCU	21	0.503	24	N5	0.8	1	0	2	6	1	5	24	16	79	414	7	0	1	1
scaffoldA01:10804334-10805056	Cluster_766	723	99	1.175	96	0.404	.	AAUCCGAAUCUAUUAAAAACACAG	11	0.636	24	N5	0	0	0	0	1	2	1	2	1	12	79	1	0	0	0
scaffoldA01:10821646-10822053	Cluster_767	408	91	1.08	24	0.352	.	AUUGGAUCUGAUUUCUUAAUCGGU	7	0.615	24	N5	0	0	0	0	0	1	1	4	2	10	71	2	0	0	0
scaffoldA01:10838746-10839148	Cluster_768	403	328	3.892	32	0.25	.	ACUAGAACGAGGUCAUAGUUUGGU	183	0.229	24	N5	2.7	0	0	2	2	3	4	14	1	12	290	0	0	0	0
scaffoldA01:10845746-10846189	Cluster_769	444	90	1.068	36	0.478	.	AAGAAUAGGAAAGGCAUUGAAGAG	4	0.644	24	N5	0.1	0	0	0	1	1	0	5	2	11	69	1	0	0	0
scaffoldA01:10854952-10855180	Cluster_770	229	257	3.05	198	0.292	.	AGGGAUAAAUAGAACGAGAUCGUA	67	0.284	24	N6	1.1	0	0	0	2	0	3	15	6	15	213	2	1	0	0
scaffoldA01:10855985-10856394	Cluster_771	410	202	2.397	157	0.599	.	GAUUGGUAGCUGCUCUAGGUUCUG	14	0.559	24	N5	0.2	0	0	0	0	1	4	12	10	16	159	0	0	0	0
scaffoldA01:10856487-10856708	Cluster_772	222	195	2.314	194	0.456	.	AACCAAUCAAACCCAUAAGCUCUG	29	0.379	24	N6	0.4	2	0	0	0	2	4	4	4	24	154	1	0	0	0
scaffoldA01:10869185-10869405	Cluster_773	221	358	4.248	293	0.816	+	AGAAAACCCGACUAGCACCUAAGU	41	0.246	24	N11	-1	0	0	0	1	5	3	9	24	56	256	4	0	0	0
scaffoldA01:10871748-10871861	Cluster_774	114	99	1.175	99	0.788	.	AGGCUCAGGCUUUGUUCGACUGCU	20	0.293	24	N6	0.1	0	0	0	0	1	4	0	3	4	85	1	1	0	0
scaffoldA01:10884809-10885832	Cluster_775	1024	315	3.738	298	0.317	.	AAGGGCACGAGCAAUGUGAAGCUC	20	0.473	24	N5	0.3	0	0	0	1	2	5	9	8	49	239	2	0	0	0
scaffoldA01:10886217-10886415	Cluster_776	199	92	1.092	55	0.337	.	AUCCAUGUGAACGACAAUAAAUU	10	0.424	24	N6	0.1	0	0	0	0	0	1	12	1	25	52	1	0	0	0
scaffoldA01:10893282-10893832	Cluster_777	551	117	1.388	107	0.624	.	AUACUAGGGUUUUGAUCUGCGCCU	24	0.598	24	N5	0.1	0	0	0	1	0	0	0	3	25	85	3	0	0	0
scaffoldA01:10909056-10909266	Cluster_778	211	117	1.388	22	0.795	.	GAGAAGCCUCUAGCUCAAGUUUUG	43	0.299	24	N6	0.5	0	0	0	0	1	0	1	2	8	104	1	0	0	0
scaffoldA01:10917020-10917607	Cluster_779	588	90	1.068	14	0.611	.	AAGCUCCGCUGUGAAAUUCUUUGG	16	0.6	24	N5	0.2	1	0	0	1	0	0	1	5	8	71	3	0	0	0
scaffoldA01:10925294-10926197	Cluster_780	904	197	2.338	49	0.594	.	AAAAGACAGCUUGGUCCCACGAAU	9	0.726	24	N5	0.2	1	0	1	1	4	7	7	8	22	144	2	0	0	0
scaffoldA01:10929810-10929863	Cluster_781	54	131	1.555	131	0.733	.	AACUAGAGCUUGGUCCGCACAUA	20	0.275	24	N6	-1	0	0	0	1	0	1	5	3	30	90	1	0	0	0
scaffoldA01:10937160-10937741	Cluster_782	582	89	1.056	68	0.36	.	ACGCUCUUGUAUUUCUAUGUCAUU	4	0.775	24	N5	0.1	0	0	0	1	2	2	7	7	8	62	0	0	0	0
scaffoldA01:10938211-10938430	Cluster_783	220	256	3.038	159	0.828	+	AAAAAGGUUAACCGGUUGUCUUCA	21	0.285	24	N11	-1	1	0	2	1	5	4	12	2	54	170	5	0	0	0
scaffoldA01:10979892-10980064	Cluster_784	173	119	1.412	60	0.403	.	UGGAACCAGCUUUUGAAUUUAUA	15	0.571	24	N6	0.1	1	0	1	2	5	3	3	5	34	65	0	0	0	0
scaffoldA01:10999920-11000251	Cluster_785	332	125	1.483	103	0.88	+	AAGGCCUACACAGUUUCAUAUGAU	35	0.384	24	N5	-1	0	0	0	0	0	4	1	3	11	105	1	0	0	0
scaffoldA01:11024010-11024350	Cluster_786	341	227	2.694	45	0.515	.	AUUGGGAAGGAAAGGAUCGAACCC	15	0.485	24	N5	0.2	0	0	0	0	3	3	11	5	43	160	2	0	0	0
scaffoldA01:11058766-11058828	Cluster_787	63	387	4.593	386	0.114	-	AGUAACUGAGACUCUAGCUGAAUC	113	0.173	24	N11	-1	0	0	1	5	4	3	20	9	43	298	4	0	0	0
scaffoldA01:11077399-11077714	Cluster_788	316	230	2.729	230	0.478	.	AAGAUCCAACCGACUAAUCUCUGA	29	0.43	24	N5	0.5	0	0	1	1	1	4	17	2	27	175	2	0	0	0
scaffoldA01:11100876-11101108	Cluster_789	233	172	2.041	15	0.512	.	AUCCUGGCCCCACCAAAGUGAUCC	26	0.395	24	N6	0.2	0	0	0	0	0	3	10	11	27	120	0	1	0	0
scaffoldA01:11103416-11104193	Cluster_790	778	182	2.16	180	0.297	.	GACCGUGAUCGGAGCAGAGCCGCG	16	0.593	24	N5	0.2	0	0	0	0	2	2	18	11	18	126	4	1	0	0
scaffoldA01:11105917-11107188	Cluster_791	1272	166	1.97	35	0.482	.	ACACAGUAAACAGGUAGCAGAAUG	6	0.777	24	N5	0.5	1	2	0	3	1	1	10	6	19	121	2	0	0	0
scaffoldA01:11107399-11108353	Cluster_792	955	189	2.243	99	0.598	.	CAAGGACCCGACCCGAAUGUAUAG	17	0.672	24	N5	0.1	0	1	1	2	1	0	8	9	29	136	1	0	1	0
scaffoldA01:11127893-11128476	Cluster_793	584	256	3.038	43	0.594	.	AACGAUGCGCCACGACAGUUGGGU	73	0.336	24	N5	1.7	1	0	0	1	2	2	9	4	16	219	2	0	0	0
scaffoldA01:11130126-11130269	Cluster_794	144	110	1.305	59	0.1	-	AUGGUCUGACUUGUCGAACAAAUG	23	0.491	24	N11	-1	1	0	0	1	1	1	4	2	16	82	2	0	0	0
scaffoldA01:11133014-11134165	Cluster_795	1152	238	2.824	159	0.462	.	AAACCAGUUAGUUACCGCGAGCUA	12	0.727	24	N5	0.4	2	2	2	3	2	6	48	28	19	124	2	0	0	0
scaffoldA01:11153628-11153799	Cluster_796	172	131	1.555	86	0.626	.	AACACAUCGACUAAAAGCUACUCU	16	0.45	24	N6	0.2	0	0	1	1	4	2	1	1	26	95	0	0	0	0
scaffoldA01:11154192-11154849	Cluster_797	658	223	2.646	65	0.493	.	AGGCGCUGGUCAUCCGCACGCGUU	24	0.57	24	N5	0.5	0	0	0	1	2	4	18	3	20	173	1	0	0	1
scaffoldA01:11179678-11180223	Cluster_798	546	234	2.777	149	0.573	.	AAACGAACAGGGCAAGAGUGGUCU	15	0.462	24	N5	0.4	0	0	1	3	0	1	12	6	21	188	2	0	0	0
scaffoldA01:11182601-11183084	Cluster_799	484	332	3.94	92	0.666	.	AUAAAGAGAGAUCCCAACCCGACA	36	0.404	24	N5	0.9	0	0	0	3	3	3	18	15	39	240	9	0	2	0
scaffoldA01:11212757-11213008	Cluster_800	252	195	2.314	90	0.6	.	AAAACCGGUUCUUAGAUUUUUUAG	24	0.441	24	N6	0.5	0	0	1	0	3	3	10	5	34	138	1	0	0	0
scaffoldA01:11222527-11223103	Cluster_801	577	297	3.525	152	0.559	.	ACCUUGGACUAUAGGAAGUUGGAU	26	0.535	24	N5	0.3	0	0	0	2	12	8	13	14	55	186	7	0	0	0
scaffoldA01:11225514-11226375	Cluster_802	862	203	2.409	184	0.3	.	GACGUGGAUGCUGAGGUGGCGUGC	24	0.542	24	N5	0.2	0	0	3	2	2	2	6	8	30	149	1	0	0	0
scaffoldA01:11228959-11230009	Cluster_803	1051	106	1.258	34	0.443	.	AGAAGAACCAACAACCAUGUCAAC	4	0.717	24	N5	0.1	1	0	0	0	0	4	4	5	9	81	0	0	1	1
scaffoldA01:11235534-11236316	Cluster_804	783	106	1.258	22	0.358	.	AUCCCGCUGAACUGAGCCUUU	5	0.708	24	N5	0.2	0	1	1	2	2	2	9	6	9	69	4	0	1	0
scaffoldA01:11237509-11238123	Cluster_805	615	527	6.254	432	0.457	.	ACUAACGACAGGGUCACCGCCGCU	64	0.355	24	N5	0.4	1	0	2	6	11	13	39	25	60	369	1	0	0	0
[truncated: 65,257 more rows]

## Sheet: Table S4
Supplemental Table 4. The list of sRNA clusters in Hybrid-yh.
[truncated: 51,119 more rows]

[truncated: 15 more sheets: Table S5, Table S6, Table S7, Table S8, Table S9, Table S10, Table S11, Table S12, Table S13, Table S14, Table S15, Table S16, Table S17, Table S18, Table S19]
